# Supplementary material for: Effective analysis of neurotoxicity and mechanisms of dioctyl terephthalate using network toxicology
Source: Front Neurosci. 2026 Apr 10;20:1783807. doi: 10.3389/fnins.2026.1783807 (PMC13106157; doi:10.3389/fnins.2026.1783807)
Supplement: Supplementary file 2 [file Data_Sheet_2.csv]

CA2
CTSG
PLA2G2D
CTSD
NFKB1
HSD17B10
NR1I2
NFE2L2
PTGS1
CAPN1
FPR2
CNR2
PRKCD
CES1
PIK3R1
PSMB1
AOC3
CYP3A4
ADAM10
DHFR
CTSB
HRH3
NTRK3
APEX1
C5AR1
HTR2C
GRIN1
PIK3CB
MAOA
NOS2
TLR4
GSTP1
TGFBR2
MAP2K2
NOX1
TTR
PIN1
EPHX1
CSNK2B
HPRT1
PTGER1
CASP6
MTOR
MC5R
PRKCA
PRKACA
P2RX7
CCR1
AR
CRHR1
ABCB1
CCND3
CCND1
SLC6A3
TSPO
FAAH
GRM5
PIK3CA
GHSR
TERT
MAPK14
VCP
GRM1
CFTR
EP300
BCL2
F2R
HCRTR2
HCRTR1
ALOX5AP
PSEN2
PSENEN
NCSTN
APH1A
PSEN1
APH1B
SYK
NR3C1
KDR
HTR1A
CASP3
F13A1
MAPK8
EGFR
SOAT1
ADORA1
ADORA2A
MAPK11
PDE5A
CNR1
