# Supplementary material for: Effective analysis of neurotoxicity and mechanisms of dioctyl terephthalate using network toxicology
Source: Front Neurosci. 2026 Apr 10;20:1783807. doi: 10.3389/fnins.2026.1783807 (PMC13106157; doi:10.3389/fnins.2026.1783807)
Supplement: Supplementary file 3 [file Data_Sheet_3.csv]

AverageShortestPathLength	BetweennessCentrality	ClosenessCentrality	ClusteringCoefficient	Degree	Eccentricity	IsSingleNode	name	NeighborhoodConnectivity	NumberOfDirectedEdges	NumberOfUndirectedEdges	PartnerOfMultiEdgedNodePairs	Radiality	selected	SelfLoops	shared name	Stress	TopologicalCoefficient
4.5	0.0	0.2222222222222222	1.0	2	7	false	ABCB1	4.0	0	2	0	0.7941176470588235	false	0	ABCB1	0	0.6666666666666666
4.5	0.0	0.2222222222222222	1.0	2	7	false	NR1I2	4.0	0	2	0	0.7941176470588235	false	0	NR1I2	0	0.6666666666666666
3.5294117647058822	0.10350418774474963	0.2833333333333333	0.13333333333333333	6	6	false	CYP3A4	2.6666666666666665	0	6	0	0.8512110726643599	false	0	CYP3A4	1056	0.23333333333333334
3.073529411764706	0.022340550874352442	0.3253588516746411	0.7333333333333333	6	6	false	ADAM10	8.166666666666666	0	6	0	0.8780276816608996	false	0	ADAM10	464	0.3888888888888889
3.6323529411764706	8.77963125548727E-5	0.27530364372469635	0.9333333333333333	6	6	false	PSEN2	6.333333333333333	0	6	0	0.8451557093425606	false	0	PSEN2	2	0.7037037037037037
2.235294117647059	0.23654317305488687	0.4473684210526316	0.30833333333333335	16	5	false	BCL2	9.125	0	16	0	0.9273356401384083	false	0	BCL2	3032	0.19701086956521738
3.6323529411764706	8.77963125548727E-5	0.27530364372469635	0.9333333333333333	6	6	false	PSENEN	6.333333333333333	0	6	0	0.8451557093425606	false	0	PSENEN	2	0.7037037037037037
3.6323529411764706	8.77963125548727E-5	0.27530364372469635	0.9333333333333333	6	6	false	APH1A	6.333333333333333	0	6	0	0.8451557093425606	false	0	APH1A	2	0.7037037037037037
3.6323529411764706	8.77963125548727E-5	0.27530364372469635	0.9333333333333333	6	6	false	NCSTN	6.333333333333333	0	6	0	0.8451557093425606	false	0	NCSTN	2	0.7037037037037037
2.7205882352941178	0.12121478170644108	0.36756756756756753	0.4722222222222222	9	5	false	PSEN1	8.444444444444445	0	9	0	0.8987889273356401	false	0	PSEN1	1794	0.2724014336917563
4.014705882352941	0.0	0.2490842490842491	0.0	1	6	false	ADORA1	4.0	0	1	0	0.8226643598615917	false	0	ADORA1	0	0.0
3.0294117647058822	0.13596285189788263	0.3300970873786408	0.0	4	5	false	ADORA2A	4.75	0	4	0	0.8806228373702423	false	0	ADORA2A	1222	0.26785714285714285
3.6029411764705883	0.05662130523851331	0.27755102040816326	0.0	4	6	false	GRM5	2.75	0	4	0	0.8468858131487889	false	0	GRM5	632	0.2916666666666667
2.323529411764706	0.2563583863881909	0.430379746835443	0.23636363636363636	11	5	false	PRKACA	8.181818181818182	0	11	0	0.9221453287197231	false	0	PRKACA	2610	0.20046620046620048
3.9558823529411766	0.05794556628621598	0.2527881040892193	0.3333333333333333	3	6	false	CNR1	2.6666666666666665	0	3	0	0.8261245674740484	false	0	CNR1	436	0.4666666666666667
4.926470588235294	0.0	0.20298507462686566	0.0	1	8	false	AOC3	4.0	0	1	0	0.7690311418685122	false	0	AOC3	0	0.0
3.9411764705882355	0.0455565310701395	0.2537313432835821	0.16666666666666666	4	7	false	MAOA	3.25	0	4	0	0.8269896193771626	false	0	MAOA	452	0.3055555555555556
3.573529411764706	0.0	0.27983539094650206	0.0	1	6	false	APEX1	10.0	0	1	0	0.8486159169550173	false	0	APEX1	0	0.0
2.588235294117647	0.04629415312031642	0.38636363636363635	0.37777777777777777	10	5	false	EP300	8.7	0	10	0	0.9065743944636678	false	0	EP300	644	0.2866666666666667
3.6470588235294117	0.0	0.27419354838709675	1.0	5	6	false	APH1B	6.6	0	5	0	0.8442906574394464	false	0	APH1B	0	0.7333333333333333
2.735294117647059	0.003638284326561207	0.3655913978494624	0.7	5	5	false	AR	10.8	0	5	0	0.897923875432526	false	0	AR	88	0.4
2.676470588235294	0.03887937212067336	0.37362637362637363	0.4444444444444444	9	5	false	CCND1	10.777777777777779	0	9	0	0.9013840830449827	false	0	CCND1	598	0.32323232323232326
2.588235294117647	0.08670578993577006	0.38636363636363635	0.5714285714285714	7	5	false	NR3C1	10.428571428571429	0	7	0	0.9065743944636678	false	0	NR3C1	860	0.3317972350230415
2.176470588235294	0.2170898036188457	0.4594594594594595	0.34558823529411764	17	4	false	EGFR	9.470588235294118	0	17	0	0.9307958477508651	false	0	EGFR	2672	0.21045751633986928
2.3529411764705883	0.0542064748963691	0.425	0.48484848484848486	12	4	false	NFKB1	11.0	0	12	0	0.9204152249134948	false	0	NFKB1	910	0.2682926829268293
2.676470588235294	0.007523931279765115	0.37362637362637363	0.6428571428571429	8	5	false	MAPK14	12.5	0	8	0	0.9013840830449827	false	0	MAPK14	134	0.35714285714285715
3.1470588235294117	0.05794556628621598	0.31775700934579443	0.3333333333333333	3	6	false	CTSD	6.666666666666667	0	3	0	0.8737024221453288	false	0	CTSD	484	0.37254901960784315
2.4411764705882355	0.12175752254768936	0.40963855421686746	0.32967032967032966	14	5	false	CASP3	9.285714285714286	0	14	0	0.9152249134948097	false	0	CASP3	1796	0.22857142857142856
3.176470588235294	0.0	0.3148148148148148	1.0	2	6	false	CTSB	9.5	0	2	0	0.8719723183391004	false	0	CTSB	0	0.5588235294117647
2.588235294117647	0.04997429355707624	0.38636363636363635	0.43636363636363634	11	5	false	MTOR	10.454545454545455	0	11	0	0.9065743944636678	false	0	MTOR	854	0.3048128342245989
2.5588235294117645	0.12561506594591937	0.39080459770114945	0.2564102564102564	13	5	false	TLR4	8.076923076923077	0	13	0	0.9083044982698962	false	0	TLR4	1572	0.24278846153846154
2.5294117647058822	0.06794831312991285	0.39534883720930236	0.3974358974358974	13	5	false	MAPK8	9.461538461538462	0	13	0	0.9100346020761245	false	0	MAPK8	974	0.2703296703296703
3.2205882352941178	0.0	0.3105022831050228	0.0	1	6	false	TSPO	16.0	0	1	0	0.8693771626297577	false	0	TSPO	0	0.0
3.426470588235294	0.0	0.2918454935622318	0.0	1	6	false	CAPN1	14.0	0	1	0	0.8572664359861593	false	0	CAPN1	0	0.0
3.426470588235294	0.0	0.2918454935622318	0.0	1	6	false	CASP6	14.0	0	1	0	0.8572664359861593	false	0	CASP6	0	0.0
2.7794117647058822	0.010864408607119206	0.3597883597883598	0.5	5	5	false	NFE2L2	10.2	0	5	0	0.8953287197231834	false	0	NFE2L2	202	0.36428571428571427
2.8088235294117645	0.020112440224727086	0.356020942408377	0.3055555555555556	9	6	false	PRKCD	8.444444444444445	0	9	0	0.893598615916955	false	0	PRKCD	330	0.31275720164609055
2.735294117647059	0.06764949760998928	0.3655913978494624	0.4666666666666667	6	5	false	PRKCA	11.0	0	6	0	0.897923875432526	false	0	PRKCA	898	0.3869047619047619
2.823529411764706	0.03665004624525904	0.35416666666666663	0.4444444444444444	10	5	false	PIK3CA	8.7	0	10	0	0.8927335640138407	false	0	PIK3CA	550	0.296551724137931
3.661764705882353	0.0	0.27309236947791166	0.0	1	6	false	CCND3	9.0	0	1	0	0.8434256055363322	false	0	CCND3	0	0.0
3.5441176470588234	0.0	0.2821576763485477	0.0	1	6	false	CCR1	13.0	0	1	0	0.8503460207612458	false	0	CCR1	0	0.0
4.514705882352941	0.0	0.2214983713355049	0.0	1	7	false	CES1	6.0	0	1	0	0.7932525951557093	false	0	CES1	0	0.0
3.2794117647058822	0.029411764705882353	0.30493273542600896	0.0	2	6	false	CFTR	6.0	0	2	0	0.865916955017301	false	0	CFTR	232	0.5
4.264705882352941	0.0	0.23448275862068965	0.0	1	7	false	VCP	2.0	0	1	0	0.8079584775086505	false	0	VCP	0	0.0
4.926470588235294	0.0	0.20298507462686566	1.0	2	7	false	FAAH	2.5	0	2	0	0.7690311418685122	false	0	FAAH	0	0.8333333333333334
4.926470588235294	0.0	0.20298507462686566	1.0	2	7	false	CNR2	2.5	0	2	0	0.7690311418685122	false	0	CNR2	0	0.8333333333333334
3.514705882352941	0.05794556628621598	0.28451882845188287	0.0	2	6	false	CRHR1	4.5	0	2	0	0.852076124567474	false	0	CRHR1	552	0.5
4.470588235294118	0.029411764705882353	0.2236842105263158	0.0	2	7	false	HCRTR1	1.5	0	2	0	0.7958477508650519	false	0	HCRTR1	278	0.5
4.102941176470588	0.029411764705882353	0.24372759856630827	0.0	2	7	false	CTSG	2.0	0	2	0	0.8174740484429066	false	0	CTSG	244	0.5
5.088235294117647	0.0	0.19653179190751446	0.0	1	8	false	F2R	2.0	0	1	0	0.759515570934256	false	0	F2R	0	0.0
2.823529411764706	0.13174533494990034	0.35416666666666663	0.3	5	5	false	GSTP1	8.6	0	5	0	0.8927335640138407	false	0	GSTP1	1438	0.30714285714285716
3.661764705882353	0.0	0.27309236947791166	1.0	2	6	false	EPHX1	5.5	0	2	0	0.8434256055363322	false	0	EPHX1	0	0.6111111111111112
3.0588235294117645	0.0	0.3269230769230769	1.0	4	5	false	KDR	11.0	0	4	0	0.8788927335640139	false	0	KDR	0	0.5238095238095238
2.8970588235294117	0.0033317307022311415	0.3451776649746193	0.6428571428571429	8	5	false	PIK3CB	9.875	0	8	0	0.8884083044982699	false	0	PIK3CB	88	0.35267857142857145
2.8823529411764706	0.0327434954081135	0.3469387755102041	0.5	9	5	false	PIK3R1	8.777777777777779	0	9	0	0.889273356401384	false	0	PIK3R1	508	0.32098765432098764
3.5441176470588234	0.0	0.2821576763485477	0.0	1	6	false	FPR2	13.0	0	1	0	0.8503460207612458	false	0	FPR2	0	0.0
3.0588235294117645	0.036024898426127584	0.3269230769230769	0.0	3	5	false	GRIN1	5.666666666666667	0	3	0	0.8788927335640139	false	0	GRIN1	492	0.358974358974359
3.2794117647058822	0.009459387554207568	0.30493273542600896	0.0	2	6	false	P2RX7	8.0	0	2	0	0.865916955017301	false	0	P2RX7	92	0.5
4.588235294117647	0.0	0.21794871794871795	0.0	1	7	false	GRM1	4.0	0	1	0	0.7889273356401384	false	0	GRM1	0	0.0
3.911764705882353	0.024211923575400317	0.2556390977443609	0.3333333333333333	3	7	false	HTR1A	3.6666666666666665	0	3	0	0.8287197231833909	false	0	HTR1A	178	0.4166666666666667
5.455882352941177	0.0	0.18328840970350405	0.0	1	8	false	HCRTR2	2.0	0	1	0	0.7378892733564013	false	0	HCRTR2	0	0.0
1.0	0.0	1.0	0.0	1	1	false	HPRT1	1.0	0	1	0	1.0	false	0	HPRT1	0	0.0
1.0	0.0	1.0	0.0	1	1	false	PDE5A	1.0	0	1	0	1.0	false	0	PDE5A	0	0.0
3.3529411764705883	0.04806360355087307	0.2982456140350877	0.3333333333333333	3	6	false	SLC6A3	4.333333333333333	0	3	0	0.8615916955017301	false	0	SLC6A3	656	0.4
2.7794117647058822	0.014559270112386882	0.3597883597883598	0.3	5	5	false	MAP2K2	8.6	0	5	0	0.8953287197231834	false	0	MAP2K2	176	0.336
3.338235294117647	0.0	0.29955947136563876	1.0	2	6	false	MAPK11	9.0	0	2	0	0.8624567474048443	false	0	MAPK11	0	0.6428571428571429
3.573529411764706	0.0	0.27983539094650206	0.0	1	6	false	TERT	11.0	0	1	0	0.8486159169550173	false	0	TERT	0	0.0
3.014705882352941	0.001353141413674661	0.33170731707317075	0.6666666666666666	6	5	false	SYK	10.166666666666666	0	6	0	0.8814878892733563	false	0	SYK	42	0.391025641025641
3.5441176470588234	0.0	0.2821576763485477	0.0	1	6	false	NOS2	13.0	0	1	0	0.8503460207612458	false	0	NOS2	0	0.0
3.8088235294117645	0.0	0.2625482625482626	0.0	1	6	false	NTRK3	10.0	0	1	0	0.8347750865051903	false	0	NTRK3	0	0.0
3.8676470588235294	0.0	0.2585551330798479	0.0	1	6	false	TGFBR2	9.0	0	1	0	0.8313148788927336	false	0	TGFBR2	0	0.0
1.5	0.0	0.6666666666666666	0.0	1	2	false	PLA2G2D	2.0	0	1	0	0.75	false	0	PLA2G2D	0	0.0
1.0	1.0	1.0	0.0	2	1	false	PTGS1	1.0	0	2	0	1.0	false	0	PTGS1	2	0.0
1.5	0.0	0.6666666666666666	0.0	1	2	false	PTGER1	2.0	0	1	0	0.75	false	0	PTGER1	0	0.0
