# Supplementary material for: Effective analysis of neurotoxicity and mechanisms of dioctyl terephthalate using network toxicology
Source: Front Neurosci. 2026 Apr 10;20:1783807. doi: 10.3389/fnins.2026.1783807 (PMC13106157; doi:10.3389/fnins.2026.1783807)
Supplement: Supplementary file 4 [file Data_Sheet_4.csv]

degree.layout	MCODE::Clusters (1)	MCODE::Node Status (1)	MCODE::Score (1)	name	selected	shared name
13	Cluster 1	Seed	5.0	MAPK8	false	MAPK8
13	Cluster 1	Clustered	4.0	TLR4	false	TLR4
12	Cluster 1	Clustered	5.0	NFKB1	false	NFKB1
16	Cluster 1	Clustered	5.0	BCL2	false	BCL2
14	Cluster 1	Clustered	5.0	CASP3	false	CASP3
11	Cluster 1	Clustered	5.0	MTOR	false	MTOR
17	Cluster 1	Clustered	5.0	EGFR	false	EGFR
