# Supplementary material for: Effective analysis of neurotoxicity and mechanisms of dioctyl terephthalate using network toxicology
Source: Front Neurosci. 2026 Apr 10;20:1783807. doi: 10.3389/fnins.2026.1783807 (PMC13106157; doi:10.3389/fnins.2026.1783807)
Supplement: Supplementary file 5 [file Data_Sheet_5.csv]

ONTOLOGY	ID	Description	GeneRatio	BgRatio	pvalue	p.adjust	qvalue	geneID	Count
BP	GO:0072593	reactive oxygen species metabolic process	16/90	238/18888	2.29E-14	4.27E-11	2.38E-11	NFE2L2/FPR2/PRKCD/DHFR/GRIN1/NOS2/TLR4/GSTP1/TGFBR2/NOX1/P2RX7/TSPO/MAPK14/BCL2/SYK/EGFR	16
BP	GO:2000379	positive regulation of reactive oxygen species metabolic process	11/90	70/18888	2.63E-14	4.27E-11	2.38E-11	NFE2L2/FPR2/PRKCD/GRIN1/TLR4/GSTP1/TGFBR2/TSPO/MAPK14/SYK/EGFR	11
BP	GO:0050878	regulation of body fluid levels	18/90	370/18888	1.25E-13	1.36E-10	7.58E-11	CTSG/NFE2L2/PRKCD/PIK3CB/TLR4/PRKCA/PRKACA/CCND1/SLC6A3/PIK3CA/MAPK14/CFTR/F2R/SYK/F13A1/EGFR/ADORA1/ADORA2A	18
BP	GO:2000377	regulation of reactive oxygen species metabolic process	13/90	149/18888	2.63E-13	2.14E-10	1.19E-10	NFE2L2/FPR2/PRKCD/DHFR/GRIN1/TLR4/GSTP1/TGFBR2/TSPO/MAPK14/BCL2/SYK/EGFR	13
BP	GO:0043410	positive regulation of MAPK cascade	19/90	475/18888	7.88E-13	5.12E-10	2.86E-10	FPR2/NTRK3/C5AR1/HTR2C/TLR4/MAP2K2/NOX1/PRKCA/P2RX7/CCR1/AR/GRM5/GRM1/F2R/HCRTR1/SYK/KDR/EGFR/ADORA1	19
BP	GO:0002237	response to molecule of bacterial origin	17/90	369/18888	1.56E-12	8.43E-10	4.70E-10	CTSG/NFKB1/CNR2/C5AR1/NOS2/TLR4/GSTP1/PTGER1/PRKCA/P2RX7/TSPO/GHSR/MAPK14/F2R/CASP3/MAPK8/CNR1	17
BP	GO:0055074	calcium ion homeostasis	16/90	326/18888	2.91E-12	1.35E-09	7.54E-10	HTR2C/GRIN1/PIK3CB/PRKACA/P2RX7/CCR1/GRM5/GRM1/BCL2/F2R/HCRTR2/HCRTR1/PSEN1/KDR/ADORA1/CNR1	16
BP	GO:0043269	regulation of monoatomic ion transport	18/90	470/18888	7.05E-12	2.82E-09	1.57E-09	CA2/HRH3/GRIN1/PRKACA/P2RX7/CCR1/CRHR1/ABCB1/TSPO/GRM5/CFTR/BCL2/F2R/PSEN2/HTR1A/ADORA1/ADORA2A/CNR1	18
BP	GO:0032496	response to lipopolysaccharide	16/90	348/18888	7.81E-12	2.82E-09	1.57E-09	CTSG/NFKB1/CNR2/NOS2/TLR4/GSTP1/PTGER1/PRKCA/P2RX7/TSPO/GHSR/MAPK14/F2R/CASP3/MAPK8/CNR1	16
BP	GO:0007188	adenylate cyclase-modulating G protein-coupled receptor signaling pathway	14/90	249/18888	1.23E-11	4.00E-09	2.24E-09	FPR2/CNR2/HRH3/PTGER1/MC5R/PRKCA/PRKACA/CRHR1/GRM5/GRM1/HTR1A/ADORA1/ADORA2A/CNR1	14
BP	GO:1901653	cellular response to peptide	16/90	376/18888	2.49E-11	7.29E-09	4.07E-09	CA2/CTSD/NFKB1/NFE2L2/FPR2/PRKCD/PIK3R1/TLR4/MTOR/PRKCA/PRKACA/CRHR1/GRM5/PIK3CA/GHSR/PSEN1	16
BP	GO:0042982	amyloid precursor protein metabolic process	10/90	96/18888	2.91E-11	7.29E-09	4.07E-09	ADAM10/PIN1/PSEN2/PSENEN/NCSTN/APH1A/PSEN1/APH1B/CASP3/SOAT1	10
BP	GO:0009410	response to xenobiotic stimulus	17/90	444/18888	2.92E-11	7.29E-09	4.07E-09	NR1I2/NFE2L2/CYP3A4/GRIN1/NOS2/GSTP1/TGFBR2/EPHX1/P2RX7/ABCB1/CCND1/SLC6A3/TSPO/BCL2/CASP3/EGFR/ADORA2A	17
BP	GO:0042987	amyloid precursor protein catabolic process	9/90	68/18888	3.29E-11	7.64E-09	4.26E-09	ADAM10/PIN1/PSEN2/PSENEN/NCSTN/APH1A/PSEN1/APH1B/CASP3	9
BP	GO:0071214	cellular response to abiotic stimulus	15/90	334/18888	5.23E-11	1.06E-08	5.92E-09	NFKB1/PRKCD/PIK3R1/TLR4/NOX1/MTOR/TSPO/PIK3CA/MAPK14/GRM1/EP300/CASP3/MAPK8/EGFR/MAPK11	15
BP	GO:0104004	cellular response to environmental stimulus	15/90	334/18888	5.23E-11	1.06E-08	5.92E-09	NFKB1/PRKCD/PIK3R1/TLR4/NOX1/MTOR/TSPO/PIK3CA/MAPK14/GRM1/EP300/CASP3/MAPK8/EGFR/MAPK11	15
BP	GO:0006801	superoxide metabolic process	9/90	73/18888	6.36E-11	1.22E-08	6.78E-09	NFE2L2/FPR2/PRKCD/DHFR/NOS2/GSTP1/NOX1/SYK/EGFR	9
BP	GO:0050817	coagulation	13/90	231/18888	6.99E-11	1.26E-08	7.04E-09	CTSG/NFE2L2/PRKCD/PIK3CB/TLR4/PRKCA/PIK3CA/MAPK14/F2R/PSEN1/SYK/F13A1/ADORA2A	13
BP	GO:0090322	regulation of superoxide metabolic process	7/90	31/18888	1.05E-10	1.80E-08	1.01E-08	NFE2L2/FPR2/PRKCD/DHFR/GSTP1/SYK/EGFR	7
BP	GO:0023061	signal release	17/90	487/18888	1.23E-10	2.00E-08	1.11E-08	HRH3/HTR2C/NOS2/PRKACA/P2RX7/CRHR1/TSPO/GHSR/CFTR/F2R/PSEN1/SYK/HTR1A/EGFR/ADORA1/ADORA2A/CNR1	17
BP	GO:0034762	regulation of transmembrane transport	17/90	489/18888	1.31E-10	2.03E-08	1.13E-08	CA2/NFE2L2/CAPN1/PIK3R1/GRIN1/PRKACA/P2RX7/CRHR1/ABCB1/GRM5/TERT/MAPK14/CFTR/BCL2/F2R/PSEN2/PSEN1	17
BP	GO:0006874	intracellular calcium ion homeostasis	14/90	302/18888	1.61E-10	2.37E-08	1.32E-08	HTR2C/PIK3CB/PRKACA/P2RX7/CCR1/GRM5/GRM1/BCL2/F2R/HCRTR2/HCRTR1/PSEN1/ADORA1/CNR1	14
BP	GO:0034205	amyloid-beta formation	8/90	56/18888	2.28E-10	3.22E-08	1.80E-08	PIN1/PSEN2/PSENEN/NCSTN/APH1A/PSEN1/APH1B/CASP3	8
BP	GO:0033619	membrane protein proteolysis	8/90	62/18888	5.30E-10	7.17E-08	4.00E-08	ADAM10/P2RX7/PSEN2/PSENEN/NCSTN/APH1A/PSEN1/APH1B	8
BP	GO:0070371	ERK1 and ERK2 cascade	14/90	332/18888	5.55E-10	7.21E-08	4.02E-08	FPR2/C5AR1/HTR2C/TLR4/GSTP1/MAP2K2/PIN1/PRKCA/CCR1/F2R/HCRTR1/SYK/KDR/EGFR	14
BP	GO:0007596	blood coagulation	12/90	226/18888	7.74E-10	9.41E-08	5.25E-08	CTSG/NFE2L2/PRKCD/PIK3CB/TLR4/PRKCA/PIK3CA/MAPK14/F2R/SYK/F13A1/ADORA2A	12
BP	GO:0050435	amyloid-beta metabolic process	8/90	65/18888	7.82E-10	9.41E-08	5.25E-08	PIN1/PSEN2/PSENEN/NCSTN/APH1A/PSEN1/APH1B/CASP3	8
BP	GO:0007599	hemostasis	12/90	233/18888	1.10E-09	1.27E-07	7.10E-08	CTSG/NFE2L2/PRKCD/PIK3CB/TLR4/PRKCA/PIK3CA/MAPK14/F2R/SYK/F13A1/ADORA2A	12
BP	GO:0016485	protein processing	12/90	245/18888	1.94E-09	2.17E-07	1.21E-07	CTSG/ADAM10/CASP6/PRKACA/P2RX7/PSEN2/PSENEN/NCSTN/APH1A/PSEN1/APH1B/CASP3	12
BP	GO:0051223	regulation of protein transport	15/90	440/18888	2.36E-09	2.43E-07	1.35E-07	PRKCD/PIK3R1/NOS2/TLR4/PRKACA/P2RX7/GHSR/MAPK14/CFTR/EP300/F2R/PSEN1/EGFR/ADORA2A/CNR1	15
BP	GO:0006509	membrane protein ectodomain proteolysis	7/90	47/18888	2.37E-09	2.43E-07	1.35E-07	ADAM10/P2RX7/PSEN2/PSENEN/NCSTN/APH1A/PSEN1	7
BP	GO:0070372	regulation of ERK1 and ERK2 cascade	13/90	308/18888	2.39E-09	2.43E-07	1.35E-07	FPR2/C5AR1/HTR2C/TLR4/GSTP1/PIN1/PRKCA/CCR1/F2R/HCRTR1/SYK/KDR/EGFR	13
BP	GO:0015850	organic hydroxy compound transport	13/90	311/18888	2.69E-09	2.64E-07	1.48E-07	NFKB1/CES1/HRH3/CRHR1/SLC6A3/TSPO/GHSR/CFTR/SYK/HTR1A/SOAT1/ADORA2A/CNR1	13
BP	GO:0042391	regulation of membrane potential	15/90	446/18888	2.84E-09	2.71E-07	1.51E-07	CNR2/GRIN1/MTOR/P2RX7/TSPO/GRM5/VCP/GRM1/CFTR/BCL2/PSEN1/KDR/ADORA1/ADORA2A/CNR1	15
BP	GO:0009411	response to UV	10/90	154/18888	3.17E-09	2.94E-07	1.64E-07	PRKCD/PIK3R1/CCND1/MAPK14/EP300/BCL2/CASP3/MAPK8/EGFR/MAPK11	10
BP	GO:0035249	synaptic transmission, glutamatergic	9/90	113/18888	3.35E-09	3.02E-07	1.69E-07	GRIN1/GRM5/GRM1/PSEN1/NR3C1/EGFR/ADORA1/ADORA2A/CNR1	9
BP	GO:0050890	cognition	13/90	322/18888	4.08E-09	3.58E-07	2.00E-07	HRH3/C5AR1/GRIN1/SLC6A3/GRM5/GHSR/EP300/NCSTN/PSEN1/CASP3/EGFR/ADORA1/CNR1	13
BP	GO:0051966	regulation of synaptic transmission, glutamatergic	8/90	80/18888	4.24E-09	3.62E-07	2.02E-07	GRIN1/GRM5/GRM1/PSEN1/EGFR/ADORA1/ADORA2A/CNR1	8
BP	GO:0034764	positive regulation of transmembrane transport	11/90	213/18888	5.53E-09	4.60E-07	2.57E-07	CA2/NFE2L2/PIK3R1/GRIN1/P2RX7/ABCB1/TERT/MAPK14/CFTR/F2R/PSEN1	11
BP	GO:0062012	regulation of small molecule metabolic process	13/90	331/18888	5.68E-09	4.62E-07	2.58E-07	NFKB1/CES1/NOS2/MTOR/PRKACA/P2RX7/TSPO/GHSR/VCP/EP300/PSEN1/NR3C1/CNR1	13
BP	GO:0007187	G protein-coupled receptor signaling pathway, coupled to cyclic nucleotide second messenger	7/90	56/18888	8.44E-09	6.69E-07	3.73E-07	CNR2/HRH3/HTR2C/MC5R/CCR1/HTR1A/CNR1	7
BP	GO:0070661	leukocyte proliferation	13/90	352/18888	1.18E-08	8.86E-07	4.94E-07	PLA2G2D/PRKCD/TLR4/GSTP1/TGFBR2/HPRT1/P2RX7/CCND3/BCL2/NCSTN/SYK/CASP3/PDE5A	13
BP	GO:1900542	regulation of purine nucleotide metabolic process	8/90	91/18888	1.19E-08	8.86E-07	4.94E-07	NOS2/MTOR/PRKACA/P2RX7/TSPO/VCP/EP300/PSEN1	8
BP	GO:0009895	negative regulation of catabolic process	13/90	353/18888	1.22E-08	8.86E-07	4.94E-07	NOS2/PIN1/MTOR/PRKACA/TSPO/PIK3CA/MAPK14/EP300/BCL2/PSEN1/EGFR/ADORA1/CNR1	13
BP	GO:0051480	regulation of cytosolic calcium ion concentration	7/90	59/18888	1.23E-08	8.86E-07	4.94E-07	PRKACA/GRM5/GRM1/HCRTR2/HCRTR1/ADORA1/CNR1	7
BP	GO:0006140	regulation of nucleotide metabolic process	8/90	92/18888	1.30E-08	9.18E-07	5.12E-07	NOS2/MTOR/PRKACA/P2RX7/TSPO/VCP/EP300/PSEN1	8
BP	GO:0051402	neuron apoptotic process	12/90	292/18888	1.39E-08	9.62E-07	5.37E-07	CASP6/CCND1/PIK3CA/TERT/BCL2/F2R/NCSTN/PSEN1/NR3C1/KDR/CASP3/ADORA2A	12
BP	GO:0042060	wound healing	14/90	430/18888	1.52E-08	1.03E-06	5.75E-07	CTSG/NFE2L2/PRKCD/PIK3CB/TLR4/MTOR/PRKCA/PIK3CA/MAPK14/F2R/SYK/KDR/F13A1/ADORA2A	14
BP	GO:0030168	platelet activation	9/90	136/18888	1.72E-08	1.14E-06	6.36E-07	CTSG/PRKCD/PIK3CB/TLR4/PRKCA/PIK3CA/MAPK14/F2R/SYK	9
BP	GO:0032930	positive regulation of superoxide anion generation	5/90	18/18888	1.79E-08	1.16E-06	6.49E-07	FPR2/PRKCD/GSTP1/SYK/EGFR	5
BP	GO:0043523	regulation of neuron apoptotic process	11/90	244/18888	2.26E-08	1.44E-06	8.04E-07	CASP6/CCND1/PIK3CA/TERT/BCL2/F2R/PSEN1/NR3C1/KDR/CASP3/ADORA2A	11
BP	GO:0046651	lymphocyte proliferation	12/90	308/18888	2.51E-08	1.57E-06	8.76E-07	PLA2G2D/PRKCD/TLR4/TGFBR2/HPRT1/P2RX7/CCND3/BCL2/NCSTN/SYK/CASP3/PDE5A	12
BP	GO:0048732	gland development	14/90	449/18888	2.62E-08	1.60E-06	8.95E-07	NFKB1/CAPN1/TGFBR2/MAP2K2/AR/CRHR1/CCND1/SLC6A3/TSPO/PIK3CA/BCL2/PSEN1/NR3C1/EGFR	14
BP	GO:0071375	cellular response to peptide hormone stimulus	12/90	311/18888	2.80E-08	1.68E-06	9.39E-07	CA2/CTSD/NFKB1/NFE2L2/PRKCD/PIK3R1/MTOR/PRKCA/PRKACA/CRHR1/PIK3CA/GHSR	12
BP	GO:0051222	positive regulation of protein transport	11/90	251/18888	3.02E-08	1.79E-06	9.97E-07	PRKCD/PIK3R1/TLR4/PRKACA/P2RX7/MAPK14/CFTR/EP300/PSEN1/EGFR/ADORA2A	11
BP	GO:0032943	mononuclear cell proliferation	12/90	315/18888	3.22E-08	1.87E-06	1.04E-06	PLA2G2D/PRKCD/TLR4/TGFBR2/HPRT1/P2RX7/CCND3/BCL2/NCSTN/SYK/CASP3/PDE5A	12
BP	GO:0046883	regulation of hormone secretion	11/90	254/18888	3.42E-08	1.95E-06	1.09E-06	HTR2C/NOS2/PRKACA/CRHR1/TSPO/GHSR/CFTR/HTR1A/EGFR/ADORA1/CNR1	11
BP	GO:0032928	regulation of superoxide anion generation	5/90	21/18888	4.21E-08	2.36E-06	1.31E-06	FPR2/PRKCD/GSTP1/SYK/EGFR	5
BP	GO:1903578	regulation of ATP metabolic process	7/90	72/18888	5.04E-08	2.78E-06	1.55E-06	MTOR/PRKACA/P2RX7/TSPO/VCP/EP300/PSEN1	7
BP	GO:0042554	superoxide anion generation	6/90	43/18888	5.23E-08	2.80E-06	1.57E-06	FPR2/PRKCD/GSTP1/NOX1/SYK/EGFR	6
BP	GO:0071216	cellular response to biotic stimulus	11/90	265/18888	5.27E-08	2.80E-06	1.57E-06	CTSG/NFKB1/NOS2/TLR4/GSTP1/PRKCA/TSPO/GHSR/MAPK14/SYK/MAPK8	11
BP	GO:0050795	regulation of behavior	7/90	74/18888	6.11E-08	3.20E-06	1.79E-06	MTOR/GHSR/HCRTR2/HTR1A/ADORA1/ADORA2A/CNR1	7
BP	GO:0051345	positive regulation of hydrolase activity	14/90	482/18888	6.32E-08	3.26E-06	1.82E-06	CTSD/PRKCD/NTRK3/C5AR1/PIN1/MTOR/VCP/F2R/PSENEN/NCSTN/APH1A/APH1B/SYK/EGFR	14
BP	GO:0070374	positive regulation of ERK1 and ERK2 cascade	10/90	215/18888	7.67E-08	3.89E-06	2.17E-06	FPR2/C5AR1/HTR2C/TLR4/PRKCA/CCR1/F2R/HCRTR1/KDR/EGFR	10
BP	GO:0032890	regulation of organic acid transport	7/90	77/18888	8.07E-08	4.03E-06	2.25E-06	CES1/HRH3/P2RX7/PSEN1/SYK/ADORA1/ADORA2A	7
BP	GO:0050804	modulation of chemical synaptic transmission	14/90	493/18888	8.34E-08	4.11E-06	2.29E-06	CA2/CNR2/GRIN1/PRKACA/GRM5/GHSR/GRM1/F2R/NCSTN/PSEN1/EGFR/ADORA1/ADORA2A/CNR1	14
BP	GO:0099177	regulation of trans-synaptic signaling	14/90	494/18888	8.55E-08	4.15E-06	2.31E-06	CA2/CNR2/GRIN1/PRKACA/GRM5/GHSR/GRM1/F2R/NCSTN/PSEN1/EGFR/ADORA1/ADORA2A/CNR1	14
BP	GO:0050727	regulation of inflammatory response	13/90	425/18888	1.08E-07	5.15E-06	2.87E-06	PLA2G2D/NFKB1/FPR2/PRKCD/TLR4/GSTP1/GHSR/MAPK14/ALOX5AP/SYK/ADORA1/ADORA2A/CNR1	13
BP	GO:0070482	response to oxygen levels	12/90	354/18888	1.15E-07	5.42E-06	3.02E-06	NFE2L2/PIK3CB/NOS2/NOX1/PIN1/MTOR/TERT/EP300/BCL2/PSEN2/CASP3/ADORA1	12
BP	GO:0071222	cellular response to lipopolysaccharide	10/90	225/18888	1.17E-07	5.44E-06	3.04E-06	CTSG/NFKB1/NOS2/TLR4/GSTP1/PRKCA/TSPO/GHSR/MAPK14/MAPK8	10
BP	GO:0046942	carboxylic acid transport	12/90	358/18888	1.30E-07	5.95E-06	3.32E-06	PLA2G2D/CES1/HRH3/NOS2/P2RX7/ABCB1/SLC6A3/GRM1/PSEN1/SYK/ADORA1/ADORA2A	12
BP	GO:0015849	organic acid transport	12/90	359/18888	1.34E-07	6.04E-06	3.37E-06	PLA2G2D/CES1/HRH3/NOS2/P2RX7/ABCB1/SLC6A3/GRM1/PSEN1/SYK/ADORA1/ADORA2A	12
BP	GO:0002768	immune response-regulating cell surface receptor signaling pathway	12/90	360/18888	1.38E-07	6.14E-06	3.43E-06	NFKB1/FPR2/PRKCD/PIK3R1/C5AR1/TLR4/PIK3CA/EP300/BCL2/PSEN1/SYK/MAPK8	12
BP	GO:0043434	response to peptide hormone	13/90	438/18888	1.53E-07	6.67E-06	3.72E-06	CA2/CTSD/NFKB1/NFE2L2/PRKCD/PIK3R1/MTOR/PRKCA/PRKACA/CRHR1/PIK3CA/GHSR/MAPK14	13
BP	GO:0001820	serotonin secretion	4/90	11/18888	1.55E-07	6.67E-06	3.72E-06	HRH3/SYK/HTR1A/CNR1	4
BP	GO:0019722	calcium-mediated signaling	10/90	232/18888	1.56E-07	6.67E-06	3.72E-06	FPR2/HTR2C/GRIN1/MTOR/PRKACA/P2RX7/CCR1/GRM5/SYK/KDR	10
BP	GO:0015844	monoamine transport	7/90	87/18888	1.89E-07	7.96E-06	4.44E-06	HRH3/SLC6A3/GHSR/SYK/HTR1A/ADORA2A/CNR1	7
BP	GO:0071219	cellular response to molecule of bacterial origin	10/90	238/18888	1.98E-07	8.24E-06	4.60E-06	CTSG/NFKB1/NOS2/TLR4/GSTP1/PRKCA/TSPO/GHSR/MAPK14/MAPK8	10
BP	GO:0015711	organic anion transport	13/90	451/18888	2.13E-07	8.77E-06	4.90E-06	PLA2G2D/CES1/HRH3/NOS2/P2RX7/ABCB1/SLC6A3/GRM1/CFTR/PSEN1/SYK/ADORA1/ADORA2A	13
BP	GO:0002274	myeloid leukocyte activation	10/90	241/18888	2.22E-07	9.02E-06	5.03E-06	CTSG/CNR2/PRKCD/ADAM10/C5AR1/TLR4/TGFBR2/PSEN1/SYK/CNR1	10
BP	GO:0031293	membrane protein intracellular domain proteolysis	4/90	12/18888	2.32E-07	9.29E-06	5.19E-06	PSENEN/NCSTN/APH1A/APH1B	4
BP	GO:0046879	hormone secretion	11/90	311/18888	2.65E-07	1.05E-05	5.85E-06	HTR2C/NOS2/PRKACA/CRHR1/TSPO/GHSR/CFTR/HTR1A/EGFR/ADORA1/CNR1	11
BP	GO:0042886	amide transport	11/90	312/18888	2.73E-07	1.07E-05	5.97E-06	CA2/HTR2C/NOS2/PRKACA/CRHR1/ABCB1/GHSR/CFTR/EGFR/ADORA1/CNR1	11
BP	GO:0051924	regulation of calcium ion transport	10/90	247/18888	2.79E-07	1.08E-05	6.02E-06	GRIN1/PRKACA/P2RX7/CCR1/CRHR1/TSPO/BCL2/F2R/PSEN2/ADORA2A	10
BP	GO:0001666	response to hypoxia	11/90	313/18888	2.82E-07	1.08E-05	6.02E-06	NFE2L2/PIK3CB/NOS2/PIN1/MTOR/TERT/EP300/BCL2/PSEN2/CASP3/ADORA1	11
BP	GO:0051952	regulation of amine transport	7/90	94/18888	3.22E-07	1.22E-05	6.78E-06	HRH3/P2RX7/GHSR/PSEN1/ADORA1/ADORA2A/CNR1	7
BP	GO:0043467	regulation of generation of precursor metabolites and energy	8/90	140/18888	3.46E-07	1.29E-05	7.21E-06	NOS2/MTOR/PRKACA/P2RX7/PIK3CA/VCP/EP300/PSEN1	8
BP	GO:0009416	response to light stimulus	11/90	321/18888	3.63E-07	1.33E-05	7.42E-06	PRKCD/PIK3R1/GRIN1/CCND1/MAPK14/EP300/BCL2/CASP3/MAPK8/EGFR/MAPK11	11
BP	GO:0071466	cellular response to xenobiotic stimulus	9/90	194/18888	3.64E-07	1.33E-05	7.42E-06	NR1I2/NFE2L2/CYP3A4/GRIN1/NOS2/GSTP1/EPHX1/ABCB1/EGFR	9
BP	GO:0009914	hormone transport	11/90	322/18888	3.74E-07	1.35E-05	7.53E-06	HTR2C/NOS2/PRKACA/CRHR1/TSPO/GHSR/CFTR/HTR1A/EGFR/ADORA1/CNR1	11
BP	GO:0062013	positive regulation of small molecule metabolic process	8/90	142/18888	3.86E-07	1.38E-05	7.69E-06	CES1/NOS2/MTOR/PRKACA/P2RX7/GHSR/VCP/PSEN1	8
BP	GO:1904951	positive regulation of establishment of protein localization	11/90	326/18888	4.23E-07	1.49E-05	8.33E-06	PRKCD/PIK3R1/TLR4/PRKACA/P2RX7/MAPK14/CFTR/EP300/PSEN1/EGFR/ADORA2A	11
BP	GO:1900180	regulation of protein localization to nucleus	8/90	144/18888	4.30E-07	1.50E-05	8.37E-06	PRKCD/PIK3R1/PIN1/MTOR/TERT/MAPK14/EP300/PSEN1	8
BP	GO:0036293	response to decreased oxygen levels	11/90	327/18888	4.36E-07	1.51E-05	8.41E-06	NFE2L2/PIK3CB/NOS2/PIN1/MTOR/TERT/EP300/BCL2/PSEN2/CASP3/ADORA1	11
BP	GO:1903829	positive regulation of protein localization	13/90	483/18888	4.65E-07	1.59E-05	8.88E-06	PRKCD/PIK3R1/TLR4/PRKACA/P2RX7/PIK3CA/TERT/MAPK14/CFTR/EP300/PSEN1/EGFR/ADORA2A	13
BP	GO:0046824	positive regulation of nucleocytoplasmic transport	6/90	62/18888	4.91E-07	1.64E-05	9.18E-06	PRKCD/PIK3R1/PRKACA/MAPK14/EP300/PSEN1	6
BP	GO:0050728	negative regulation of inflammatory response	9/90	201/18888	4.91E-07	1.64E-05	9.18E-06	NFKB1/FPR2/PRKCD/GSTP1/GHSR/MAPK14/SYK/ADORA1/ADORA2A	9
BP	GO:0002429	immune response-activating cell surface receptor signaling pathway	11/90	332/18888	5.07E-07	1.68E-05	9.37E-06	NFKB1/FPR2/PRKCD/PIK3R1/C5AR1/TLR4/PIK3CA/EP300/BCL2/PSEN1/SYK	11
BP	GO:0090087	regulation of peptide transport	9/90	202/18888	5.12E-07	1.68E-05	9.37E-06	CA2/HTR2C/NOS2/PRKACA/GHSR/CFTR/EGFR/ADORA1/CNR1	9
BP	GO:0007200	phospholipase C-activating G protein-coupled receptor signaling pathway	7/90	102/18888	5.63E-07	1.83E-05	1.02E-05	FPR2/C5AR1/HTR2C/GRM5/GRM1/F2R/HCRTR2	7
BP	GO:0050708	regulation of protein secretion	10/90	269/18888	6.10E-07	1.96E-05	1.10E-05	NOS2/TLR4/PRKACA/P2RX7/GHSR/CFTR/F2R/EGFR/ADORA2A/CNR1	10
BP	GO:0032228	regulation of synaptic transmission, GABAergic	5/90	35/18888	6.37E-07	2.03E-05	1.13E-05	CA2/CNR2/ADORA1/ADORA2A/CNR1	5
BP	GO:0015833	peptide transport	10/90	271/18888	6.53E-07	2.06E-05	1.15E-05	CA2/HTR2C/NOS2/PRKACA/CRHR1/GHSR/CFTR/EGFR/ADORA1/CNR1	10
BP	GO:0010950	positive regulation of endopeptidase activity	8/90	153/18888	6.82E-07	2.12E-05	1.18E-05	CTSD/VCP/F2R/PSENEN/NCSTN/APH1A/APH1B/SYK	8
BP	GO:0015837	amine transport	7/90	105/18888	6.86E-07	2.12E-05	1.18E-05	HRH3/P2RX7/GHSR/PSEN1/ADORA1/ADORA2A/CNR1	7
BP	GO:0016236	macroautophagy	11/90	343/18888	6.99E-07	2.14E-05	1.19E-05	CTSD/CAPN1/MTOR/PRKACA/TSPO/PIK3CA/VCP/PSEN1/KDR/CASP3/MAPK8	11
BP	GO:0015800	acidic amino acid transport	6/90	66/18888	7.14E-07	2.17E-05	1.21E-05	HRH3/P2RX7/GRM1/PSEN1/ADORA1/ADORA2A	6
BP	GO:1904385	cellular response to angiotensin	5/90	36/18888	7.37E-07	2.22E-05	1.24E-05	CA2/NFKB1/NFE2L2/PRKCD/PRKCA	5
BP	GO:0007189	adenylate cyclase-activating G protein-coupled receptor signaling pathway	8/90	158/18888	8.70E-07	2.58E-05	1.44E-05	CNR2/PTGER1/MC5R/PRKCA/PRKACA/CRHR1/ADORA2A/CNR1	8
BP	GO:0006816	calcium ion transport	12/90	428/18888	8.72E-07	2.58E-05	1.44E-05	HTR2C/GRIN1/PRKACA/P2RX7/CCR1/CRHR1/TSPO/BCL2/F2R/PSEN2/PSEN1/ADORA2A	12
BP	GO:0018105	peptidyl-serine phosphorylation	10/90	282/18888	9.38E-07	2.74E-05	1.53E-05	PRKCD/NTRK3/MAP2K2/MTOR/PRKCA/PRKACA/MAPK14/BCL2/MAPK8/EGFR	10
BP	GO:0045981	positive regulation of nucleotide metabolic process	5/90	38/18888	9.73E-07	2.80E-05	1.56E-05	NOS2/MTOR/P2RX7/VCP/PSEN1	5
BP	GO:1900544	positive regulation of purine nucleotide metabolic process	5/90	38/18888	9.73E-07	2.80E-05	1.56E-05	NOS2/MTOR/P2RX7/VCP/PSEN1	5
BP	GO:0010506	regulation of autophagy	11/90	357/18888	1.03E-06	2.95E-05	1.64E-05	CAPN1/PIK3CB/MTOR/PRKACA/TSPO/PIK3CA/EP300/BCL2/KDR/CASP3/MAPK8	11
BP	GO:0043524	negative regulation of neuron apoptotic process	8/90	162/18888	1.05E-06	2.97E-05	1.66E-05	CCND1/PIK3CA/TERT/BCL2/F2R/PSEN1/KDR/ADORA2A	8
BP	GO:0010038	response to metal ion	11/90	360/18888	1.12E-06	3.14E-05	1.75E-05	NFE2L2/P2RX7/SLC6A3/TSPO/TERT/BCL2/ALOX5AP/NCSTN/CASP3/MAPK8/EGFR	11
BP	GO:0042307	positive regulation of protein import into nucleus	5/90	40/18888	1.27E-06	3.52E-05	1.96E-05	PRKCD/PIK3R1/MAPK14/EP300/PSEN1	5
BP	GO:0009166	nucleotide catabolic process	8/90	167/18888	1.32E-06	3.61E-05	2.01E-05	HPRT1/MTOR/PRKACA/P2RX7/VCP/EP300/PSEN1/PDE5A	8
BP	GO:0010952	positive regulation of peptidase activity	8/90	167/18888	1.32E-06	3.61E-05	2.01E-05	CTSD/VCP/F2R/PSENEN/NCSTN/APH1A/APH1B/SYK	8
BP	GO:0018209	peptidyl-serine modification	10/90	294/18888	1.37E-06	3.70E-05	2.07E-05	PRKCD/NTRK3/MAP2K2/MTOR/PRKCA/PRKACA/MAPK14/BCL2/MAPK8/EGFR	10
BP	GO:0044070	regulation of monoatomic anion transport	4/90	18/18888	1.40E-06	3.76E-05	2.10E-05	CA2/ABCB1/GRM5/CFTR	4
BP	GO:0051881	regulation of mitochondrial membrane potential	6/90	74/18888	1.41E-06	3.76E-05	2.10E-05	P2RX7/TSPO/VCP/BCL2/KDR/ADORA2A	6
BP	GO:0007204	positive regulation of cytosolic calcium ion concentration	8/90	169/18888	1.45E-06	3.82E-05	2.13E-05	FPR2/C5AR1/GRIN1/PTGER1/P2RX7/CCR1/BCL2/F2R	8
BP	GO:0006869	lipid transport	12/90	456/18888	1.69E-06	4.43E-05	2.47E-05	PLA2G2D/NFKB1/PRKCD/CES1/NOS2/P2RX7/CRHR1/ABCB1/TSPO/CFTR/SYK/SOAT1	12
BP	GO:0016241	regulation of macroautophagy	8/90	173/18888	1.72E-06	4.48E-05	2.50E-05	CAPN1/MTOR/PRKACA/TSPO/PIK3CA/KDR/CASP3/MAPK8	8
BP	GO:0046434	organophosphate catabolic process	9/90	234/18888	1.74E-06	4.49E-05	2.51E-05	PRKCD/HPRT1/MTOR/PRKACA/P2RX7/VCP/EP300/PSEN1/PDE5A	9
BP	GO:0033674	positive regulation of kinase activity	10/90	303/18888	1.79E-06	4.59E-05	2.56E-05	PRKCD/NTRK3/TLR4/TGFBR2/MAP2K2/CCND3/CCND1/GRM5/KDR/EGFR	10
BP	GO:0051955	regulation of amino acid transport	5/90	43/18888	1.83E-06	4.65E-05	2.59E-05	HRH3/P2RX7/PSEN1/ADORA1/ADORA2A	5
BP	GO:1901292	nucleoside phosphate catabolic process	8/90	176/18888	1.96E-06	4.94E-05	2.75E-05	HPRT1/MTOR/PRKACA/P2RX7/VCP/EP300/PSEN1/PDE5A	8
BP	GO:0014002	astrocyte development	5/90	44/18888	2.06E-06	5.06E-05	2.83E-05	C5AR1/TLR4/PSEN1/EGFR/ADORA2A	5
BP	GO:0060443	mammary gland morphogenesis	5/90	44/18888	2.06E-06	5.06E-05	2.83E-05	NFKB1/CAPN1/TGFBR2/AR/NR3C1	5
BP	GO:1990776	response to angiotensin	5/90	44/18888	2.06E-06	5.06E-05	2.83E-05	CA2/NFKB1/NFE2L2/PRKCD/PRKCA	5
BP	GO:0002573	myeloid leukocyte differentiation	9/90	239/18888	2.07E-06	5.06E-05	2.83E-05	PIK3R1/TLR4/TGFBR2/MTOR/PRKCA/CCR1/MAPK14/PSEN1/NR3C1	9
BP	GO:0043200	response to amino acid	7/90	124/18888	2.11E-06	5.09E-05	2.84E-05	GRIN1/MTOR/PIK3CA/GHSR/EP300/CASP3/EGFR	7
BP	GO:0006935	chemotaxis	12/90	466/18888	2.12E-06	5.09E-05	2.84E-05	CTSG/FPR2/CNR2/PRKCD/ADAM10/NTRK3/C5AR1/PIK3CB/CCR1/MAPK14/SYK/KDR	12
BP	GO:0014048	regulation of glutamate secretion	4/90	20/18888	2.20E-06	5.19E-05	2.90E-05	HRH3/P2RX7/ADORA1/ADORA2A	4
BP	GO:0051900	regulation of mitochondrial depolarization	4/90	20/18888	2.20E-06	5.19E-05	2.90E-05	P2RX7/TSPO/BCL2/KDR	4
BP	GO:0042330	taxis	12/90	468/18888	2.21E-06	5.19E-05	2.90E-05	CTSG/FPR2/CNR2/PRKCD/ADAM10/NTRK3/C5AR1/PIK3CB/CCR1/MAPK14/SYK/KDR	12
BP	GO:0022612	gland morphogenesis	7/90	125/18888	2.23E-06	5.19E-05	2.90E-05	NFKB1/CAPN1/TGFBR2/AR/BCL2/NR3C1/EGFR	7
BP	GO:0007193	adenylate cyclase-inhibiting G protein-coupled receptor signaling pathway	6/90	80/18888	2.24E-06	5.19E-05	2.90E-05	FPR2/HRH3/GRM5/GRM1/HTR1A/ADORA1	6
BP	GO:0062197	cellular response to chemical stress	10/90	311/18888	2.27E-06	5.22E-05	2.91E-05	NFE2L2/PRKCD/DHFR/NOX1/MTOR/TSPO/PIK3CA/CASP3/MAPK8/EGFR	10
BP	GO:0007219	Notch signaling pathway	8/90	183/18888	2.62E-06	6.00E-05	3.35E-05	ADAM10/TGFBR2/PSEN2/PSENEN/NCSTN/APH1A/PSEN1/APH1B	8
BP	GO:0010959	regulation of metal ion transport	11/90	394/18888	2.69E-06	6.11E-05	3.41E-05	GRIN1/PRKACA/P2RX7/CCR1/CRHR1/TSPO/BCL2/F2R/PSEN2/ADORA1/ADORA2A	11
BP	GO:0002790	peptide secretion	9/90	247/18888	2.72E-06	6.13E-05	3.42E-05	HTR2C/NOS2/PRKACA/CRHR1/GHSR/CFTR/EGFR/ADORA1/CNR1	9
BP	GO:2001233	regulation of apoptotic signaling pathway	11/90	396/18888	2.83E-06	6.33E-05	3.53E-05	NFE2L2/PRKCD/PIK3CB/TLR4/GSTP1/NOX1/AR/TERT/BCL2/PSEN1/ADORA2A	11
BP	GO:0008217	regulation of blood pressure	8/90	187/18888	3.08E-06	6.86E-05	3.83E-05	CTSG/PTGS1/NOS2/NOX1/AR/F2R/ADORA1/CNR1	8
BP	GO:0006631	fatty acid metabolic process	11/90	401/18888	3.19E-06	7.02E-05	3.92E-05	HSD17B10/PTGS1/CES1/CYP3A4/GSTP1/EPHX1/FAAH/GHSR/MAPK14/ALOX5AP/CNR1	11
BP	GO:0002673	regulation of acute inflammatory response	5/90	48/18888	3.20E-06	7.02E-05	3.92E-05	PLA2G2D/GSTP1/ALOX5AP/ADORA1/CNR1	5
BP	GO:0021782	glial cell development	7/90	133/18888	3.37E-06	7.34E-05	4.10E-05	C5AR1/TLR4/MAP2K2/NCSTN/PSEN1/EGFR/ADORA2A	7
BP	GO:0019216	regulation of lipid metabolic process	10/90	326/18888	3.45E-06	7.46E-05	4.16E-05	NFKB1/PRKCD/CES1/HTR2C/MTOR/TSPO/GHSR/NR3C1/ADORA1/CNR1	10
BP	GO:0009154	purine ribonucleotide catabolic process	7/90	135/18888	3.72E-06	7.94E-05	4.43E-05	HPRT1/MTOR/PRKACA/P2RX7/EP300/PSEN1/PDE5A	7
BP	GO:0030879	mammary gland development	7/90	135/18888	3.72E-06	7.94E-05	4.43E-05	NFKB1/CAPN1/TGFBR2/AR/CCND1/SLC6A3/NR3C1	7
BP	GO:0045860	positive regulation of protein kinase activity	9/90	257/18888	3.76E-06	7.98E-05	4.45E-05	PRKCD/NTRK3/TLR4/TGFBR2/MAP2K2/CCND3/CCND1/GRM5/EGFR	9
BP	GO:0048708	astrocyte differentiation	6/90	88/18888	3.92E-06	8.18E-05	4.56E-05	C5AR1/TLR4/PSEN1/NR3C1/EGFR/ADORA2A	6
BP	GO:0035094	response to nicotine	5/90	50/18888	3.93E-06	8.18E-05	4.56E-05	NFKB1/SLC6A3/BCL2/CASP3/CNR1	5
BP	GO:0051403	stress-activated MAPK cascade	5/90	50/18888	3.93E-06	8.18E-05	4.56E-05	GSTP1/MAP2K2/MAPK14/MAPK8/MAPK11	5
BP	GO:0006837	serotonin transport	4/90	23/18888	3.98E-06	8.19E-05	4.57E-05	HRH3/SYK/HTR1A/CNR1	4
BP	GO:0015874	norepinephrine transport	4/90	23/18888	3.98E-06	8.19E-05	4.57E-05	HRH3/SLC6A3/GHSR/ADORA2A	4
BP	GO:0022407	regulation of cell-cell adhesion	12/90	496/18888	4.02E-06	8.22E-05	4.58E-05	CTSG/PLA2G2D/PRKCD/TGFBR2/MTOR/PRKCA/PIK3CA/MAPK14/SYK/CASP3/ADORA2A/PDE5A	12
BP	GO:0009636	response to toxic substance	9/90	260/18888	4.13E-06	8.33E-05	4.65E-05	NFE2L2/PTGS1/CES1/DHFR/GSTP1/EPHX1/ABCB1/BCL2/ALOX5AP	9
BP	GO:0010001	glial cell differentiation	9/90	260/18888	4.13E-06	8.33E-05	4.65E-05	C5AR1/TLR4/MAP2K2/MTOR/NCSTN/PSEN1/NR3C1/EGFR/ADORA2A	9
BP	GO:0006110	regulation of glycolytic process	5/90	51/18888	4.34E-06	8.59E-05	4.80E-05	MTOR/PRKACA/P2RX7/EP300/PSEN1	5
BP	GO:0030811	regulation of nucleotide catabolic process	5/90	51/18888	4.34E-06	8.59E-05	4.80E-05	MTOR/PRKACA/P2RX7/EP300/PSEN1	5
BP	GO:0033121	regulation of purine nucleotide catabolic process	5/90	51/18888	4.34E-06	8.59E-05	4.80E-05	MTOR/PRKACA/P2RX7/EP300/PSEN1	5
BP	GO:0002757	immune response-activating signaling pathway	12/90	500/18888	4.37E-06	8.59E-05	4.80E-05	NFKB1/FPR2/PRKCD/PIK3R1/C5AR1/TLR4/PIK3CA/EP300/BCL2/PSEN1/SYK/MAPK8	12
BP	GO:0045862	positive regulation of proteolysis	10/90	336/18888	4.50E-06	8.77E-05	4.90E-05	CTSD/NFE2L2/VCP/F2R/PSENEN/NCSTN/APH1A/PSEN1/APH1B/SYK	10
BP	GO:0001101	response to acid chemical	7/90	139/18888	4.51E-06	8.77E-05	4.90E-05	GRIN1/MTOR/PIK3CA/GHSR/EP300/CASP3/EGFR	7
BP	GO:0010543	regulation of platelet activation	5/90	52/18888	4.78E-06	9.25E-05	5.16E-05	CTSG/PRKCD/TLR4/PRKCA/SYK	5
BP	GO:0009261	ribonucleotide catabolic process	7/90	141/18888	4.96E-06	9.53E-05	5.32E-05	HPRT1/MTOR/PRKACA/P2RX7/EP300/PSEN1/PDE5A	7
BP	GO:0002791	regulation of peptide secretion	8/90	200/18888	5.07E-06	9.68E-05	5.40E-05	HTR2C/NOS2/PRKACA/GHSR/CFTR/EGFR/ADORA1/CNR1	8
BP	GO:0048009	insulin-like growth factor receptor signaling pathway	5/90	53/18888	5.26E-06	9.99E-05	5.58E-05	PIK3R1/MAP2K2/AR/PIK3CA/GHSR	5
BP	GO:0007626	locomotory behavior	8/90	202/18888	5.45E-06	0.000102965	5.75E-05	HTR2C/HPRT1/MTOR/SLC6A3/GRM5/GHSR/GRM1/ADORA2A	8
BP	GO:0051882	mitochondrial depolarization	4/90	25/18888	5.65E-06	0.000105548	5.89E-05	P2RX7/TSPO/BCL2/KDR	4
BP	GO:0000302	response to reactive oxygen species	8/90	203/18888	5.65E-06	0.000105548	5.89E-05	NFE2L2/PRKCD/DHFR/GSTP1/BCL2/CASP3/MAPK8/EGFR	8
BP	GO:0006195	purine nucleotide catabolic process	7/90	144/18888	5.70E-06	0.000105767	5.90E-05	HPRT1/MTOR/PRKACA/P2RX7/EP300/PSEN1/PDE5A	7
BP	GO:1900182	positive regulation of protein localization to nucleus	6/90	94/18888	5.75E-06	0.000106131	5.92E-05	PRKCD/PIK3R1/TERT/MAPK14/EP300/PSEN1	6
BP	GO:0042063	gliogenesis	10/90	346/18888	5.83E-06	0.00010702	5.97E-05	C5AR1/TLR4/MAP2K2/MTOR/TSPO/NCSTN/PSEN1/NR3C1/EGFR/ADORA2A	10
BP	GO:0007623	circadian rhythm	8/90	205/18888	6.08E-06	0.000110347	6.16E-05	NOS2/MTOR/EP300/HCRTR2/MAPK8/EGFR/ADORA1/ADORA2A	8
BP	GO:0033555	multicellular organismal response to stress	6/90	95/18888	6.12E-06	0.000110347	6.16E-05	HTR2C/MTOR/CRHR1/TSPO/BCL2/HTR1A	6
BP	GO:0090316	positive regulation of intracellular protein transport	6/90	95/18888	6.12E-06	0.000110347	6.16E-05	PRKCD/PIK3R1/PRKACA/MAPK14/EP300/PSEN1	6
BP	GO:0034765	regulation of monoatomic ion transmembrane transport	10/90	349/18888	6.29E-06	0.000112901	6.30E-05	GRIN1/PRKACA/P2RX7/CRHR1/ABCB1/GRM5/CFTR/BCL2/F2R/PSEN2	10
BP	GO:0009314	response to radiation	11/90	431/18888	6.34E-06	0.000113064	6.31E-05	PRKCD/PIK3R1/GRIN1/CCND1/MAPK14/EP300/BCL2/CASP3/MAPK8/EGFR/MAPK11	11
BP	GO:0035264	multicellular organism growth	7/90	147/18888	6.53E-06	0.000115233	6.43E-05	MTOR/AR/SLC6A3/PIK3CA/GHSR/EP300/BCL2	7
BP	GO:1904019	epithelial cell apoptotic process	7/90	147/18888	6.53E-06	0.000115233	6.43E-05	NFE2L2/TGFBR2/CASP6/TERT/BCL2/KDR/CASP3	7
BP	GO:0048143	astrocyte activation	4/90	26/18888	6.65E-06	0.000116756	6.52E-05	C5AR1/PSEN1/EGFR/ADORA2A	4
BP	GO:0007611	learning or memory	9/90	278/18888	7.10E-06	0.000123924	6.92E-05	GRIN1/GRM5/GHSR/EP300/NCSTN/PSEN1/CASP3/EGFR/CNR1	9
BP	GO:0072523	purine-containing compound catabolic process	7/90	149/18888	7.13E-06	0.000123924	6.92E-05	HPRT1/MTOR/PRKACA/P2RX7/EP300/PSEN1/PDE5A	7
BP	GO:0043270	positive regulation of monoatomic ion transport	8/90	211/18888	7.51E-06	0.000129528	7.23E-05	GRIN1/P2RX7/CCR1/ABCB1/TSPO/CFTR/F2R/ADORA1	8
BP	GO:0030099	myeloid cell differentiation	11/90	439/18888	7.54E-06	0.000129528	7.23E-05	PIK3R1/TLR4/TGFBR2/MTOR/PRKCA/CCR1/MAPK14/EP300/PSEN1/NR3C1/CASP3	11
BP	GO:0006835	dicarboxylic acid transport	6/90	99/18888	7.77E-06	0.000132744	7.41E-05	HRH3/P2RX7/GRM1/PSEN1/ADORA1/ADORA2A	6
BP	GO:0042098	T cell proliferation	8/90	213/18888	8.05E-06	0.000136816	7.64E-05	PLA2G2D/TGFBR2/P2RX7/CCND3/NCSTN/SYK/CASP3/PDE5A	8
BP	GO:0048661	positive regulation of smooth muscle cell proliferation	6/90	100/18888	8.23E-06	0.000138738	7.74E-05	PIK3R1/TLR4/NOX1/PIK3CA/TERT/EGFR	6
BP	GO:0042306	regulation of protein import into nucleus	5/90	58/18888	8.24E-06	0.000138738	7.74E-05	PRKCD/PIK3R1/MAPK14/EP300/PSEN1	5
BP	GO:0050866	negative regulation of cell activation	8/90	215/18888	8.61E-06	0.00014422	8.05E-05	CTSG/PLA2G2D/CNR2/PRKCD/CASP3/ADORA2A/PDE5A/CNR1	8
BP	GO:0031098	stress-activated protein kinase signaling cascade	5/90	59/18888	8.97E-06	0.000147577	8.24E-05	GSTP1/MAP2K2/MAPK14/MAPK8/MAPK11	5
BP	GO:0051932	synaptic transmission, GABAergic	5/90	59/18888	8.97E-06	0.000147577	8.24E-05	CA2/CNR2/ADORA1/ADORA2A/CNR1	5
BP	GO:0014047	glutamate secretion	4/90	28/18888	9.04E-06	0.000147577	8.24E-05	HRH3/P2RX7/ADORA1/ADORA2A	4
BP	GO:0051953	negative regulation of amine transport	4/90	28/18888	9.04E-06	0.000147577	8.24E-05	HRH3/GHSR/ADORA1/CNR1	4
BP	GO:0090330	regulation of platelet aggregation	4/90	28/18888	9.04E-06	0.000147577	8.24E-05	CTSG/PRKCD/PRKCA/SYK	4
BP	GO:0032368	regulation of lipid transport	7/90	156/18888	9.64E-06	0.000156558	8.74E-05	NFKB1/PRKCD/CES1/P2RX7/CRHR1/TSPO/SYK	7
BP	GO:0031348	negative regulation of defense response	9/90	291/18888	1.02E-05	0.000165605	9.24E-05	NFKB1/FPR2/PRKCD/GSTP1/GHSR/MAPK14/SYK/ADORA1/ADORA2A	9
BP	GO:0010720	positive regulation of cell development	11/90	454/18888	1.03E-05	0.000166178	9.27E-05	TGFBR2/MAP2K2/MTOR/PRKCA/CCR1/TSPO/GRM5/BCL2/SYK/EGFR/PDE5A	11
BP	GO:0006865	amino acid transport	7/90	158/18888	1.05E-05	0.000166875	9.31E-05	HRH3/P2RX7/SLC6A3/GRM1/PSEN1/ADORA1/ADORA2A	7
BP	GO:0009306	protein secretion	10/90	370/18888	1.05E-05	0.000166875	9.31E-05	NOS2/TLR4/PRKACA/P2RX7/GHSR/CFTR/F2R/EGFR/ADORA2A/CNR1	10
BP	GO:0043470	regulation of carbohydrate catabolic process	5/90	61/18888	1.06E-05	0.000167691	9.36E-05	MTOR/PRKACA/P2RX7/EP300/PSEN1	5
BP	GO:0035592	establishment of protein localization to extracellular region	10/90	371/18888	1.07E-05	0.000169176	9.44E-05	NOS2/TLR4/PRKACA/P2RX7/GHSR/CFTR/F2R/EGFR/ADORA2A/CNR1	10
BP	GO:0031330	negative regulation of cellular catabolic process	8/90	224/18888	1.16E-05	0.000182203	0.000101683	MTOR/PRKACA/TSPO/PIK3CA/MAPK14/EP300/BCL2/CNR1	8
BP	GO:0051347	positive regulation of transferase activity	10/90	376/18888	1.21E-05	0.000187459	0.000104616	PRKCD/NTRK3/TLR4/TGFBR2/MAP2K2/CCND3/CCND1/GRM5/KDR/EGFR	10
BP	GO:0048511	rhythmic process	9/90	297/18888	1.21E-05	0.000187459	0.000104616	NOS2/MTOR/EP300/HCRTR2/CASP3/MAPK8/EGFR/ADORA1/ADORA2A	9
BP	GO:0007631	feeding behavior	6/90	107/18888	1.21E-05	0.000187896	0.00010486	HTR2C/GHSR/HCRTR2/HCRTR1/ADORA2A/CNR1	6
BP	GO:0015695	organic cation transport	5/90	63/18888	1.24E-05	0.000189261	0.000105622	HRH3/SLC6A3/GHSR/PSEN1/ADORA2A	5
BP	GO:0032615	interleukin-12 production	5/90	63/18888	1.24E-05	0.000189261	0.000105622	NFKB1/TLR4/MAPK14/SYK/MAPK11	5
BP	GO:0032655	regulation of interleukin-12 production	5/90	63/18888	1.24E-05	0.000189261	0.000105622	NFKB1/TLR4/MAPK14/SYK/MAPK11	5
BP	GO:0071692	protein localization to extracellular region	10/90	379/18888	1.29E-05	0.000195932	0.000109345	NOS2/TLR4/PRKACA/P2RX7/GHSR/CFTR/F2R/EGFR/ADORA2A/CNR1	10
BP	GO:0019362	pyridine nucleotide metabolic process	7/90	164/18888	1.34E-05	0.000200847	0.000112088	NOX1/MTOR/PRKACA/P2RX7/VCP/EP300/PSEN1	7
BP	GO:0046496	nicotinamide nucleotide metabolic process	7/90	164/18888	1.34E-05	0.000200847	0.000112088	NOX1/MTOR/PRKACA/P2RX7/VCP/EP300/PSEN1	7
BP	GO:0035590	purinergic nucleotide receptor signaling pathway	4/90	31/18888	1.37E-05	0.000205719	0.000114807	CTSG/P2RX7/ADORA1/ADORA2A	4
BP	GO:0045859	regulation of protein kinase activity	11/90	470/18888	1.43E-05	0.000212729	0.000118719	PRKCD/NTRK3/C5AR1/TLR4/GSTP1/TGFBR2/MAP2K2/CCND3/CCND1/GRM5/EGFR	11
BP	GO:1903169	regulation of calcium ion transmembrane transport	7/90	168/18888	1.56E-05	0.000231059	0.000128949	GRIN1/PRKACA/P2RX7/CRHR1/BCL2/F2R/PSEN2	7
BP	GO:1903580	positive regulation of ATP metabolic process	4/90	32/18888	1.57E-05	0.000231059	0.000128949	MTOR/P2RX7/VCP/PSEN1	4
BP	GO:0046822	regulation of nucleocytoplasmic transport	6/90	112/18888	1.58E-05	0.000231898	0.000129417	PRKCD/PIK3R1/PRKACA/MAPK14/EP300/PSEN1	6
BP	GO:0018958	phenol-containing compound metabolic process	6/90	113/18888	1.66E-05	0.000242354	0.000135252	CTSB/MAOA/HPRT1/SLC6A3/BCL2/HTR1A	6
BP	GO:0099550	trans-synaptic signaling, modulating synaptic transmission	3/90	11/18888	1.68E-05	0.000242354	0.000135252	GRM5/F2R/CNR1	3
BP	GO:1904181	positive regulation of membrane depolarization	3/90	11/18888	1.68E-05	0.000242354	0.000135252	P2RX7/TSPO/KDR	3
BP	GO:2000630	positive regulation of miRNA metabolic process	5/90	67/18888	1.68E-05	0.000242354	0.000135252	NFKB1/AR/TERT/NR3C1/EGFR	5
BP	GO:0072524	pyridine-containing compound metabolic process	7/90	170/18888	1.69E-05	0.000242354	0.000135252	NOX1/MTOR/PRKACA/P2RX7/VCP/EP300/PSEN1	7
BP	GO:0034504	protein localization to nucleus	9/90	311/18888	1.74E-05	0.000248785	0.000138841	PRKCD/PIK3R1/PIN1/MTOR/TERT/MAPK14/EP300/PSEN1/SYK	9
BP	GO:0006909	phagocytosis	8/90	237/18888	1.75E-05	0.000248785	0.000138841	FPR2/PRKCD/TLR4/P2RX7/PIK3CA/SYK/ADORA1/ADORA2A	8
BP	GO:0050673	epithelial cell proliferation	11/90	482/18888	1.80E-05	0.000255845	0.000142781	C5AR1/PIK3CB/MAP2K2/PRKCA/AR/CCND1/GHSR/NCSTN/PSEN1/KDR/EGFR	11
BP	GO:0042445	hormone metabolic process	8/90	240/18888	1.91E-05	0.000269996	0.000150678	CTSG/NFKB1/HSD17B10/CYP3A4/ADAM10/CTSB/TSPO/NR3C1	8
BP	GO:0006979	response to oxidative stress	10/90	398/18888	1.97E-05	0.000276603	0.000154365	NFE2L2/PTGS1/PRKCD/DHFR/GSTP1/BCL2/PSEN1/CASP3/MAPK8/EGFR	10
BP	GO:0030072	peptide hormone secretion	8/90	242/18888	2.03E-05	0.00028412	0.000158561	HTR2C/NOS2/PRKACA/CRHR1/GHSR/CFTR/EGFR/CNR1	8
BP	GO:0031667	response to nutrient levels	11/90	490/18888	2.10E-05	0.00029272	0.00016336	NFE2L2/HTR2C/MTOR/TSPO/GHSR/MAPK14/EP300/BCL2/MAPK8/EGFR/CNR1	11
BP	GO:0097193	intrinsic apoptotic signaling pathway	9/90	319/18888	2.13E-05	0.000295006	0.000164636	NFE2L2/PRKCD/PIK3R1/PIK3CB/NOX1/CASP6/EP300/BCL2/CASP3	9
BP	GO:0031644	regulation of nervous system process	6/90	119/18888	2.23E-05	0.000308009	0.000171892	HTR2C/GRIN1/GHSR/GRM1/F2R/ADORA1	6
BP	GO:0034110	regulation of homotypic cell-cell adhesion	4/90	35/18888	2.25E-05	0.000310223	0.000173128	CTSG/PRKCD/PRKCA/SYK	4
BP	GO:0060326	cell chemotaxis	9/90	322/18888	2.29E-05	0.000313547	0.000174983	CTSG/FPR2/CNR2/PRKCD/ADAM10/C5AR1/CCR1/SYK/KDR	9
BP	GO:0051341	regulation of oxidoreductase activity	5/90	72/18888	2.39E-05	0.000325998	0.000181932	NFKB1/AOC3/DHFR/TERT/EGFR	5
BP	GO:0001819	positive regulation of cytokine production	11/90	500/18888	2.53E-05	0.00034362	0.000191766	PIK3R1/C5AR1/NOS2/TLR4/NOX1/P2RX7/MAPK14/F2R/PSEN1/SYK/MAPK11	11
BP	GO:0006109	regulation of carbohydrate metabolic process	7/90	182/18888	2.62E-05	0.00035425	0.000197699	NFKB1/MTOR/PRKACA/P2RX7/EP300/PSEN1/NR3C1	7
BP	GO:0033002	muscle cell proliferation	8/90	251/18888	2.64E-05	0.000355288	0.000198278	PIK3R1/TLR4/NOX1/PIK3CA/TERT/MAPK14/EGFR/MAPK11	8
BP	GO:0045834	positive regulation of lipid metabolic process	6/90	123/18888	2.69E-05	0.000360739	0.00020132	PRKCD/CES1/HTR2C/MTOR/GHSR/ADORA1	6
BP	GO:0008202	steroid metabolic process	9/90	329/18888	2.71E-05	0.000361887	0.00020196	NFKB1/HSD17B10/NR1I2/CES1/CYP3A4/TSPO/CFTR/NR3C1/SOAT1	9
BP	GO:0051937	catecholamine transport	5/90	74/18888	2.73E-05	0.000361887	0.00020196	HRH3/SLC6A3/GHSR/ADORA2A/CNR1	5
BP	GO:0070527	platelet aggregation	5/90	74/18888	2.73E-05	0.000361887	0.00020196	CTSG/PRKCD/PIK3CB/PRKCA/SYK	5
BP	GO:0042742	defense response to bacterium	9/90	330/18888	2.77E-05	0.000366249	0.000204395	CTSG/NFKB1/FPR2/PRKCD/C5AR1/NOS2/TLR4/P2RX7/SYK	9
BP	GO:0046326	positive regulation of glucose import	4/90	37/18888	2.82E-05	0.000371167	0.00020714	NFE2L2/PIK3R1/TERT/MAPK14	4
BP	GO:0014061	regulation of norepinephrine secretion	3/90	13/18888	2.89E-05	0.000377043	0.000210418	HRH3/GHSR/ADORA2A	3
BP	GO:0045737	positive regulation of cyclin-dependent protein serine/threonine kinase activity	3/90	13/18888	2.89E-05	0.000377043	0.000210418	CCND3/CCND1/EGFR	3
BP	GO:0006694	steroid biosynthetic process	7/90	185/18888	2.91E-05	0.000377669	0.000210768	NFKB1/HSD17B10/CES1/CYP3A4/TSPO/CFTR/NR3C1	7
BP	GO:0006690	icosanoid metabolic process	6/90	125/18888	2.94E-05	0.000381007	0.000212631	PTGS1/GSTP1/EPHX1/FAAH/ALOX5AP/SYK	6
BP	GO:1905952	regulation of lipid localization	7/90	186/18888	3.01E-05	0.000387832	0.00021644	NFKB1/PRKCD/CES1/P2RX7/CRHR1/TSPO/SYK	7
BP	GO:0070588	calcium ion transmembrane transport	9/90	334/18888	3.05E-05	0.00039132	0.000218386	HTR2C/GRIN1/PRKACA/P2RX7/CRHR1/BCL2/F2R/PSEN2/PSEN1	9
BP	GO:0006805	xenobiotic metabolic process	6/90	126/18888	3.08E-05	0.000392805	0.000219215	NR1I2/CYP3A4/GRIN1/GSTP1/EPHX1/ABCB1	6
BP	GO:0045766	positive regulation of angiogenesis	7/90	187/18888	3.11E-05	0.000392805	0.000219215	NFE2L2/C5AR1/TGFBR2/PRKCA/GHSR/TERT/KDR	7
BP	GO:0046890	regulation of lipid biosynthetic process	7/90	187/18888	3.11E-05	0.000392805	0.000219215	NFKB1/PRKCD/CES1/HTR2C/MTOR/TSPO/NR3C1	7
BP	GO:0060562	epithelial tube morphogenesis	9/90	335/18888	3.12E-05	0.000392805	0.000219215	TGFBR2/CSNK2B/PRKACA/AR/BCL2/PSEN1/NR3C1/KDR/CASP3	9
BP	GO:0071496	cellular response to external stimulus	9/90	335/18888	3.12E-05	0.000392805	0.000219215	NFKB1/NFE2L2/TLR4/MTOR/P2RX7/EP300/BCL2/MAPK8/EGFR	9
BP	GO:0031281	positive regulation of cyclase activity	4/90	38/18888	3.14E-05	0.000394178	0.000219981	NOS2/CRHR1/MAPK14/MAPK8	4
BP	GO:0071902	positive regulation of protein serine/threonine kinase activity	6/90	127/18888	3.22E-05	0.000400974	0.000223774	NTRK3/TLR4/MAP2K2/CCND3/CCND1/EGFR	6
BP	GO:0048771	tissue remodeling	7/90	188/18888	3.22E-05	0.000400974	0.000223774	NFKB1/CAPN1/PRKCA/P2RX7/F2R/SYK/EGFR	7
BP	GO:0051235	maintenance of location	9/90	337/18888	3.27E-05	0.000405209	0.000226137	NFKB1/CES1/HTR2C/PRKACA/P2RX7/TSPO/F2R/PSEN1/SOAT1	9
BP	GO:0097305	response to alcohol	8/90	259/18888	3.30E-05	0.000406918	0.000227091	CES1/GRIN1/TGFBR2/CRHR1/SLC6A3/TSPO/CFTR/CNR1	8
BP	GO:0045913	positive regulation of carbohydrate metabolic process	5/90	77/18888	3.31E-05	0.000406918	0.000227091	NFKB1/MTOR/PRKACA/P2RX7/PSEN1	5
BP	GO:0032640	tumor necrosis factor production	7/90	189/18888	3.33E-05	0.000406918	0.000227091	PIK3R1/TLR4/GSTP1/TSPO/GHSR/PSEN1/SYK	7
BP	GO:0032680	regulation of tumor necrosis factor production	7/90	189/18888	3.33E-05	0.000406918	0.000227091	PIK3R1/TLR4/GSTP1/TSPO/GHSR/PSEN1/SYK	7
BP	GO:0048545	response to steroid hormone	9/90	338/18888	3.35E-05	0.000406918	0.000227091	AR/TSPO/PIK3CA/GHSR/EP300/BCL2/NR3C1/CASP3/EGFR	9
BP	GO:0032409	regulation of transporter activity	8/90	260/18888	3.39E-05	0.000410651	0.000229175	CAPN1/PRKCD/PRKACA/CRHR1/ABCB1/GRM5/CFTR/BCL2	8
BP	GO:1904018	positive regulation of vasculature development	7/90	190/18888	3.45E-05	0.000416257	0.000232303	NFE2L2/C5AR1/TGFBR2/PRKCA/GHSR/TERT/KDR	7
BP	GO:0048243	norepinephrine secretion	3/90	14/18888	3.67E-05	0.000440103	0.000245611	HRH3/GHSR/ADORA2A	3
BP	GO:0043393	regulation of protein binding	6/90	130/18888	3.67E-05	0.000440103	0.000245611	PRKCD/PIN1/PRKACA/TERT/PSEN1/MAPK8	6
BP	GO:0002695	negative regulation of leukocyte activation	7/90	192/18888	3.69E-05	0.000440103	0.000245611	CTSG/PLA2G2D/CNR2/CASP3/ADORA2A/PDE5A/CNR1	7
BP	GO:0071706	tumor necrosis factor superfamily cytokine production	7/90	194/18888	3.94E-05	0.000466704	0.000260456	PIK3R1/TLR4/GSTP1/TSPO/GHSR/PSEN1/SYK	7
BP	GO:1903555	regulation of tumor necrosis factor superfamily cytokine production	7/90	194/18888	3.94E-05	0.000466704	0.000260456	PIK3R1/TLR4/GSTP1/TSPO/GHSR/PSEN1/SYK	7
BP	GO:0070663	regulation of leukocyte proliferation	8/90	267/18888	4.09E-05	0.000481405	0.000268661	PLA2G2D/TLR4/GSTP1/TGFBR2/BCL2/SYK/CASP3/PDE5A	8
BP	GO:0071900	regulation of protein serine/threonine kinase activity	8/90	267/18888	4.09E-05	0.000481405	0.000268661	PRKCD/NTRK3/TLR4/GSTP1/MAP2K2/CCND3/CCND1/EGFR	8
BP	GO:0042417	dopamine metabolic process	4/90	41/18888	4.27E-05	0.000500163	0.000279129	MAOA/HPRT1/SLC6A3/HTR1A	4
BP	GO:0090276	regulation of peptide hormone secretion	7/90	197/18888	4.34E-05	0.000506887	0.000282882	HTR2C/NOS2/PRKACA/GHSR/CFTR/EGFR/CNR1	7
BP	GO:0051384	response to glucocorticoid	6/90	134/18888	4.35E-05	0.000506887	0.000282882	PIK3CA/GHSR/BCL2/NR3C1/CASP3/EGFR	6
BP	GO:0043201	response to leucine	3/90	15/18888	4.57E-05	0.000529757	0.000295645	MTOR/PIK3CA/EP300	3
BP	GO:0032735	positive regulation of interleukin-12 production	4/90	42/18888	4.70E-05	0.00054104	0.000301941	TLR4/MAPK14/SYK/MAPK11	4
BP	GO:0048512	circadian behavior	4/90	42/18888	4.70E-05	0.00054104	0.000301941	MTOR/HCRTR2/ADORA1/ADORA2A	4
BP	GO:0150076	neuroinflammatory response	5/90	83/18888	4.76E-05	0.000545989	0.000304704	C5AR1/PSEN1/NR3C1/EGFR/ADORA2A	5
BP	GO:1901136	carbohydrate derivative catabolic process	8/90	273/18888	4.79E-05	0.000547355	0.000305466	PRKCD/HPRT1/MTOR/PRKACA/P2RX7/EP300/PSEN1/PDE5A	8
BP	GO:0002209	behavioral defense response	4/90	43/18888	5.16E-05	0.000581984	0.000324791	HTR2C/EP300/BCL2/HTR1A	4
BP	GO:0032768	regulation of monooxygenase activity	4/90	43/18888	5.16E-05	0.000581984	0.000324791	NFKB1/DHFR/TERT/EGFR	4
BP	GO:0045124	regulation of bone resorption	4/90	43/18888	5.16E-05	0.000581984	0.000324791	PRKCA/P2RX7/SYK/EGFR	4
BP	GO:1904646	cellular response to amyloid-beta	4/90	43/18888	5.16E-05	0.000581984	0.000324791	FPR2/TLR4/GRM5/PSEN1	4
BP	GO:0031346	positive regulation of cell projection organization	9/90	360/18888	5.45E-05	0.000612993	0.000342097	NFE2L2/PIK3R1/NTRK3/MAP2K2/MTOR/P2RX7/PIK3CA/EP300/CNR1	9
BP	GO:0032388	positive regulation of intracellular transport	6/90	140/18888	5.56E-05	0.000620621	0.000346354	PRKCD/PIK3R1/PRKACA/MAPK14/EP300/PSEN1	6
BP	GO:0034349	glial cell apoptotic process	3/90	16/18888	5.60E-05	0.000620621	0.000346354	PRKCD/PRKCA/CASP3	3
BP	GO:1904031	positive regulation of cyclin-dependent protein kinase activity	3/90	16/18888	5.60E-05	0.000620621	0.000346354	CCND3/CCND1/EGFR	3
BP	GO:0007622	rhythmic behavior	4/90	44/18888	5.66E-05	0.000620621	0.000346354	MTOR/HCRTR2/ADORA1/ADORA2A	4
BP	GO:0010828	positive regulation of glucose transmembrane transport	4/90	44/18888	5.66E-05	0.000620621	0.000346354	NFE2L2/PIK3R1/TERT/MAPK14	4
BP	GO:0035307	positive regulation of protein dephosphorylation	4/90	44/18888	5.66E-05	0.000620621	0.000346354	PRKCD/PIN1/MTOR/ADORA1	4
BP	GO:0071548	response to dexamethasone	4/90	44/18888	5.66E-05	0.000620621	0.000346354	PIK3CA/GHSR/NR3C1/EGFR	4
BP	GO:1901342	regulation of vasculature development	9/90	362/18888	5.69E-05	0.000622487	0.000347395	NFE2L2/ADAM10/C5AR1/PIK3CB/TGFBR2/PRKCA/GHSR/TERT/KDR	9
BP	GO:0052548	regulation of endopeptidase activity	8/90	280/18888	5.72E-05	0.000623346	0.000347875	CTSD/VCP/F2R/PSENEN/NCSTN/APH1A/APH1B/SYK	8
BP	GO:0050921	positive regulation of chemotaxis	6/90	142/18888	6.02E-05	0.000653963	0.000364961	FPR2/ADAM10/NTRK3/C5AR1/CCR1/KDR	6
BP	GO:0032309	icosanoid secretion	4/90	45/18888	6.19E-05	0.000669649	0.000373715	PLA2G2D/NOS2/P2RX7/SYK	4
BP	GO:0032102	negative regulation of response to external stimulus	10/90	456/18888	6.21E-05	0.000670465	0.000374171	NFKB1/FPR2/PRKCD/GSTP1/SLC6A3/GHSR/MAPK14/SYK/ADORA1/ADORA2A	10
BP	GO:0006096	glycolytic process	5/90	90/18888	7.02E-05	0.000747044	0.000416907	MTOR/PRKACA/P2RX7/EP300/PSEN1	5
BP	GO:0010507	negative regulation of autophagy	5/90	90/18888	7.02E-05	0.000747044	0.000416907	MTOR/TSPO/PIK3CA/EP300/BCL2	5
BP	GO:0034644	cellular response to UV	5/90	90/18888	7.02E-05	0.000747044	0.000416907	PRKCD/PIK3R1/MAPK14/EP300/MAPK11	5
BP	GO:2000628	regulation of miRNA metabolic process	5/90	90/18888	7.02E-05	0.000747044	0.000416907	NFKB1/AR/TERT/NR3C1/EGFR	5
BP	GO:0050714	positive regulation of protein secretion	6/90	147/18888	7.30E-05	0.000774508	0.000432235	TLR4/PRKACA/P2RX7/CFTR/EGFR/ADORA2A	6
BP	GO:0140353	lipid export from cell	4/90	47/18888	7.35E-05	0.000777701	0.000434016	NOS2/P2RX7/CRHR1/TSPO	4
BP	GO:0060078	regulation of postsynaptic membrane potential	6/90	148/18888	7.58E-05	0.000798951	0.000445876	GRIN1/P2RX7/GRM5/GRM1/ADORA1/ADORA2A	6
BP	GO:0009612	response to mechanical stimulus	7/90	216/18888	7.76E-05	0.000815852	0.000455307	NFKB1/TLR4/P2RX7/PIK3CA/MAPK14/MAPK8/EGFR	7
BP	GO:0046032	ADP catabolic process	5/90	92/18888	7.79E-05	0.0008163	0.000455558	MTOR/PRKACA/P2RX7/EP300/PSEN1	5
BP	GO:0033157	regulation of intracellular protein transport	6/90	149/18888	7.86E-05	0.000821317	0.000458357	PRKCD/PIK3R1/PRKACA/MAPK14/EP300/PSEN1	6
BP	GO:1901654	response to ketone	7/90	217/18888	7.99E-05	0.000822745	0.000459155	AR/TSPO/PIK3CA/GHSR/CFTR/NR3C1/EGFR	7
BP	GO:0002861	regulation of inflammatory response to antigenic stimulus	4/90	48/18888	7.99E-05	0.000822745	0.000459155	PLA2G2D/MAPK14/SYK/CNR1	4
BP	GO:0003254	regulation of membrane depolarization	4/90	48/18888	7.99E-05	0.000822745	0.000459155	P2RX7/TSPO/BCL2/KDR	4
BP	GO:0042596	fear response	4/90	48/18888	7.99E-05	0.000822745	0.000459155	HTR2C/CRHR1/BCL2/HTR1A	4
BP	GO:0010522	regulation of calcium ion transport into cytosol	3/90	18/18888	8.11E-05	0.000822745	0.000459155	GRIN1/P2RX7/BCL2	3
BP	GO:0042053	regulation of dopamine metabolic process	3/90	18/18888	8.11E-05	0.000822745	0.000459155	HPRT1/SLC6A3/HTR1A	3
BP	GO:0042069	regulation of catecholamine metabolic process	3/90	18/18888	8.11E-05	0.000822745	0.000459155	HPRT1/SLC6A3/HTR1A	3
BP	GO:0051930	regulation of sensory perception of pain	3/90	18/18888	8.11E-05	0.000822745	0.000459155	GRM1/F2R/ADORA1	3
BP	GO:0051931	regulation of sensory perception	3/90	18/18888	8.11E-05	0.000822745	0.000459155	GRM1/F2R/ADORA1	3
BP	GO:0050886	endocrine process	5/90	93/18888	8.20E-05	0.000827434	0.000461771	CTSG/NOX1/CRHR1/TSPO/F2R	5
BP	GO:0051899	membrane depolarization	5/90	93/18888	8.20E-05	0.000827434	0.000461771	P2RX7/TSPO/BCL2/KDR/ADORA2A	5
BP	GO:0050679	positive regulation of epithelial cell proliferation	7/90	219/18888	8.46E-05	0.000850922	0.000474879	C5AR1/PRKCA/AR/CCND1/GHSR/KDR/EGFR	7
BP	GO:0050863	regulation of T cell activation	9/90	382/18888	8.59E-05	0.000858715	0.000479228	CTSG/PLA2G2D/TGFBR2/MTOR/PIK3CA/SYK/CASP3/ADORA2A/PDE5A	9
BP	GO:1903037	regulation of leukocyte cell-cell adhesion	9/90	382/18888	8.59E-05	0.000858715	0.000479228	CTSG/PLA2G2D/TGFBR2/MTOR/PIK3CA/SYK/CASP3/ADORA2A/PDE5A	9
BP	GO:0019364	pyridine nucleotide catabolic process	5/90	94/18888	8.63E-05	0.000859977	0.000479933	MTOR/PRKACA/P2RX7/EP300/PSEN1	5
BP	GO:0046034	ATP metabolic process	7/90	220/18888	8.71E-05	0.000864243	0.000482313	MTOR/PRKACA/P2RX7/TSPO/VCP/EP300/PSEN1	7
BP	GO:0035296	regulation of tube diameter	6/90	152/18888	8.78E-05	0.000864243	0.000482313	FAAH/F2R/HTR1A/EGFR/ADORA1/ADORA2A	6
BP	GO:0097746	blood vessel diameter maintenance	6/90	152/18888	8.78E-05	0.000864243	0.000482313	FAAH/F2R/HTR1A/EGFR/ADORA1/ADORA2A	6
BP	GO:1903531	negative regulation of secretion by cell	6/90	152/18888	8.78E-05	0.000864243	0.000482313	HRH3/TSPO/GHSR/F2R/ADORA1/CNR1	6
BP	GO:0043491	phosphatidylinositol 3-kinase/protein kinase B signal transduction	8/90	299/18888	9.04E-05	0.000882707	0.000492618	PIK3R1/NTRK3/PIK3CB/MTOR/PIK3CA/F2R/KDR/EGFR	8
BP	GO:0009137	purine nucleoside diphosphate catabolic process	5/90	95/18888	9.08E-05	0.000882707	0.000492618	MTOR/PRKACA/P2RX7/EP300/PSEN1	5
BP	GO:0009181	purine ribonucleoside diphosphate catabolic process	5/90	95/18888	9.08E-05	0.000882707	0.000492618	MTOR/PRKACA/P2RX7/EP300/PSEN1	5
BP	GO:0043279	response to alkaloid	5/90	95/18888	9.08E-05	0.000882707	0.000492618	CASP6/SLC6A3/CASP3/ADORA2A/CNR1	5
BP	GO:0035150	regulation of tube size	6/90	153/18888	9.10E-05	0.000882733	0.000492632	FAAH/F2R/HTR1A/EGFR/ADORA1/ADORA2A	6
BP	GO:0007215	glutamate receptor signaling pathway	4/90	50/18888	9.39E-05	0.000907536	0.000506474	GRIN1/GRM5/GRM1/NCSTN	4
BP	GO:0003073	regulation of systemic arterial blood pressure	5/90	96/18888	9.54E-05	0.000916371	0.000511405	CTSG/NOX1/AR/F2R/ADORA1	5
BP	GO:0022410	circadian sleep/wake cycle process	3/90	19/18888	9.59E-05	0.000916371	0.000511405	HCRTR2/ADORA1/ADORA2A	3
BP	GO:0042749	regulation of circadian sleep/wake cycle	3/90	19/18888	9.59E-05	0.000916371	0.000511405	HCRTR2/ADORA1/ADORA2A	3
BP	GO:0045780	positive regulation of bone resorption	3/90	19/18888	9.59E-05	0.000916371	0.000511405	PRKCA/SYK/EGFR	3
BP	GO:0072526	pyridine-containing compound catabolic process	5/90	97/18888	0.000100211	0.000951713	0.000531129	MTOR/PRKACA/P2RX7/EP300/PSEN1	5
BP	GO:0140747	regulation of ncRNA transcription	5/90	97/18888	0.000100211	0.000951713	0.000531129	MTOR/AR/TERT/NR3C1/EGFR	5
BP	GO:0031960	response to corticosteroid	6/90	156/18888	0.000101332	0.000955607	0.000533301	PIK3CA/GHSR/BCL2/NR3C1/CASP3/EGFR	6
BP	GO:0052547	regulation of peptidase activity	8/90	304/18888	0.000101462	0.000955607	0.000533301	CTSD/VCP/F2R/PSENEN/NCSTN/APH1A/APH1B/SYK	8
BP	GO:0046850	regulation of bone remodeling	4/90	51/18888	0.000101504	0.000955607	0.000533301	PRKCA/P2RX7/SYK/EGFR	4
BP	GO:0009191	ribonucleoside diphosphate catabolic process	5/90	98/18888	0.000105205	0.000981916	0.000547984	MTOR/PRKACA/P2RX7/EP300/PSEN1	5
BP	GO:0034109	homotypic cell-cell adhesion	5/90	98/18888	0.000105205	0.000981916	0.000547984	CTSG/PRKCD/PIK3CB/PRKCA/SYK	5
BP	GO:0046031	ADP metabolic process	5/90	98/18888	0.000105205	0.000981916	0.000547984	MTOR/PRKACA/P2RX7/EP300/PSEN1	5
BP	GO:0098754	detoxification	6/90	158/18888	0.000108689	0.001011521	0.000564506	NFE2L2/PTGS1/DHFR/GSTP1/ABCB1/ALOX5AP	6
BP	GO:0098869	cellular oxidant detoxification	5/90	99/18888	0.000110388	0.001023209	0.000571029	NFE2L2/PTGS1/DHFR/GSTP1/ALOX5AP	5
BP	GO:0022898	regulation of transmembrane transporter activity	7/90	229/18888	0.000111791	0.001023209	0.000571029	CAPN1/PRKACA/CRHR1/ABCB1/GRM5/CFTR/BCL2	7
BP	GO:0010224	response to UV-B	3/90	20/18888	0.000112465	0.001023209	0.000571029	MAPK14/BCL2/MAPK11	3
BP	GO:0030813	positive regulation of nucleotide catabolic process	3/90	20/18888	0.000112465	0.001023209	0.000571029	MTOR/P2RX7/PSEN1	3
BP	GO:0033123	positive regulation of purine nucleotide catabolic process	3/90	20/18888	0.000112465	0.001023209	0.000571029	MTOR/P2RX7/PSEN1	3
BP	GO:0045821	positive regulation of glycolytic process	3/90	20/18888	0.000112465	0.001023209	0.000571029	MTOR/P2RX7/PSEN1	3
BP	GO:0051767	nitric-oxide synthase biosynthetic process	3/90	20/18888	0.000112465	0.001023209	0.000571029	TLR4/GSTP1/KDR	3
BP	GO:0051769	regulation of nitric-oxide synthase biosynthetic process	3/90	20/18888	0.000112465	0.001023209	0.000571029	TLR4/GSTP1/KDR	3
BP	GO:0050900	leukocyte migration	9/90	396/18888	0.000112907	0.001024364	0.000571673	CTSG/FPR2/CNR2/PIK3R1/ADAM10/C5AR1/CCR1/SYK/ADORA1	9
BP	GO:0097191	extrinsic apoptotic signaling pathway	7/90	230/18888	0.000114859	0.001039166	0.000579934	PIK3R1/TLR4/GSTP1/P2RX7/AR/TERT/BCL2	7
BP	GO:0007162	negative regulation of cell adhesion	8/90	310/18888	0.000116128	0.001047728	0.000584712	CTSG/PLA2G2D/PRKCD/PIK3R1/ADAM10/CASP3/ADORA2A/PDE5A	8
BP	GO:0050433	regulation of catecholamine secretion	4/90	53/18888	0.000118078	0.001062379	0.000592889	HRH3/GHSR/ADORA2A/CNR1	4
BP	GO:0006606	protein import into nucleus	6/90	161/18888	0.000120514	0.001081293	0.000603444	PRKCD/PIK3R1/MAPK14/EP300/PSEN1/SYK	6
BP	GO:0032755	positive regulation of interleukin-6 production	5/90	101/18888	0.00012134	0.001083168	0.000604491	NOS2/TLR4/P2RX7/F2R/SYK	5
BP	GO:0051047	positive regulation of secretion	8/90	312/18888	0.00012139	0.001083168	0.000604491	TLR4/PRKACA/P2RX7/CFTR/SYK/EGFR/ADORA1/ADORA2A	8
BP	GO:0120254	olefinic compound metabolic process	6/90	162/18888	0.000124674	0.001109431	0.000619147	PTGS1/CYP3A4/GRIN1/GSTP1/EPHX1/FAAH	6
BP	GO:0031103	axon regeneration	4/90	54/18888	0.000127063	0.001115904	0.000622759	DHFR/MAP2K2/TSPO/BCL2	4
BP	GO:0031279	regulation of cyclase activity	4/90	54/18888	0.000127063	0.001115904	0.000622759	NOS2/CRHR1/MAPK14/MAPK8	4
BP	GO:0035306	positive regulation of dephosphorylation	4/90	54/18888	0.000127063	0.001115904	0.000622759	PRKCD/PIN1/MTOR/ADORA1	4
BP	GO:1904645	response to amyloid-beta	4/90	54/18888	0.000127063	0.001115904	0.000622759	FPR2/TLR4/GRM5/PSEN1	4
BP	GO:0009134	nucleoside diphosphate catabolic process	5/90	102/18888	0.00012712	0.001115904	0.000622759	MTOR/PRKACA/P2RX7/EP300/PSEN1	5
BP	GO:0042745	circadian sleep/wake cycle	3/90	21/18888	0.000130757	0.001144741	0.000638853	HCRTR2/ADORA1/ADORA2A	3
BP	GO:1900087	positive regulation of G1/S transition of mitotic cell cycle	4/90	55/18888	0.000136532	0.001192086	0.000665275	CCND3/CCND1/TERT/EGFR	4
BP	GO:0030595	leukocyte chemotaxis	7/90	237/18888	0.000138305	0.001201111	0.000670312	CTSG/FPR2/CNR2/ADAM10/C5AR1/CCR1/SYK	7
BP	GO:0050670	regulation of lymphocyte proliferation	7/90	237/18888	0.000138305	0.001201111	0.000670312	PLA2G2D/TLR4/TGFBR2/BCL2/SYK/CASP3/PDE5A	7
BP	GO:0051098	regulation of binding	7/90	238/18888	0.000141951	0.001229484	0.000686146	PRKCD/PIN1/CSNK2B/PRKACA/TERT/PSEN1/MAPK8	7
BP	GO:0051170	import into nucleus	6/90	166/18888	0.000142473	0.00123072	0.000686836	PRKCD/PIK3R1/MAPK14/EP300/PSEN1/SYK	6
BP	GO:0006584	catecholamine metabolic process	4/90	56/18888	0.000146502	0.001255509	0.00070067	MAOA/HPRT1/SLC6A3/HTR1A	4
BP	GO:0009712	catechol-containing compound metabolic process	4/90	56/18888	0.000146502	0.001255509	0.00070067	MAOA/HPRT1/SLC6A3/HTR1A	4
BP	GO:1902895	positive regulation of miRNA transcription	4/90	56/18888	0.000146502	0.001255509	0.00070067	AR/TERT/NR3C1/EGFR	4
BP	GO:0035584	calcium-mediated signaling using intracellular calcium source	3/90	22/18888	0.000150882	0.001289641	0.000719718	PRKACA/GRM5/KDR	3
BP	GO:0002532	production of molecular mediator involved in inflammatory response	5/90	106/18888	0.000152374	0.001298976	0.000724928	NOS2/TLR4/MAPK14/ALOX5AP/SYK	5
BP	GO:0032944	regulation of mononuclear cell proliferation	7/90	241/18888	0.000153358	0.001303947	0.000727702	PLA2G2D/TLR4/TGFBR2/BCL2/SYK/CASP3/PDE5A	7
BP	GO:0061900	glial cell activation	4/90	57/18888	0.000156988	0.001331323	0.000742979	C5AR1/PSEN1/EGFR/ADORA2A	4
BP	GO:0030316	osteoclast differentiation	5/90	107/18888	0.000159248	0.001346969	0.000751711	PIK3R1/TLR4/MTOR/CCR1/MAPK14	5
BP	GO:0043409	negative regulation of MAPK cascade	6/90	170/18888	0.000162228	0.001368614	0.000763791	PRKCD/PIK3CB/TLR4/GSTP1/PIN1/P2RX7	6
BP	GO:0031647	regulation of protein stability	8/90	326/18888	0.000164029	0.001380223	0.00077027	PRKCD/PIK3R1/PIN1/MTOR/TERT/EP300/BCL2/CASP3	8
BP	GO:0009205	purine ribonucleoside triphosphate metabolic process	7/90	244/18888	0.000165498	0.00138541	0.000773164	MTOR/PRKACA/P2RX7/TSPO/VCP/EP300/PSEN1	7
BP	GO:2001234	negative regulation of apoptotic signaling pathway	7/90	244/18888	0.000165498	0.00138541	0.000773164	NFE2L2/PIK3CB/GSTP1/AR/TERT/BCL2/PSEN1	7
BP	GO:0001776	leukocyte homeostasis	5/90	108/18888	0.000166356	0.001385447	0.000773185	PIK3CB/P2RX7/BCL2/F2R/CASP3	5
BP	GO:0010586	miRNA metabolic process	5/90	108/18888	0.000166356	0.001385447	0.000773185	NFKB1/AR/TERT/NR3C1/EGFR	5
BP	GO:0007254	JNK cascade	6/90	171/18888	0.00016749	0.001391326	0.000776466	NFKB1/TLR4/GSTP1/NOX1/MAPK8/EGFR	6
BP	GO:0007159	leukocyte cell-cell adhesion	9/90	419/18888	0.000172545	0.001428334	0.000797119	CTSG/PLA2G2D/TGFBR2/MTOR/PIK3CA/SYK/CASP3/ADORA2A/PDE5A	9
BP	GO:0098664	G protein-coupled serotonin receptor signaling pathway	3/90	23/18888	0.000172916	0.001428334	0.000797119	HRH3/HTR2C/HTR1A	3
BP	GO:0001676	long-chain fatty acid metabolic process	5/90	109/18888	0.000173704	0.001428334	0.000797119	PTGS1/CYP3A4/GSTP1/EPHX1/FAAH	5
BP	GO:0002526	acute inflammatory response	5/90	109/18888	0.000173704	0.001428334	0.000797119	PLA2G2D/GSTP1/ALOX5AP/ADORA1/CNR1	5
BP	GO:0051048	negative regulation of secretion	6/90	173/18888	0.00017842	0.001463403	0.00081669	HRH3/TSPO/GHSR/F2R/ADORA1/CNR1	6
BP	GO:0050432	catecholamine secretion	4/90	59/18888	0.000179572	0.001464817	0.00081748	HRH3/GHSR/ADORA2A/CNR1	4
BP	GO:0060135	maternal process involved in female pregnancy	4/90	59/18888	0.000179572	0.001464817	0.00081748	CTSB/AR/GHSR/CNR1	4
BP	GO:0009135	purine nucleoside diphosphate metabolic process	5/90	110/18888	0.000181298	0.001464817	0.00081748	MTOR/PRKACA/P2RX7/EP300/PSEN1	5
BP	GO:0009179	purine ribonucleoside diphosphate metabolic process	5/90	110/18888	0.000181298	0.001464817	0.00081748	MTOR/PRKACA/P2RX7/EP300/PSEN1	5
BP	GO:0032611	interleukin-1 beta production	5/90	110/18888	0.000181298	0.001464817	0.00081748	TLR4/GSTP1/P2RX7/GHSR/F2R	5
BP	GO:0032651	regulation of interleukin-1 beta production	5/90	110/18888	0.000181298	0.001464817	0.00081748	TLR4/GSTP1/P2RX7/GHSR/F2R	5
BP	GO:0048660	regulation of smooth muscle cell proliferation	6/90	174/18888	0.000184092	0.001483699	0.000828017	PIK3R1/TLR4/NOX1/PIK3CA/TERT/EGFR	6
BP	GO:1901617	organic hydroxy compound biosynthetic process	7/90	249/18888	0.000187455	0.001507067	0.000841058	NFKB1/HSD17B10/CES1/CYP3A4/DHFR/SLC6A3/CFTR	7
BP	GO:0090398	cellular senescence	5/90	111/18888	0.000189143	0.001516879	0.000846534	PRKCD/TERT/MAPK14/MAPK8/MAPK11	5
BP	GO:0046324	regulation of glucose import	4/90	60/18888	0.000191702	0.001533162	0.000855621	NFE2L2/PIK3R1/TERT/MAPK14	4
BP	GO:0009144	purine nucleoside triphosphate metabolic process	7/90	250/18888	0.000192117	0.001533162	0.000855621	MTOR/PRKACA/P2RX7/TSPO/VCP/EP300/PSEN1	7
BP	GO:0046394	carboxylic acid biosynthetic process	8/90	334/18888	0.000193487	0.00154031	0.000859611	HSD17B10/PTGS1/CES1/CYP3A4/DHFR/GSTP1/ALOX5AP/SYK	8
BP	GO:0032635	interleukin-6 production	6/90	176/18888	0.000195864	0.001551622	0.000865923	NOS2/TLR4/P2RX7/GHSR/F2R/SYK	6
BP	GO:0032675	regulation of interleukin-6 production	6/90	176/18888	0.000195864	0.001551622	0.000865923	NOS2/TLR4/P2RX7/GHSR/F2R/SYK	6
BP	GO:0009199	ribonucleoside triphosphate metabolic process	7/90	251/18888	0.000196873	0.001552565	0.00086645	MTOR/PRKACA/P2RX7/TSPO/VCP/EP300/PSEN1	7
BP	GO:0051957	positive regulation of amino acid transport	3/90	24/18888	0.000196939	0.001552565	0.00086645	P2RX7/PSEN1/ADORA2A	3
BP	GO:0010634	positive regulation of epithelial cell migration	6/90	177/18888	0.000201968	0.001580705	0.000882154	NFE2L2/PIK3CB/TGFBR2/MTOR/PRKCA/KDR	6
BP	GO:0050806	positive regulation of synaptic transmission	6/90	177/18888	0.000201968	0.001580705	0.000882154	CA2/GRIN1/NCSTN/EGFR/ADORA1/ADORA2A	6
BP	GO:0071453	cellular response to oxygen levels	6/90	177/18888	0.000201968	0.001580705	0.000882154	NFE2L2/PIK3CB/NOX1/MTOR/TERT/BCL2	6
BP	GO:0031102	neuron projection regeneration	4/90	61/18888	0.000204412	0.001595985	0.000890681	DHFR/MAP2K2/TSPO/BCL2	4
BP	GO:0016053	organic acid biosynthetic process	8/90	337/18888	0.000205599	0.001597637	0.000891603	HSD17B10/PTGS1/CES1/CYP3A4/DHFR/GSTP1/ALOX5AP/SYK	8
BP	GO:0062014	negative regulation of small molecule metabolic process	5/90	113/18888	0.000205607	0.001597637	0.000891603	NFKB1/PRKACA/TSPO/EP300/CNR1	5
BP	GO:0051896	regulation of phosphatidylinositol 3-kinase/protein kinase B signal transduction	7/90	253/18888	0.000206669	0.001602053	0.000894068	NTRK3/PIK3CB/MTOR/PIK3CA/F2R/KDR/EGFR	7
BP	GO:0048659	smooth muscle cell proliferation	6/90	178/18888	0.000208222	0.00161025	0.000898642	PIK3R1/TLR4/NOX1/PIK3CA/TERT/EGFR	6
BP	GO:0042752	regulation of circadian rhythm	5/90	114/18888	0.000214238	0.001652838	0.00092241	MTOR/HCRTR2/MAPK8/ADORA1/ADORA2A	5
BP	GO:0071715	icosanoid transport	4/90	62/18888	0.000217718	0.001675708	0.000935173	PLA2G2D/NOS2/P2RX7/SYK	4
BP	GO:0016042	lipid catabolic process	8/90	340/18888	0.000218328	0.001676432	0.000935577	PLA2G2D/HSD17B10/PRKCD/CES1/CYP3A4/FAAH/ADORA1/CNR1	8
BP	GO:1905475	regulation of protein localization to membrane	6/90	180/18888	0.000221188	0.001694383	0.000945595	PIK3R1/ADAM10/AR/PIK3CA/GHSR/EGFR	6
BP	GO:0003081	regulation of systemic arterial blood pressure by renin-angiotensin	3/90	25/18888	0.000223024	0.001700426	0.000948967	CTSG/NOX1/F2R	3
BP	GO:0035994	response to muscle stretch	3/90	25/18888	0.000223024	0.001700426	0.000948967	NFKB1/PIK3CA/MAPK14	3
BP	GO:0046631	alpha-beta T cell activation	6/90	181/18888	0.000227905	0.001733574	0.000967466	PLA2G2D/TGFBR2/MTOR/BCL2/SYK/ADORA2A	6
BP	GO:0032757	positive regulation of interleukin-8 production	4/90	63/18888	0.000231637	0.001757846	0.000981012	NOS2/TLR4/F2R/SYK	4
BP	GO:0071887	leukocyte apoptotic process	5/90	116/18888	0.000232325	0.001758957	0.000981632	PIK3CB/P2RX7/GHSR/BCL2/CASP3	5
BP	GO:0045927	positive regulation of growth	7/90	258/18888	0.000232892	0.00175915	0.00098174	ADAM10/MTOR/SLC6A3/GHSR/MAPK14/BCL2/EGFR	7
BP	GO:0001894	tissue homeostasis	7/90	259/18888	0.000238446	0.001792759	0.001000496	TLR4/PRKCA/P2RX7/BCL2/F2R/SYK/EGFR	7
BP	GO:0060249	anatomical structure homeostasis	7/90	259/18888	0.000238446	0.001792759	0.001000496	TLR4/PRKCA/P2RX7/BCL2/F2R/SYK/EGFR	7
BP	GO:0051928	positive regulation of calcium ion transport	5/90	117/18888	0.000241793	0.001809764	0.001009987	GRIN1/P2RX7/CCR1/TSPO/F2R	5
BP	GO:0007565	female pregnancy	6/90	183/18888	0.000241822	0.001809764	0.001009987	CTSB/AR/CRHR1/GHSR/BCL2/CNR1	6
BP	GO:0008631	intrinsic apoptotic signaling pathway in response to oxidative stress	4/90	64/18888	0.000246186	0.001829773	0.001021153	NFE2L2/PRKCD/NOX1/BCL2	4
BP	GO:0040014	regulation of multicellular organism growth	4/90	64/18888	0.000246186	0.001829773	0.001021153	SLC6A3/PIK3CA/GHSR/BCL2	4
BP	GO:0070050	neuron cellular homeostasis	4/90	64/18888	0.000246186	0.001829773	0.001021153	CA2/PSEN1/ADORA1/CNR1	4
BP	GO:0006090	pyruvate metabolic process	5/90	118/18888	0.000251552	0.001861144	0.00103866	MTOR/PRKACA/P2RX7/EP300/PSEN1	5
BP	GO:0009308	amine metabolic process	5/90	118/18888	0.000251552	0.001861144	0.00103866	AOC3/MAOA/HPRT1/SLC6A3/HTR1A	5
BP	GO:1903522	regulation of blood circulation	7/90	262/18888	0.00025575	0.001887903	0.001053594	PRKACA/FAAH/F2R/HTR1A/EGFR/ADORA1/PDE5A	7
BP	GO:0002931	response to ischemia	4/90	65/18888	0.00026138	0.0019147	0.001068548	NFE2L2/PIK3CB/P2RX7/BCL2	4
BP	GO:1904036	negative regulation of epithelial cell apoptotic process	4/90	65/18888	0.00026138	0.0019147	0.001068548	NFE2L2/TERT/BCL2/KDR	4
BP	GO:1990748	cellular detoxification	5/90	119/18888	0.000261608	0.0019147	0.001068548	NFE2L2/PTGS1/DHFR/GSTP1/ALOX5AP	5
BP	GO:0034612	response to tumor necrosis factor	7/90	263/18888	0.000261738	0.0019147	0.001068548	NFKB1/NFE2L2/ADAM10/GSTP1/MAPK14/SYK/CASP3	7
BP	GO:0097553	calcium ion transmembrane import into cytosol	6/90	187/18888	0.000271661	0.001980597	0.001105324	HTR2C/GRIN1/PRKACA/P2RX7/BCL2/F2R	6
BP	GO:0009185	ribonucleoside diphosphate metabolic process	5/90	120/18888	0.000271966	0.001980597	0.001105324	MTOR/PRKACA/P2RX7/EP300/PSEN1	5
BP	GO:0009150	purine ribonucleotide metabolic process	9/90	446/18888	0.000274077	0.001991505	0.001111411	HPRT1/MTOR/PRKACA/P2RX7/TSPO/VCP/EP300/PSEN1/PDE5A	9
BP	GO:0045453	bone resorption	4/90	66/18888	0.000277236	0.002009962	0.001121712	PRKCA/P2RX7/SYK/EGFR	4
BP	GO:0009141	nucleoside triphosphate metabolic process	7/90	266/18888	0.000280384	0.002028256	0.001131921	MTOR/PRKACA/P2RX7/TSPO/VCP/EP300/PSEN1	7
BP	GO:0045765	regulation of angiogenesis	8/90	353/18888	0.000281212	0.002028595	0.001132111	NFE2L2/C5AR1/PIK3CB/TGFBR2/PRKCA/GHSR/TERT/KDR	8
BP	GO:0007205	protein kinase C-activating G protein-coupled receptor signaling pathway	3/90	27/18888	0.00028168	0.002028595	0.001132111	GRM5/F2R/ADORA2A	3
BP	GO:0032386	regulation of intracellular transport	7/90	267/18888	0.000286831	0.002061124	0.001150264	PRKCD/PIK3R1/MAP2K2/PRKACA/MAPK14/EP300/PSEN1	7
BP	GO:0034605	cellular response to heat	4/90	67/18888	0.000293772	0.002106337	0.001175497	MTOR/PRKACA/VCP/EP300	4
BP	GO:0032868	response to insulin	7/90	269/18888	0.000300084	0.002146858	0.00119811	CTSD/PRKCD/PIK3R1/MTOR/PIK3CA/GHSR/MAPK14	7
BP	GO:0071482	cellular response to light stimulus	5/90	123/18888	0.000304917	0.002176639	0.00121473	PRKCD/PIK3R1/MAPK14/EP300/MAPK11	5
BP	GO:1902808	positive regulation of cell cycle G1/S phase transition	4/90	68/18888	0.000311003	0.002215217	0.00123626	CCND3/CCND1/TERT/EGFR	4
BP	GO:0010592	positive regulation of lamellipodium assembly	3/90	28/18888	0.000314397	0.002219913	0.001238881	PIK3R1/MTOR/PIK3CA	3
BP	GO:0030325	adrenal gland development	3/90	28/18888	0.000314397	0.002219913	0.001238881	CRHR1/TSPO/NR3C1	3
BP	GO:0050999	regulation of nitric-oxide synthase activity	3/90	28/18888	0.000314397	0.002219913	0.001238881	DHFR/TERT/EGFR	3
BP	GO:0060402	calcium ion transport into cytosol	3/90	28/18888	0.000314397	0.002219913	0.001238881	GRIN1/P2RX7/BCL2	3
BP	GO:0046632	alpha-beta T cell differentiation	5/90	125/18888	0.000328509	0.002312604	0.001290609	PLA2G2D/TGFBR2/MTOR/BCL2/SYK	5
BP	GO:0019229	regulation of vasoconstriction	4/90	69/18888	0.000328948	0.002312604	0.001290609	FAAH/F2R/HTR1A/EGFR	4
BP	GO:0003018	vascular process in circulatory system	7/90	275/18888	0.000342826	0.002404962	0.001342152	ABCB1/FAAH/F2R/HTR1A/EGFR/ADORA1/ADORA2A	7
BP	GO:0007263	nitric oxide mediated signal transduction	3/90	29/18888	0.000349467	0.002446271	0.001365205	NOS2/EGFR/PDE5A	3
BP	GO:0003014	renal system process	5/90	127/18888	0.000353459	0.002463595	0.001374874	PRKACA/BCL2/F2R/ADORA1/ADORA2A	5
BP	GO:0009132	nucleoside diphosphate metabolic process	5/90	127/18888	0.000353459	0.002463595	0.001374874	MTOR/PRKACA/P2RX7/EP300/PSEN1	5
BP	GO:0051051	negative regulation of transport	9/90	462/18888	0.000354782	0.002467522	0.001377065	NFKB1/HRH3/CRHR1/TSPO/GHSR/BCL2/F2R/ADORA1/CNR1	9
BP	GO:0042113	B cell activation	7/90	278/18888	0.000365957	0.002536508	0.001415565	PRKCD/PIK3R1/TLR4/EP300/BCL2/SYK/CASP3	7
BP	GO:0002761	regulation of myeloid leukocyte differentiation	5/90	128/18888	0.000366459	0.002536508	0.001415565	PIK3R1/TLR4/MTOR/PRKCA/CCR1	5
BP	GO:0045670	regulation of osteoclast differentiation	4/90	71/18888	0.000367044	0.002536508	0.001415565	PIK3R1/TLR4/MTOR/CCR1	4
BP	GO:0009259	ribonucleotide metabolic process	9/90	466/18888	0.000377769	0.002591697	0.001446365	HPRT1/MTOR/PRKACA/P2RX7/TSPO/VCP/EP300/PSEN1/PDE5A	9
BP	GO:0016055	Wnt signaling pathway	9/90	466/18888	0.000377769	0.002591697	0.001446365	NFKB1/PIN1/CSNK2B/CCND1/TERT/MAPK14/VCP/PSEN1/EGFR	9
BP	GO:0032612	interleukin-1 production	5/90	129/18888	0.000379818	0.002591697	0.001446365	TLR4/GSTP1/P2RX7/GHSR/F2R	5
BP	GO:0032652	regulation of interleukin-1 production	5/90	129/18888	0.000379818	0.002591697	0.001446365	TLR4/GSTP1/P2RX7/GHSR/F2R	5
BP	GO:0050868	negative regulation of T cell activation	5/90	129/18888	0.000379818	0.002591697	0.001446365	CTSG/PLA2G2D/CASP3/ADORA2A/PDE5A	5
BP	GO:0097237	cellular response to toxic substance	5/90	129/18888	0.000379818	0.002591697	0.001446365	NFE2L2/PTGS1/DHFR/GSTP1/ALOX5AP	5
BP	GO:0050820	positive regulation of coagulation	3/90	30/18888	0.000386962	0.002634911	0.001470481	NFE2L2/F2R/PSEN1	3
BP	GO:0031099	regeneration	6/90	200/18888	0.000389098	0.002637074	0.001471688	DHFR/MAP2K2/CCND1/TSPO/BCL2/EGFR	6
BP	GO:0071248	cellular response to metal ion	6/90	200/18888	0.000389098	0.002637074	0.001471688	NFE2L2/TSPO/ALOX5AP/NCSTN/MAPK8/EGFR	6
BP	GO:0198738	cell-cell signaling by wnt	9/90	468/18888	0.000389715	0.002637074	0.001471688	NFKB1/PIN1/CSNK2B/CCND1/TERT/MAPK14/VCP/PSEN1/EGFR	9
BP	GO:0045931	positive regulation of mitotic cell cycle	5/90	130/18888	0.000393541	0.002657426	0.001483046	PRKCA/CCND3/CCND1/TERT/EGFR	5
BP	GO:0071260	cellular response to mechanical stimulus	4/90	73/18888	0.000408197	0.00275067	0.001535083	NFKB1/TLR4/MAPK8/EGFR	4
BP	GO:0010631	epithelial cell migration	8/90	375/18888	0.000421005	0.002826043	0.001577147	NFE2L2/PIK3CB/TGFBR2/CSNK2B/MTOR/PRKCA/PIK3CA/KDR	8
BP	GO:0022408	negative regulation of cell-cell adhesion	6/90	203/18888	0.000421122	0.002826043	0.001577147	CTSG/PLA2G2D/PRKCD/CASP3/ADORA2A/PDE5A	6
BP	GO:0030301	cholesterol transport	5/90	132/18888	0.00042211	0.002826828	0.001577586	NFKB1/CES1/TSPO/CFTR/SOAT1	5
BP	GO:0033238	regulation of amine metabolic process	3/90	31/18888	0.00042695	0.0028475	0.001589122	HPRT1/SLC6A3/HTR1A	3
BP	GO:0040018	positive regulation of multicellular organism growth	3/90	31/18888	0.00042695	0.0028475	0.001589122	SLC6A3/GHSR/BCL2	3
BP	GO:0050818	regulation of coagulation	4/90	74/18888	0.000429962	0.002861717	0.001597056	NFE2L2/PRKCD/F2R/PSEN1	4
BP	GO:0044703	multi-organism reproductive process	6/90	204/18888	0.000432242	0.002871008	0.001602241	CTSB/AR/CRHR1/GHSR/BCL2/CNR1	6
BP	GO:0090132	epithelium migration	8/90	378/18888	0.000443822	0.002941904	0.001641807	NFE2L2/PIK3CB/TGFBR2/CSNK2B/MTOR/PRKCA/PIK3CA/KDR	8
BP	GO:0043405	regulation of MAP kinase activity	5/90	134/18888	0.000452216	0.002981466	0.001663885	PRKCD/NTRK3/TLR4/GSTP1/EGFR	5
BP	GO:1903532	positive regulation of secretion by cell	7/90	288/18888	0.000452257	0.002981466	0.001663885	TLR4/PRKACA/P2RX7/CFTR/SYK/EGFR/ADORA2A	7
BP	GO:1902893	regulation of miRNA transcription	4/90	75/18888	0.000452544	0.002981466	0.001663885	AR/TERT/NR3C1/EGFR	4
BP	GO:0032869	cellular response to insulin stimulus	6/90	206/18888	0.00045517	0.002992699	0.001670154	CTSD/PRKCD/PIK3R1/MTOR/PIK3CA/GHSR	6
BP	GO:0019693	ribose phosphate metabolic process	9/90	480/18888	0.00046814	0.003071756	0.001714274	HPRT1/MTOR/PRKACA/P2RX7/TSPO/VCP/EP300/PSEN1/PDE5A	9
BP	GO:0033032	regulation of myeloid cell apoptotic process	3/90	32/18888	0.000469498	0.003074453	0.001715779	PIK3CB/GHSR/BCL2	3
BP	GO:0030968	endoplasmic reticulum unfolded protein response	4/90	76/18888	0.000475959	0.00309183	0.001725477	NFE2L2/PIK3R1/CCND1/VCP	4
BP	GO:0031343	positive regulation of cell killing	4/90	76/18888	0.000475959	0.00309183	0.001725477	NOS2/P2RX7/SYK/MAPK8	4
BP	GO:0035924	cellular response to vascular endothelial growth factor stimulus	4/90	76/18888	0.000475959	0.00309183	0.001725477	PIK3CB/PIK3CA/MAPK14/KDR	4
BP	GO:0061614	miRNA transcription	4/90	76/18888	0.000475959	0.00309183	0.001725477	AR/TERT/NR3C1/EGFR	4
BP	GO:0051208	sequestering of calcium ion	5/90	136/18888	0.000483915	0.00313206	0.001747928	HTR2C/PRKACA/P2RX7/F2R/PSEN1	5
BP	GO:0090130	tissue migration	8/90	383/18888	0.000484081	0.00313206	0.001747928	NFE2L2/PIK3CB/TGFBR2/CSNK2B/MTOR/PRKCA/PIK3CA/KDR	8
BP	GO:0006809	nitric oxide biosynthetic process	4/90	77/18888	0.000500225	0.003218275	0.001796043	PIK3CB/NOS2/TLR4/TSPO	4
BP	GO:0035270	endocrine system development	5/90	137/18888	0.000500378	0.003218275	0.001796043	MAP2K2/CRHR1/SLC6A3/TSPO/NR3C1	5
BP	GO:1904375	regulation of protein localization to cell periphery	5/90	137/18888	0.000500378	0.003218275	0.001796043	PIK3R1/ADAM10/AR/GHSR/EGFR	5
BP	GO:0001975	response to amphetamine	3/90	33/18888	0.000514673	0.003290666	0.001836442	CNR2/HPRT1/ADORA2A	3
BP	GO:0016242	negative regulation of macroautophagy	3/90	33/18888	0.000514673	0.003290666	0.001836442	MTOR/TSPO/PIK3CA	3
BP	GO:0045907	positive regulation of vasoconstriction	3/90	33/18888	0.000514673	0.003290666	0.001836442	FAAH/F2R/EGFR	3
BP	GO:0010827	regulation of glucose transmembrane transport	4/90	78/18888	0.000525359	0.003339268	0.001863566	NFE2L2/PIK3R1/TERT/MAPK14	4
BP	GO:0032720	negative regulation of tumor necrosis factor production	4/90	78/18888	0.000525359	0.003339268	0.001863566	TLR4/GSTP1/TSPO/GHSR	4
BP	GO:0046323	glucose import	4/90	78/18888	0.000525359	0.003339268	0.001863566	NFE2L2/PIK3R1/TERT/MAPK14	4
BP	GO:0044706	multi-multicellular organism process	6/90	212/18888	0.000529694	0.003360244	0.001875272	CTSB/AR/CRHR1/GHSR/BCL2/CNR1	6
BP	GO:0002833	positive regulation of response to biotic stimulus	8/90	390/18888	0.000545384	0.003453033	0.001927056	FPR2/PIK3R1/TLR4/CASP6/PRKCA/EP300/SYK/MAPK8	8
BP	GO:0035304	regulation of protein dephosphorylation	4/90	79/18888	0.000551379	0.0034842	0.001944449	PRKCD/PIN1/MTOR/ADORA1	4
BP	GO:0010632	regulation of epithelial cell migration	7/90	298/18888	0.000554115	0.003494688	0.001950302	NFE2L2/PIK3CB/TGFBR2/CSNK2B/MTOR/PRKCA/KDR	7
BP	GO:0009112	nucleobase metabolic process	3/90	34/18888	0.000562541	0.003534107	0.001972301	TTR/HPRT1/MTOR	3
BP	GO:0043276	anoikis	3/90	34/18888	0.000562541	0.003534107	0.001972301	MTOR/PIK3CA/BCL2	3
BP	GO:0050808	synapse organization	9/90	493/18888	0.000567338	0.003557359	0.001985278	ADAM10/C5AR1/PIN1/GRM5/GHSR/MAPK14/VCP/F2R/PSEN1	9
BP	GO:1903556	negative regulation of tumor necrosis factor superfamily cytokine production	4/90	80/18888	0.000578302	0.003619126	0.002019748	TLR4/GSTP1/TSPO/GHSR	4
BP	GO:0048167	regulation of synaptic plasticity	6/90	216/18888	0.000584428	0.00365043	0.002037218	GRIN1/GRM5/NCSTN/PSEN1/ADORA1/ADORA2A	6
BP	GO:0046165	alcohol biosynthetic process	5/90	142/18888	0.000589106	0.003672582	0.002049581	NFKB1/CES1/CYP3A4/DHFR/CFTR	5
BP	GO:0006970	response to osmotic stress	4/90	81/18888	0.000606147	0.003757186	0.002096796	MTOR/ABCB1/TSPO/CASP3	4
BP	GO:0019233	sensory perception of pain	4/90	81/18888	0.000606147	0.003757186	0.002096796	P2RX7/GRM1/F2R/ADORA1	4
BP	GO:0050810	regulation of steroid biosynthetic process	4/90	81/18888	0.000606147	0.003757186	0.002096796	NFKB1/CES1/TSPO/NR3C1	4
BP	GO:0014074	response to purine-containing compound	5/90	143/18888	0.000608182	0.003762619	0.002099828	P2RX7/SLC6A3/CFTR/ADORA1/ADORA2A	5
BP	GO:0048873	homeostasis of number of cells within a tissue	3/90	35/18888	0.000613166	0.003773305	0.002105792	P2RX7/BCL2/F2R	3
BP	GO:0061081	positive regulation of myeloid leukocyte cytokine production involved in immune response	3/90	35/18888	0.000613166	0.003773305	0.002105792	TLR4/P2RX7/SYK	3
BP	GO:0045637	regulation of myeloid cell differentiation	6/90	218/18888	0.000613394	0.003773305	0.002105792	PIK3R1/TLR4/MTOR/PRKCA/CCR1/MAPK14	6
BP	GO:0015918	sterol transport	5/90	145/18888	0.000647722	0.003969433	0.002215246	NFKB1/CES1/TSPO/CFTR/SOAT1	5
BP	GO:0060048	cardiac muscle contraction	5/90	145/18888	0.000647722	0.003969433	0.002215246	MTOR/PRKACA/PIK3CA/ADORA1/PDE5A	5
BP	GO:0032412	regulation of monoatomic ion transmembrane transporter activity	6/90	221/18888	0.000658921	0.004030465	0.002249307	CAPN1/PRKACA/CRHR1/ABCB1/GRM5/CFTR	6
BP	GO:0051968	positive regulation of synaptic transmission, glutamatergic	3/90	36/18888	0.000666612	0.004049087	0.002259699	GRIN1/EGFR/ADORA2A	3
BP	GO:1902745	positive regulation of lamellipodium organization	3/90	36/18888	0.000666612	0.004049087	0.002259699	PIK3R1/MTOR/PIK3CA	3
BP	GO:2000352	negative regulation of endothelial cell apoptotic process	3/90	36/18888	0.000666612	0.004049087	0.002259699	NFE2L2/TERT/KDR	3
BP	GO:0030177	positive regulation of Wnt signaling pathway	5/90	146/18888	0.000668199	0.004049087	0.002259699	NFKB1/PIN1/TERT/VCP/EGFR	5
BP	GO:0098781	ncRNA transcription	5/90	146/18888	0.000668199	0.004049087	0.002259699	MTOR/AR/TERT/NR3C1/EGFR	5
BP	GO:1904062	regulation of monoatomic cation transmembrane transport	7/90	309/18888	0.000686457	0.004151976	0.002317119	GRIN1/PRKACA/P2RX7/CRHR1/BCL2/F2R/PSEN2	7
BP	GO:0002437	inflammatory response to antigenic stimulus	4/90	84/18888	0.000695384	0.004190364	0.002338542	PLA2G2D/MAPK14/SYK/CNR1	4
BP	GO:0046209	nitric oxide metabolic process	4/90	84/18888	0.000695384	0.004190364	0.002338542	PIK3CB/NOS2/TLR4/TSPO	4
BP	GO:1903038	negative regulation of leukocyte cell-cell adhesion	5/90	148/18888	0.000710605	0.004274159	0.002385307	CTSG/PLA2G2D/CASP3/ADORA2A/PDE5A	5
BP	GO:0071404	cellular response to low-density lipoprotein particle stimulus	3/90	37/18888	0.00072294	0.004340311	0.002422224	CES1/TLR4/SYK	3
BP	GO:0051149	positive regulation of muscle cell differentiation	4/90	85/18888	0.000727089	0.004349145	0.002427155	MTOR/MAPK14/BCL2/MAPK11	4
BP	GO:2001057	reactive nitrogen species metabolic process	4/90	85/18888	0.000727089	0.004349145	0.002427155	PIK3CB/NOS2/TLR4/TSPO	4
BP	GO:0002687	positive regulation of leukocyte migration	5/90	149/18888	0.000732548	0.004373745	0.002440883	FPR2/PIK3R1/ADAM10/C5AR1/CCR1	5
BP	GO:0001906	cell killing	6/90	226/18888	0.000740582	0.004413595	0.002463123	CTSG/NOS2/HPRT1/P2RX7/SYK/MAPK8	6
BP	GO:0048678	response to axon injury	4/90	86/18888	0.000759805	0.004519863	0.002522428	DHFR/MAP2K2/TSPO/BCL2	4
BP	GO:0051651	maintenance of location in cell	6/90	228/18888	0.000775355	0.004603938	0.002569348	HTR2C/PRKACA/P2RX7/TSPO/F2R/PSEN1	6
BP	GO:0034614	cellular response to reactive oxygen species	5/90	151/18888	0.000777951	0.004610923	0.002573246	NFE2L2/PRKCD/DHFR/MAPK8/EGFR	5
BP	GO:0055094	response to lipoprotein particle	3/90	38/18888	0.000782212	0.00462773	0.002582626	CES1/TLR4/SYK	3
BP	GO:0050920	regulation of chemotaxis	6/90	229/18888	0.000793209	0.004660834	0.002601101	FPR2/ADAM10/NTRK3/C5AR1/CCR1/KDR	6
BP	GO:0071241	cellular response to inorganic substance	6/90	229/18888	0.000793209	0.004660834	0.002601101	NFE2L2/TSPO/ALOX5AP/NCSTN/MAPK8/EGFR	6
BP	GO:0009791	post-embryonic development	4/90	87/18888	0.000793547	0.004660834	0.002601101	MTOR/BCL2/PSEN1/KDR	4
BP	GO:0034103	regulation of tissue remodeling	4/90	87/18888	0.000793547	0.004660834	0.002601101	PRKCA/P2RX7/SYK/EGFR	4
BP	GO:0002685	regulation of leukocyte migration	6/90	230/18888	0.000811379	0.004756967	0.00265475	FPR2/PIK3R1/ADAM10/C5AR1/CCR1/ADORA1	6
BP	GO:0001990	regulation of systemic arterial blood pressure by hormone	3/90	39/18888	0.000844488	0.004924411	0.002748197	CTSG/NOX1/F2R	3
BP	GO:0033028	myeloid cell apoptotic process	3/90	39/18888	0.000844488	0.004924411	0.002748197	PIK3CB/GHSR/BCL2	3
BP	GO:0051954	positive regulation of amine transport	3/90	39/18888	0.000844488	0.004924411	0.002748197	P2RX7/PSEN1/ADORA2A	3
BP	GO:0034767	positive regulation of monoatomic ion transmembrane transport	5/90	154/18888	0.000849957	0.004938567	0.002756097	GRIN1/P2RX7/ABCB1/CFTR/F2R	5
BP	GO:0071456	cellular response to hypoxia	5/90	154/18888	0.000849957	0.004938567	0.002756097	NFE2L2/PIK3CB/MTOR/TERT/BCL2	5
BP	GO:0042310	vasoconstriction	4/90	89/18888	0.000864186	0.005003346	0.002792248	FAAH/F2R/HTR1A/EGFR	4
BP	GO:2000106	regulation of leukocyte apoptotic process	4/90	89/18888	0.000864186	0.005003346	0.002792248	PIK3CB/P2RX7/GHSR/BCL2	4
BP	GO:0048872	homeostasis of number of cells	7/90	322/18888	0.000873975	0.005051018	0.002818853	PIK3CB/P2RX7/MAPK14/BCL2/F2R/NCSTN/CASP3	7
BP	GO:0034620	cellular response to unfolded protein	4/90	90/18888	0.000901118	0.005189418	0.002896091	NFE2L2/PIK3R1/CCND1/VCP	4
BP	GO:0046849	bone remodeling	4/90	90/18888	0.000901118	0.005189418	0.002896091	PRKCA/P2RX7/SYK/EGFR	4
BP	GO:0010742	macrophage derived foam cell differentiation	3/90	40/18888	0.000909827	0.005221059	0.002913749	NFKB1/EP300/SOAT1	3
BP	GO:0044060	regulation of endocrine process	3/90	40/18888	0.000909827	0.005221059	0.002913749	CRHR1/TSPO/F2R	3
BP	GO:2001236	regulation of extrinsic apoptotic signaling pathway	5/90	157/18888	0.000926821	0.005309199	0.002962938	TLR4/GSTP1/AR/TERT/BCL2	5
BP	GO:0014910	regulation of smooth muscle cell migration	4/90	91/18888	0.000939149	0.005351587	0.002986594	NFE2L2/TLR4/TERT/BCL2	4
BP	GO:0051453	regulation of intracellular pH	4/90	91/18888	0.000939149	0.005351587	0.002986594	CA2/NOX1/CFTR/BCL2	4
BP	GO:1903706	regulation of hemopoiesis	8/90	424/18888	0.000939164	0.005351587	0.002986594	PIK3R1/TLR4/TGFBR2/MTOR/PRKCA/CCR1/MAPK14/SYK	8
BP	GO:0016052	carbohydrate catabolic process	5/90	158/18888	0.000953558	0.00542409	0.003027056	MTOR/PRKACA/P2RX7/EP300/PSEN1	5
BP	GO:1902105	regulation of leukocyte differentiation	7/90	328/18888	0.000973156	0.005453532	0.003043487	PIK3R1/TLR4/TGFBR2/MTOR/PRKCA/CCR1/SYK	7
BP	GO:0010591	regulation of lamellipodium assembly	3/90	41/18888	0.000978288	0.005453532	0.003043487	PIK3R1/MTOR/PIK3CA	3
BP	GO:0045454	cell redox homeostasis	3/90	41/18888	0.000978288	0.005453532	0.003043487	NFE2L2/APEX1/NOS2	3
BP	GO:0071402	cellular response to lipoprotein particle stimulus	3/90	41/18888	0.000978288	0.005453532	0.003043487	CES1/TLR4/SYK	3
BP	GO:0090077	foam cell differentiation	3/90	41/18888	0.000978288	0.005453532	0.003043487	NFKB1/EP300/SOAT1	3
BP	GO:0019614	catechol-containing compound catabolic process	2/90	10/18888	0.000985598	0.005453532	0.003043487	MAOA/SLC6A3	2
BP	GO:0033004	negative regulation of mast cell activation	2/90	10/18888	0.000985598	0.005453532	0.003043487	CNR2/CNR1	2
BP	GO:0034351	negative regulation of glial cell apoptotic process	2/90	10/18888	0.000985598	0.005453532	0.003043487	PRKCD/PRKCA	2
BP	GO:0042368	vitamin D biosynthetic process	2/90	10/18888	0.000985598	0.005453532	0.003043487	NFKB1/CYP3A4	2
BP	GO:0042420	dopamine catabolic process	2/90	10/18888	0.000985598	0.005453532	0.003043487	MAOA/SLC6A3	2
BP	GO:0042424	catecholamine catabolic process	2/90	10/18888	0.000985598	0.005453532	0.003043487	MAOA/SLC6A3	2
BP	GO:0070391	response to lipoteichoic acid	2/90	10/18888	0.000985598	0.005453532	0.003043487	TLR4/MAPK14	2
BP	GO:0071223	cellular response to lipoteichoic acid	2/90	10/18888	0.000985598	0.005453532	0.003043487	TLR4/MAPK14	2
BP	GO:0099566	regulation of postsynaptic cytosolic calcium ion concentration	2/90	10/18888	0.000985598	0.005453532	0.003043487	GRM5/GRM1	2
BP	GO:1900038	negative regulation of cellular response to hypoxia	2/90	10/18888	0.000985598	0.005453532	0.003043487	NFE2L2/PIK3CB	2
BP	GO:2000849	regulation of glucocorticoid secretion	2/90	10/18888	0.000985598	0.005453532	0.003043487	CRHR1/TSPO	2
BP	GO:0097529	myeloid leukocyte migration	6/90	239/18888	0.000989781	0.005467359	0.003051203	CTSG/FPR2/PIK3R1/C5AR1/CCR1/SYK	6
BP	GO:0048638	regulation of developmental growth	7/90	330/18888	0.001008118	0.0055592	0.003102457	AR/SLC6A3/PIK3CA/GHSR/MAPK14/BCL2/MAPK11	7
BP	GO:0002690	positive regulation of leukocyte chemotaxis	4/90	93/18888	0.001018578	0.005588412	0.00311876	FPR2/ADAM10/C5AR1/CCR1	4
BP	GO:0007589	body fluid secretion	4/90	93/18888	0.001018578	0.005588412	0.00311876	CCND1/SLC6A3/EGFR/ADORA1	4
BP	GO:0141060	disruption of anatomical structure in another organism	4/90	93/18888	0.001018578	0.005588412	0.00311876	CTSG/NOS2/CSNK2B/SYK	4
BP	GO:0036294	cellular response to decreased oxygen levels	5/90	161/18888	0.001037217	0.005681081	0.003170476	NFE2L2/PIK3CB/MTOR/TERT/BCL2	5
BP	GO:0001662	behavioral fear response	3/90	42/18888	0.001049928	0.005731371	0.003198542	HTR2C/BCL2/HTR1A	3
BP	GO:0042119	neutrophil activation	3/90	42/18888	0.001049928	0.005731371	0.003198542	CTSG/PRKCD/SYK	3
BP	GO:0006913	nucleocytoplasmic transport	7/90	333/18888	0.001062412	0.005780092	0.003225732	PRKCD/PIK3R1/PRKACA/MAPK14/EP300/PSEN1/SYK	7
BP	GO:0051169	nuclear transport	7/90	333/18888	0.001062412	0.005780092	0.003225732	PRKCD/PIK3R1/PRKACA/MAPK14/EP300/PSEN1/SYK	7
BP	GO:0030641	regulation of cellular pH	4/90	95/18888	0.001102615	0.005978789	0.00333662	CA2/NOX1/CFTR/BCL2	4
BP	GO:0071229	cellular response to acid chemical	4/90	95/18888	0.001102615	0.005978789	0.00333662	MTOR/PIK3CA/EP300/EGFR	4
BP	GO:0090257	regulation of muscle system process	6/90	245/18888	0.001124529	0.006087448	0.00339726	PRKCA/PRKACA/GHSR/F2R/ADORA1/PDE5A	6
BP	GO:0018107	peptidyl-threonine phosphorylation	4/90	96/18888	0.001146407	0.006195559	0.003457594	PRKCD/CSNK2B/PRKCA/MAPK8	4
BP	GO:0031929	TOR signaling	5/90	165/18888	0.001157098	0.006232596	0.003478263	MTOR/PRKACA/PIK3CA/EP300/SYK	5
BP	GO:0051250	negative regulation of lymphocyte activation	5/90	165/18888	0.001157098	0.006232596	0.003478263	CTSG/PLA2G2D/CASP3/ADORA2A/PDE5A	5
BP	GO:0045088	regulation of innate immune response	8/90	440/18888	0.001190493	0.006383775	0.003562633	NFE2L2/FPR2/PIK3R1/TLR4/CASP6/EP300/SYK/MAPK8	8
BP	GO:0001973	G protein-coupled adenosine receptor signaling pathway	2/90	11/18888	0.001200889	0.006383775	0.003562633	ADORA1/ADORA2A	2
BP	GO:0014049	positive regulation of glutamate secretion	2/90	11/18888	0.001200889	0.006383775	0.003562633	P2RX7/ADORA2A	2
BP	GO:0034350	regulation of glial cell apoptotic process	2/90	11/18888	0.001200889	0.006383775	0.003562633	PRKCD/PRKCA	2
BP	GO:0035588	G protein-coupled purinergic receptor signaling pathway	2/90	11/18888	0.001200889	0.006383775	0.003562633	ADORA1/ADORA2A	2
BP	GO:0060439	trachea morphogenesis	2/90	11/18888	0.001200889	0.006383775	0.003562633	TGFBR2/MAP2K2	2
BP	GO:0062100	positive regulation of programmed necrotic cell death	2/90	11/18888	0.001200889	0.006383775	0.003562633	CASP6/TSPO	2
BP	GO:0098696	regulation of neurotransmitter receptor localization to postsynaptic specialization membrane	2/90	11/18888	0.001200889	0.006383775	0.003562633	ADAM10/GHSR	2
BP	GO:0006937	regulation of muscle contraction	5/90	167/18888	0.00122075	0.006468182	0.003609739	PRKACA/GHSR/F2R/ADORA1/PDE5A	5
BP	GO:0050796	regulation of insulin secretion	5/90	167/18888	0.00122075	0.006468182	0.003609739	NOS2/PRKACA/GHSR/CFTR/CNR1	5
BP	GO:0006576	biogenic amine metabolic process	4/90	98/18888	0.001237626	0.006523516	0.003640619	MAOA/HPRT1/SLC6A3/HTR1A	4
BP	GO:0014909	smooth muscle cell migration	4/90	98/18888	0.001237626	0.006523516	0.003640619	NFE2L2/TLR4/TERT/BCL2	4
BP	GO:0070664	negative regulation of leukocyte proliferation	4/90	98/18888	0.001237626	0.006523516	0.003640619	PLA2G2D/GSTP1/CASP3/PDE5A	4
BP	GO:0030111	regulation of Wnt signaling pathway	7/90	342/18888	0.001239227	0.006523516	0.003640619	NFKB1/PIN1/TERT/MAPK14/VCP/PSEN1/EGFR	7
BP	GO:0038202	TORC1 signaling	4/90	99/18888	0.001285089	0.006743084	0.003763155	MTOR/PRKACA/EP300/SYK	4
BP	GO:1901992	positive regulation of mitotic cell cycle phase transition	4/90	99/18888	0.001285089	0.006743084	0.003763155	CCND3/CCND1/TERT/EGFR	4
BP	GO:0002220	innate immune response activating cell surface receptor signaling pathway	4/90	100/18888	0.001333811	0.006976195	0.003893249	PIK3R1/TLR4/EP300/SYK	4
BP	GO:2001237	negative regulation of extrinsic apoptotic signaling pathway	4/90	100/18888	0.001333811	0.006976195	0.003893249	GSTP1/AR/TERT/BCL2	4
BP	GO:0006820	monoatomic anion transport	5/90	171/18888	0.001355787	0.007068372	0.00394469	CA2/ABCB1/TSPO/GRM5/CFTR	5
BP	GO:0051897	positive regulation of phosphatidylinositol 3-kinase/protein kinase B signal transduction	5/90	171/18888	0.001355787	0.007068372	0.00394469	MTOR/PIK3CA/F2R/KDR/EGFR	5
BP	GO:0032892	positive regulation of organic acid transport	3/90	46/18888	0.00136938	0.007116393	0.00397149	P2RX7/PSEN1/ADORA2A	3
BP	GO:0043029	T cell homeostasis	3/90	46/18888	0.00136938	0.007116393	0.00397149	P2RX7/BCL2/CASP3	3
BP	GO:0042542	response to hydrogen peroxide	4/90	101/18888	0.00138381	0.007168442	0.004000537	NFE2L2/PRKCD/BCL2/CASP3	4
BP	GO:0043255	regulation of carbohydrate biosynthetic process	4/90	101/18888	0.00138381	0.007168442	0.004000537	NFKB1/PRKACA/EP300/NR3C1	4
BP	GO:0009266	response to temperature stimulus	5/90	172/18888	0.001391203	0.007195266	0.004015507	MTOR/PRKACA/VCP/EP300/ADORA1	5
BP	GO:0032677	regulation of interleukin-8 production	4/90	102/18888	0.001435103	0.007313621	0.004081558	NOS2/TLR4/F2R/SYK	4
BP	GO:0035967	cellular response to topologically incorrect protein	4/90	102/18888	0.001435103	0.007313621	0.004081558	NFE2L2/PIK3R1/CCND1/VCP	4
BP	GO:0002674	negative regulation of acute inflammatory response	2/90	12/18888	0.001436604	0.007313621	0.004081558	GSTP1/ADORA1	2
BP	GO:0010749	regulation of nitric oxide mediated signal transduction	2/90	12/18888	0.001436604	0.007313621	0.004081558	EGFR/PDE5A	2
BP	GO:0019336	phenol-containing compound catabolic process	2/90	12/18888	0.001436604	0.007313621	0.004081558	MAOA/SLC6A3	2
BP	GO:0035933	glucocorticoid secretion	2/90	12/18888	0.001436604	0.007313621	0.004081558	CRHR1/TSPO	2
BP	GO:0071233	cellular response to leucine	2/90	12/18888	0.001436604	0.007313621	0.004081558	MTOR/EP300	2
BP	GO:0071493	cellular response to UV-B	2/90	12/18888	0.001436604	0.007313621	0.004081558	MAPK14/MAPK11	2
BP	GO:0097067	cellular response to thyroid hormone stimulus	2/90	12/18888	0.001436604	0.007313621	0.004081558	CTSB/GHSR	2
BP	GO:1901031	regulation of response to reactive oxygen species	2/90	12/18888	0.001436604	0.007313621	0.004081558	NFE2L2/DHFR	2
BP	GO:0072594	establishment of protein localization to organelle	8/90	454/18888	0.001452122	0.007374957	0.004115788	PRKCD/PIK3R1/TSPO/TERT/MAPK14/EP300/PSEN1/SYK	8
BP	GO:0003044	regulation of systemic arterial blood pressure mediated by a chemical signal	3/90	47/18888	0.001457735	0.007374957	0.004115788	CTSG/NOX1/F2R	3
BP	GO:0010830	regulation of myotube differentiation	3/90	47/18888	0.001457735	0.007374957	0.004115788	MTOR/MAPK14/BCL2	3
BP	GO:1900271	regulation of long-term synaptic potentiation	3/90	47/18888	0.001457735	0.007374957	0.004115788	NCSTN/ADORA1/ADORA2A	3
BP	GO:0032637	interleukin-8 production	4/90	103/18888	0.001487709	0.007514896	0.004193885	NOS2/TLR4/F2R/SYK	4
BP	GO:0006936	muscle contraction	7/90	355/18888	0.001534532	0.0077392	0.004319064	MTOR/PRKACA/PIK3CA/GHSR/F2R/ADORA1/PDE5A	7
BP	GO:0009408	response to heat	4/90	104/18888	0.001541645	0.0077392	0.004319064	MTOR/PRKACA/VCP/EP300	4
BP	GO:0019218	regulation of steroid metabolic process	4/90	104/18888	0.001541645	0.0077392	0.004319064	NFKB1/CES1/TSPO/NR3C1	4
BP	GO:0042100	B cell proliferation	4/90	104/18888	0.001541645	0.0077392	0.004319064	PRKCD/TLR4/BCL2/CASP3	4
BP	GO:0042311	vasodilation	3/90	48/18888	0.00154959	0.007755115	0.004327945	EGFR/ADORA1/ADORA2A	3
BP	GO:0045776	negative regulation of blood pressure	3/90	48/18888	0.00154959	0.007755115	0.004327945	NOS2/ADORA1/CNR1	3
BP	GO:0003012	muscle system process	8/90	459/18888	0.001555942	0.007774921	0.004338998	MTOR/PRKCA/PRKACA/PIK3CA/GHSR/F2R/ADORA1/PDE5A	8
BP	GO:0006885	regulation of pH	4/90	105/18888	0.001596929	0.007955252	0.004439637	CA2/NOX1/CFTR/BCL2	4
BP	GO:0090100	positive regulation of transmembrane receptor protein serine/threonine kinase signaling pathway	4/90	105/18888	0.001596929	0.007955252	0.004439637	TGFBR2/CSNK2B/EP300/KDR	4
BP	GO:0014075	response to amine	3/90	49/18888	0.001644997	0.008157177	0.004552326	CNR2/HPRT1/ADORA2A	3
BP	GO:0036230	granulocyte activation	3/90	49/18888	0.001644997	0.008157177	0.004552326	CTSG/PRKCD/SYK	3
BP	GO:0048538	thymus development	3/90	49/18888	0.001644997	0.008157177	0.004552326	MAP2K2/BCL2/PSEN1	3
BP	GO:0018210	peptidyl-threonine modification	4/90	106/18888	0.001653578	0.008174519	0.004562004	PRKCD/CSNK2B/PRKCA/MAPK8	4
BP	GO:0035303	regulation of dephosphorylation	4/90	106/18888	0.001653578	0.008174519	0.004562004	PRKCD/PIN1/MTOR/ADORA1	4
BP	GO:0015718	monocarboxylic acid transport	5/90	179/18888	0.001658561	0.008174519	0.004562004	PLA2G2D/CES1/NOS2/P2RX7/SYK	5
BP	GO:1903034	regulation of response to wounding	5/90	179/18888	0.001658561	0.008174519	0.004562004	NFE2L2/PRKCD/MAP2K2/MTOR/F2R	5
BP	GO:0010524	positive regulation of calcium ion transport into cytosol	2/90	13/18888	0.001692549	0.008254355	0.004606559	GRIN1/P2RX7	2
BP	GO:0014004	microglia differentiation	2/90	13/18888	0.001692549	0.008254355	0.004606559	TLR4/NR3C1	2
BP	GO:0033604	negative regulation of catecholamine secretion	2/90	13/18888	0.001692549	0.008254355	0.004606559	GHSR/CNR1	2
BP	GO:0042362	fat-soluble vitamin biosynthetic process	2/90	13/18888	0.001692549	0.008254355	0.004606559	NFKB1/CYP3A4	2
BP	GO:0043568	positive regulation of insulin-like growth factor receptor signaling pathway	2/90	13/18888	0.001692549	0.008254355	0.004606559	AR/GHSR	2
BP	GO:0048521	negative regulation of behavior	2/90	13/18888	0.001692549	0.008254355	0.004606559	GHSR/ADORA1	2
BP	GO:0060134	prepulse inhibition	2/90	13/18888	0.001692549	0.008254355	0.004606559	SLC6A3/ADORA2A	2
BP	GO:0035265	organ growth	5/90	180/18888	0.001699629	0.008276456	0.004618893	TGFBR2/AR/MAPK14/BCL2/MAPK11	5
BP	GO:0060079	excitatory postsynaptic potential	4/90	107/18888	0.00171161	0.00830988	0.004637546	GRIN1/P2RX7/ADORA1/ADORA2A	4
BP	GO:1901655	cellular response to ketone	4/90	107/18888	0.00171161	0.00830988	0.004637546	AR/CFTR/NR3C1/EGFR	4
BP	GO:0042176	regulation of protein catabolic process	7/90	362/18888	0.001714845	0.008313157	0.004639375	NFE2L2/NOS2/PIN1/PRKACA/VCP/PSEN1/EGFR	7
BP	GO:0042129	regulation of T cell proliferation	5/90	181/18888	0.00174144	0.008391891	0.004683315	PLA2G2D/TGFBR2/SYK/CASP3/PDE5A	5
BP	GO:0071478	cellular response to radiation	5/90	181/18888	0.00174144	0.008391891	0.004683315	PRKCD/PIK3R1/MAPK14/EP300/MAPK11	5
BP	GO:0014911	positive regulation of smooth muscle cell migration	3/90	50/18888	0.001744004	0.008391891	0.004683315	TLR4/TERT/BCL2	3
BP	GO:0043457	regulation of cellular respiration	3/90	50/18888	0.001744004	0.008391891	0.004683315	NOS2/PIK3CA/VCP	3
BP	GO:0061082	myeloid leukocyte cytokine production	3/90	50/18888	0.001744004	0.008391891	0.004683315	TLR4/P2RX7/SYK	3
BP	GO:0060828	regulation of canonical Wnt signaling pathway	6/90	268/18888	0.001775614	0.00853135	0.004761144	NFKB1/PIN1/MAPK14/VCP/PSEN1/EGFR	6
BP	GO:0045089	positive regulation of innate immune response	7/90	365/18888	0.001796996	0.008621335	0.004811362	FPR2/PIK3R1/TLR4/CASP6/EP300/SYK/MAPK8	7
BP	GO:0018108	peptidyl-tyrosine phosphorylation	6/90	269/18888	0.001809276	0.008641953	0.004822868	PRKCD/MTOR/GRM5/SYK/KDR/EGFR	6
BP	GO:0031668	cellular response to extracellular stimulus	6/90	269/18888	0.001809276	0.008641953	0.004822868	NFE2L2/MTOR/P2RX7/EP300/BCL2/MAPK8	6
BP	GO:0034976	response to endoplasmic reticulum stress	6/90	269/18888	0.001809276	0.008641953	0.004822868	NFE2L2/PIK3R1/CCND1/VCP/CFTR/BCL2	6
BP	GO:0032760	positive regulation of tumor necrosis factor production	4/90	109/18888	0.001831894	0.008737139	0.004875989	PIK3R1/TLR4/PSEN1/SYK	4
BP	GO:0018212	peptidyl-tyrosine modification	6/90	271/18888	0.001878053	0.00894416	0.004991523	PRKCD/MTOR/GRM5/SYK/KDR/EGFR	6
BP	GO:0031341	regulation of cell killing	4/90	110/18888	0.001894181	0.008994589	0.005019666	NOS2/P2RX7/SYK/MAPK8	4
BP	GO:0051100	negative regulation of binding	4/90	110/18888	0.001894181	0.008994589	0.005019666	PRKCD/PIN1/PSEN1/MAPK8	4
BP	GO:2000045	regulation of G1/S transition of mitotic cell cycle	5/90	185/18888	0.001916268	0.009086187	0.005070785	CCND3/CCND1/TERT/BCL2/EGFR	5
BP	GO:0006111	regulation of gluconeogenesis	3/90	52/18888	0.001953014	0.009173297	0.005119399	PRKACA/EP300/NR3C1	3
BP	GO:0045332	phospholipid translocation	3/90	52/18888	0.001953014	0.009173297	0.005119399	PRKCD/P2RX7/ABCB1	3
BP	GO:0051155	positive regulation of striated muscle cell differentiation	3/90	52/18888	0.001953014	0.009173297	0.005119399	MTOR/MAPK14/BCL2	3
BP	GO:0071470	cellular response to osmotic stress	3/90	52/18888	0.001953014	0.009173297	0.005119399	MTOR/TSPO/CASP3	3
BP	GO:0014812	muscle cell migration	4/90	111/18888	0.00195792	0.009173297	0.005119399	NFE2L2/TLR4/TERT/BCL2	4
BP	GO:0043280	positive regulation of cysteine-type endopeptidase activity involved in apoptotic process	4/90	111/18888	0.00195792	0.009173297	0.005119399	CTSD/VCP/F2R/SYK	4
BP	GO:0090263	positive regulation of canonical Wnt signaling pathway	4/90	111/18888	0.00195792	0.009173297	0.005119399	NFKB1/PIN1/VCP/EGFR	4
BP	GO:0120034	positive regulation of plasma membrane bounded cell projection assembly	4/90	111/18888	0.00195792	0.009173297	0.005119399	PIK3R1/MTOR/P2RX7/PIK3CA	4
BP	GO:0001977	renal system process involved in regulation of blood volume	2/90	14/18888	0.001968531	0.009173297	0.005119399	F2R/ADORA1	2
BP	GO:0007216	G protein-coupled glutamate receptor signaling pathway	2/90	14/18888	0.001968531	0.009173297	0.005119399	GRM5/GRM1	2
BP	GO:0070141	response to UV-A	2/90	14/18888	0.001968531	0.009173297	0.005119399	CCND1/EGFR	2
BP	GO:1903727	positive regulation of phospholipid metabolic process	2/90	14/18888	0.001968531	0.009173297	0.005119399	PRKCD/HTR2C	2
BP	GO:1905954	positive regulation of lipid localization	4/90	112/18888	0.002023131	0.009414224	0.005253854	NFKB1/PRKCD/CES1/P2RX7	4
BP	GO:0038084	vascular endothelial growth factor signaling pathway	3/90	53/18888	0.00206311	0.009572829	0.005342368	PIK3CB/PIK3CA/KDR	3
BP	GO:1902743	regulation of lamellipodium organization	3/90	53/18888	0.00206311	0.009572829	0.005342368	PIK3R1/MTOR/PIK3CA	3
BP	GO:0002793	positive regulation of peptide secretion	4/90	113/18888	0.002089829	0.009669179	0.005396139	PRKACA/CFTR/EGFR/ADORA1	4
BP	GO:1903557	positive regulation of tumor necrosis factor superfamily cytokine production	4/90	113/18888	0.002089829	0.009669179	0.005396139	PIK3R1/TLR4/PSEN1/SYK	4
BP	GO:1903131	mononuclear cell differentiation	8/90	484/18888	0.00216698	0.01001188	0.005587392	PLA2G2D/PIK3R1/TGFBR2/MTOR/EP300/BCL2/PSEN1/SYK	8
BP	GO:0032092	positive regulation of protein binding	3/90	54/18888	0.002176995	0.010029616	0.00559729	PIN1/TERT/PSEN1	3
BP	GO:0038093	Fc receptor signaling pathway	3/90	54/18888	0.002176995	0.010029616	0.00559729	PRKCD/SYK/MAPK8	3
BP	GO:0006941	striated muscle contraction	5/90	191/18888	0.002202164	0.010131204	0.005653984	MTOR/PRKACA/PIK3CA/ADORA1/PDE5A	5
BP	GO:0015908	fatty acid transport	4/90	115/18888	0.002227758	0.010191207	0.00568747	PLA2G2D/NOS2/P2RX7/SYK	4
BP	GO:0033559	unsaturated fatty acid metabolic process	4/90	115/18888	0.002227758	0.010191207	0.00568747	PTGS1/GSTP1/EPHX1/FAAH	4
BP	GO:0099565	chemical synaptic transmission, postsynaptic	4/90	115/18888	0.002227758	0.010191207	0.00568747	GRIN1/P2RX7/ADORA1/ADORA2A	4
BP	GO:1904035	regulation of epithelial cell apoptotic process	4/90	115/18888	0.002227758	0.010191207	0.00568747	NFE2L2/TERT/BCL2/KDR	4
BP	GO:0006006	glucose metabolic process	5/90	192/18888	0.002252678	0.010271826	0.005732462	PRKACA/PIK3CA/MAPK14/EP300/NR3C1	5
BP	GO:0002430	complement receptor mediated signaling pathway	2/90	15/18888	0.002264356	0.010271826	0.005732462	FPR2/C5AR1	2
BP	GO:0009404	toxin metabolic process	2/90	15/18888	0.002264356	0.010271826	0.005732462	NFE2L2/CYP3A4	2
BP	GO:0032230	positive regulation of synaptic transmission, GABAergic	2/90	15/18888	0.002264356	0.010271826	0.005732462	CA2/ADORA2A	2
BP	GO:0045187	regulation of circadian sleep/wake cycle, sleep	2/90	15/18888	0.002264356	0.010271826	0.005732462	ADORA1/ADORA2A	2
BP	GO:0099509	regulation of presynaptic cytosolic calcium ion concentration	2/90	15/18888	0.002264356	0.010271826	0.005732462	ADORA1/CNR1	2
BP	GO:0010559	regulation of glycoprotein biosynthetic process	3/90	55/18888	0.002294714	0.010380544	0.005793135	BCL2/NCSTN/SOAT1	3
BP	GO:1903351	cellular response to dopamine	3/90	55/18888	0.002294714	0.010380544	0.005793135	PTGER1/NCSTN/HTR1A	3
BP	GO:0030324	lung development	5/90	193/18888	0.002304032	0.010408201	0.00580857	TGFBR2/MAP2K2/EP300/KDR/EGFR	5
BP	GO:1901989	positive regulation of cell cycle phase transition	4/90	117/18888	0.002371845	0.010699658	0.005971225	CCND3/CCND1/TERT/EGFR	4
BP	GO:0034204	lipid translocation	3/90	56/18888	0.002416311	0.010870052	0.006066318	PRKCD/P2RX7/ABCB1	3
BP	GO:0045058	T cell selection	3/90	56/18888	0.002416311	0.010870052	0.006066318	MTOR/BCL2/SYK	3
BP	GO:1904659	glucose transmembrane transport	4/90	118/18888	0.002446242	0.010989479	0.006132967	NFE2L2/PIK3R1/TERT/MAPK14	4
BP	GO:0043542	endothelial cell migration	6/90	286/18888	0.002459103	0.011031997	0.006156695	NFE2L2/PIK3CB/CSNK2B/PRKCA/PIK3CA/KDR	6
BP	GO:0009755	hormone-mediated signaling pathway	5/90	196/18888	0.002463218	0.011035215	0.006158491	CSNK2B/AR/GHSR/EP300/NR3C1	5
BP	GO:0030323	respiratory tube development	5/90	197/18888	0.002518015	0.011249672	0.006278174	TGFBR2/MAP2K2/EP300/KDR/EGFR	5
BP	GO:0031334	positive regulation of protein-containing complex assembly	5/90	197/18888	0.002518015	0.011249672	0.006278174	TLR4/MTOR/VCP/SYK/MAPK8	5
BP	GO:0019748	secondary metabolic process	3/90	57/18888	0.002541829	0.011293926	0.006302871	NFE2L2/CYP3A4/BCL2	3
BP	GO:0031663	lipopolysaccharide-mediated signaling pathway	3/90	57/18888	0.002541829	0.011293926	0.006302871	TLR4/PRKCA/MAPK14	3
BP	GO:1901616	organic hydroxy compound catabolic process	3/90	57/18888	0.002541829	0.011293926	0.006302871	CYP3A4/MAOA/SLC6A3	3
BP	GO:1903350	response to dopamine	3/90	57/18888	0.002541829	0.011293926	0.006302871	PTGER1/NCSTN/HTR1A	3
BP	GO:0002864	regulation of acute inflammatory response to antigenic stimulus	2/90	16/18888	0.002579833	0.011338698	0.006327858	PLA2G2D/CNR1	2
BP	GO:0030810	positive regulation of nucleotide biosynthetic process	2/90	16/18888	0.002579833	0.011338698	0.006327858	NOS2/VCP	2
BP	GO:0050802	circadian sleep/wake cycle, sleep	2/90	16/18888	0.002579833	0.011338698	0.006327858	ADORA1/ADORA2A	2
BP	GO:0051770	positive regulation of nitric-oxide synthase biosynthetic process	2/90	16/18888	0.002579833	0.011338698	0.006327858	TLR4/KDR	2
BP	GO:0051956	negative regulation of amino acid transport	2/90	16/18888	0.002579833	0.011338698	0.006327858	HRH3/ADORA1	2
BP	GO:1900034	regulation of cellular response to heat	2/90	16/18888	0.002579833	0.011338698	0.006327858	MTOR/EP300	2
BP	GO:1900373	positive regulation of purine nucleotide biosynthetic process	2/90	16/18888	0.002579833	0.011338698	0.006327858	NOS2/VCP	2
BP	GO:2000846	regulation of corticosteroid hormone secretion	2/90	16/18888	0.002579833	0.011338698	0.006327858	CRHR1/TSPO	2
BP	GO:0001667	ameboidal-type cell migration	8/90	498/18888	0.002583763	0.011340625	0.006328933	NFE2L2/PIK3CB/TGFBR2/CSNK2B/MTOR/PRKCA/PIK3CA/KDR	8
BP	GO:0045165	cell fate commitment	6/90	289/18888	0.002589952	0.011352447	0.006335531	MTOR/AR/BCL2/PSEN1/KDR/CASP3	6
BP	GO:0019369	arachidonic acid metabolic process	3/90	58/18888	0.00267131	0.011661848	0.0065082	PTGS1/EPHX1/FAAH	3
BP	GO:0071868	cellular response to monoamine stimulus	3/90	58/18888	0.00267131	0.011661848	0.0065082	PTGER1/NCSTN/HTR1A	3
BP	GO:0071870	cellular response to catecholamine stimulus	3/90	58/18888	0.00267131	0.011661848	0.0065082	PTGER1/NCSTN/HTR1A	3
BP	GO:0008645	hexose transmembrane transport	4/90	121/18888	0.002679044	0.011679915	0.006518283	NFE2L2/PIK3R1/TERT/MAPK14	4
BP	GO:0030073	insulin secretion	5/90	200/18888	0.002687726	0.011702058	0.006530641	NOS2/PRKACA/GHSR/CFTR/CNR1	5
BP	GO:0030278	regulation of ossification	4/90	122/18888	0.002759906	0.011984193	0.006688093	P2RX7/CCR1/MAPK14/BCL2	4
BP	GO:0045471	response to ethanol	4/90	122/18888	0.002759906	0.011984193	0.006688093	GRIN1/CRHR1/SLC6A3/CNR1	4
BP	GO:0002688	regulation of leukocyte chemotaxis	4/90	123/18888	0.002842427	0.012293213	0.00686055	FPR2/ADAM10/C5AR1/CCR1	4
BP	GO:0015749	monosaccharide transmembrane transport	4/90	123/18888	0.002842427	0.012293213	0.00686055	NFE2L2/PIK3R1/TERT/MAPK14	4
BP	GO:0071675	regulation of mononuclear cell migration	4/90	123/18888	0.002842427	0.012293213	0.00686055	FPR2/ADAM10/C5AR1/CCR1	4
BP	GO:0010831	positive regulation of myotube differentiation	2/90	17/18888	0.002914773	0.01245682	0.006951855	MTOR/MAPK14	2
BP	GO:0032310	prostaglandin secretion	2/90	17/18888	0.002914773	0.01245682	0.006951855	NOS2/P2RX7	2
BP	GO:0035821	modulation of process of another organism	2/90	17/18888	0.002914773	0.01245682	0.006951855	NOS2/SYK	2
BP	GO:0038083	peptidyl-tyrosine autophosphorylation	2/90	17/18888	0.002914773	0.01245682	0.006951855	KDR/EGFR	2
BP	GO:0046112	nucleobase biosynthetic process	2/90	17/18888	0.002914773	0.01245682	0.006951855	HPRT1/MTOR	2
BP	GO:0051000	positive regulation of nitric-oxide synthase activity	2/90	17/18888	0.002914773	0.01245682	0.006951855	DHFR/TERT	2
BP	GO:0055119	relaxation of cardiac muscle	2/90	17/18888	0.002914773	0.01245682	0.006951855	PIK3CA/PDE5A	2
BP	GO:0070254	mucus secretion	2/90	17/18888	0.002914773	0.01245682	0.006951855	EGFR/ADORA1	2
BP	GO:0098712	L-glutamate import across plasma membrane	2/90	17/18888	0.002914773	0.01245682	0.006951855	GRM1/PSEN1	2
BP	GO:0006821	chloride transport	4/90	124/18888	0.002926623	0.012475101	0.006962057	CA2/ABCB1/TSPO/CFTR	4
BP	GO:0120032	regulation of plasma membrane bounded cell projection assembly	5/90	204/18888	0.002926732	0.012475101	0.006962057	PRKCD/PIK3R1/MTOR/P2RX7/PIK3CA	5
BP	GO:0046456	icosanoid biosynthetic process	3/90	60/18888	0.002942327	0.012476082	0.006962605	PTGS1/ALOX5AP/SYK	3
BP	GO:0046686	response to cadmium ion	3/90	60/18888	0.002942327	0.012476082	0.006962605	TERT/MAPK8/EGFR	3
BP	GO:0071867	response to monoamine	3/90	60/18888	0.002942327	0.012476082	0.006962605	PTGER1/NCSTN/HTR1A	3
BP	GO:0071869	response to catecholamine	3/90	60/18888	0.002942327	0.012476082	0.006962605	PTGER1/NCSTN/HTR1A	3
BP	GO:0001952	regulation of cell-matrix adhesion	4/90	125/18888	0.003012511	0.012746926	0.007113756	PIK3R1/PIK3CB/BCL2/KDR	4
BP	GO:0002218	activation of innate immune response	6/90	298/18888	0.003014051	0.012746926	0.007113756	PIK3R1/TLR4/CASP6/EP300/SYK/MAPK8	6
BP	GO:0006836	neurotransmitter transport	5/90	206/18888	0.003051837	0.012856506	0.00717491	HRH3/P2RX7/SLC6A3/PSEN1/ADORA2A	5
BP	GO:0060491	regulation of cell projection assembly	5/90	206/18888	0.003051837	0.012856506	0.00717491	PRKCD/PIK3R1/MTOR/P2RX7/PIK3CA	5
BP	GO:0071674	mononuclear cell migration	5/90	206/18888	0.003051837	0.012856506	0.00717491	CTSG/FPR2/ADAM10/C5AR1/CCR1	5
BP	GO:0097035	regulation of membrane lipid distribution	3/90	61/18888	0.003083944	0.012958148	0.007231634	PRKCD/P2RX7/ABCB1	3
BP	GO:1903018	regulation of glycoprotein metabolic process	3/90	61/18888	0.003083944	0.012958148	0.007231634	BCL2/NCSTN/SOAT1	3
BP	GO:0008286	insulin receptor signaling pathway	4/90	126/18888	0.003100108	0.012992452	0.007250779	CTSD/PRKCD/PIK3R1/PIK3CA	4
BP	GO:0072089	stem cell proliferation	4/90	126/18888	0.003100108	0.012992452	0.007250779	TGFBR2/ABCB1/TERT/KDR	4
BP	GO:0050851	antigen receptor-mediated signaling pathway	5/90	208/18888	0.003180764	0.013313299	0.007429836	NFKB1/PIK3CA/BCL2/PSEN1/SYK	5
BP	GO:2001056	positive regulation of cysteine-type endopeptidase activity	4/90	127/18888	0.00318943	0.013332391	0.007440491	CTSD/VCP/F2R/SYK	4
BP	GO:2000351	regulation of endothelial cell apoptotic process	3/90	62/18888	0.003229684	0.013483307	0.007524713	NFE2L2/TERT/KDR	3
BP	GO:0001991	regulation of systemic arterial blood pressure by circulatory renin-angiotensin	2/90	18/18888	0.003268988	0.01359497	0.00758703	CTSG/F2R	2
BP	GO:0045945	positive regulation of transcription by RNA polymerase III	2/90	18/18888	0.003268988	0.01359497	0.00758703	MTOR/AR	2
BP	GO:2000811	negative regulation of anoikis	2/90	18/18888	0.003268988	0.01359497	0.00758703	PIK3CA/BCL2	2
BP	GO:0050678	regulation of epithelial cell proliferation	7/90	407/18888	0.003300987	0.013710492	0.007651499	C5AR1/PRKCA/AR/CCND1/GHSR/KDR/EGFR	7
BP	GO:0051209	release of sequestered calcium ion into cytosol	4/90	129/18888	0.003373315	0.013991083	0.007808091	HTR2C/PRKACA/P2RX7/F2R	4
BP	GO:0045428	regulation of nitric oxide biosynthetic process	3/90	63/18888	0.003379586	0.013991083	0.007808091	PIK3CB/TLR4/TSPO	3
BP	GO:1902806	regulation of cell cycle G1/S phase transition	5/90	211/18888	0.003381465	0.013991083	0.007808091	CCND3/CCND1/TERT/BCL2/EGFR	5
BP	GO:0050864	regulation of B cell activation	4/90	130/18888	0.003467911	0.014312294	0.007987351	TLR4/BCL2/SYK/CASP3	4
BP	GO:0051283	negative regulation of sequestering of calcium ion	4/90	130/18888	0.003467911	0.014312294	0.007987351	HTR2C/PRKACA/P2RX7/F2R	4
BP	GO:0030888	regulation of B cell proliferation	3/90	64/18888	0.003533688	0.014565251	0.00812852	TLR4/BCL2/CASP3	3
BP	GO:0006661	phosphatidylinositol biosynthetic process	4/90	131/18888	0.003564298	0.014654226	0.008178175	PIK3R1/HTR2C/PIK3CB/PIK3CA	4
BP	GO:0010595	positive regulation of endothelial cell migration	4/90	131/18888	0.003564298	0.014654226	0.008178175	NFE2L2/PIK3CB/PRKCA/KDR	4
BP	GO:0006144	purine nucleobase metabolic process	2/90	19/18888	0.003642289	0.014806201	0.008262989	TTR/HPRT1	2
BP	GO:0033003	regulation of mast cell activation	2/90	19/18888	0.003642289	0.014806201	0.008262989	CNR2/CNR1	2
BP	GO:0035930	corticosteroid hormone secretion	2/90	19/18888	0.003642289	0.014806201	0.008262989	CRHR1/TSPO	2
BP	GO:0042402	cellular biogenic amine catabolic process	2/90	19/18888	0.003642289	0.014806201	0.008262989	MAOA/SLC6A3	2
BP	GO:0043011	myeloid dendritic cell differentiation	2/90	19/18888	0.003642289	0.014806201	0.008262989	TGFBR2/PSEN1	2
BP	GO:0046931	pore complex assembly	2/90	19/18888	0.003642289	0.014806201	0.008262989	ADAM10/P2RX7	2
BP	GO:0048266	behavioral response to pain	2/90	19/18888	0.003642289	0.014806201	0.008262989	MTOR/TSPO	2
BP	GO:0060438	trachea development	2/90	19/18888	0.003642289	0.014806201	0.008262989	TGFBR2/MAP2K2	2
BP	GO:1903428	positive regulation of reactive oxygen species biosynthetic process	2/90	19/18888	0.003642289	0.014806201	0.008262989	GRIN1/TLR4	2
BP	GO:0030217	T cell differentiation	6/90	310/18888	0.003657945	0.01485115	0.008288073	PLA2G2D/PIK3R1/TGFBR2/MTOR/BCL2/SYK	6
BP	GO:0051282	regulation of sequestering of calcium ion	4/90	132/18888	0.003662491	0.01485115	0.008288073	HTR2C/PRKACA/P2RX7/F2R	4
BP	GO:0030225	macrophage differentiation	3/90	65/18888	0.003692025	0.014915047	0.008323733	TLR4/PRKCA/NR3C1	3
BP	GO:0080164	regulation of nitric oxide metabolic process	3/90	65/18888	0.003692025	0.014915047	0.008323733	PIK3CB/TLR4/TSPO	3
BP	GO:0090303	positive regulation of wound healing	3/90	65/18888	0.003692025	0.014915047	0.008323733	NFE2L2/MTOR/F2R	3
BP	GO:0002244	hematopoietic progenitor cell differentiation	4/90	133/18888	0.003762507	0.015162064	0.008461587	NFE2L2/BCL2/PSEN1/KDR	4
BP	GO:0043271	negative regulation of monoatomic ion transport	4/90	133/18888	0.003762507	0.015162064	0.008461587	HRH3/CRHR1/BCL2/CNR1	4
BP	GO:0043254	regulation of protein-containing complex assembly	7/90	418/18888	0.003820298	0.015375872	0.008580909	PRKCD/TLR4/MTOR/VCP/EP300/SYK/MAPK8	7
BP	GO:0042446	hormone biosynthetic process	3/90	66/18888	0.003854634	0.015437549	0.008615329	NFKB1/TSPO/NR3C1	3
BP	GO:0046854	phosphatidylinositol phosphate biosynthetic process	3/90	66/18888	0.003854634	0.015437549	0.008615329	PIK3R1/PIK3CB/PIK3CA	3
BP	GO:0050994	regulation of lipid catabolic process	3/90	66/18888	0.003854634	0.015437549	0.008615329	PRKCD/ADORA1/CNR1	3
BP	GO:1901224	positive regulation of non-canonical NF-kappaB signal transduction	3/90	66/18888	0.003854634	0.015437549	0.008615329	TLR4/VCP/EGFR	3
BP	GO:0038061	non-canonical NF-kappaB signal transduction	4/90	135/18888	0.003968072	0.015860189	0.008851195	NFKB1/TLR4/VCP/EGFR	4
BP	GO:0009620	response to fungus	3/90	67/18888	0.00402155	0.015860189	0.008851195	CTSG/TLR4/SYK	3
BP	GO:0046888	negative regulation of hormone secretion	3/90	67/18888	0.00402155	0.015860189	0.008851195	TSPO/GHSR/ADORA1	3
BP	GO:0061180	mammary gland epithelium development	3/90	67/18888	0.00402155	0.015860189	0.008851195	AR/CCND1/NR3C1	3
BP	GO:1905953	negative regulation of lipid localization	3/90	67/18888	0.00402155	0.015860189	0.008851195	NFKB1/CES1/TSPO	3
BP	GO:0007413	axonal fasciculation	2/90	20/18888	0.004034492	0.015860189	0.008851195	CASP3/CNR1	2
BP	GO:0032098	regulation of appetite	2/90	20/18888	0.004034492	0.015860189	0.008851195	HTR2C/GHSR	2
BP	GO:0032303	regulation of icosanoid secretion	2/90	20/18888	0.004034492	0.015860189	0.008851195	P2RX7/SYK	2
BP	GO:0038166	angiotensin-activated signaling pathway	2/90	20/18888	0.004034492	0.015860189	0.008851195	CA2/PRKCA	2
BP	GO:0060749	mammary gland alveolus development	2/90	20/18888	0.004034492	0.015860189	0.008851195	AR/CCND1	2
BP	GO:0061377	mammary gland lobule development	2/90	20/18888	0.004034492	0.015860189	0.008851195	AR/CCND1	2
BP	GO:0090026	positive regulation of monocyte chemotaxis	2/90	20/18888	0.004034492	0.015860189	0.008851195	FPR2/CCR1	2
BP	GO:0106030	neuron projection fasciculation	2/90	20/18888	0.004034492	0.015860189	0.008851195	CASP3/CNR1	2
BP	GO:1900037	regulation of cellular response to hypoxia	2/90	20/18888	0.004034492	0.015860189	0.008851195	NFE2L2/PIK3CB	2
BP	GO:1900227	positive regulation of NLRP3 inflammasome complex assembly	2/90	20/18888	0.004034492	0.015860189	0.008851195	TLR4/MAPK8	2
BP	GO:0060541	respiratory system development	5/90	220/18888	0.004038293	0.015860189	0.008851195	TGFBR2/MAP2K2/EP300/KDR/EGFR	5
BP	GO:0034219	carbohydrate transmembrane transport	4/90	137/18888	0.00418112	0.0164013	0.009153176	NFE2L2/PIK3R1/TERT/MAPK14	4
BP	GO:0045576	mast cell activation	3/90	68/18888	0.004192806	0.016407509	0.009156641	CNR2/SYK/CNR1	3
BP	GO:0072577	endothelial cell apoptotic process	3/90	68/18888	0.004192806	0.016407509	0.009156641	NFE2L2/TERT/KDR	3
BP	GO:0006986	response to unfolded protein	4/90	138/18888	0.004290489	0.0167293	0.009336225	NFE2L2/PIK3R1/CCND1/VCP	4
BP	GO:0046328	regulation of JNK cascade	4/90	138/18888	0.004290489	0.0167293	0.009336225	TLR4/GSTP1/NOX1/EGFR	4
BP	GO:0061041	regulation of wound healing	4/90	138/18888	0.004290489	0.0167293	0.009336225	NFE2L2/PRKCD/MTOR/F2R	4
BP	GO:0030193	regulation of blood coagulation	3/90	69/18888	0.004368436	0.016972104	0.009471728	NFE2L2/PRKCD/F2R	3
BP	GO:0043525	positive regulation of neuron apoptotic process	3/90	69/18888	0.004368436	0.016972104	0.009471728	CASP6/NR3C1/CASP3	3
BP	GO:0048645	animal organ formation	3/90	69/18888	0.004368436	0.016972104	0.009471728	TGFBR2/MAP2K2/AR	3
BP	GO:0050730	regulation of peptidyl-tyrosine phosphorylation	5/90	225/18888	0.004440298	0.017067016	0.009524696	PRKCD/MTOR/GRM5/SYK/EGFR	5
BP	GO:0072330	monocarboxylic acid biosynthetic process	5/90	225/18888	0.004440298	0.017067016	0.009524696	HSD17B10/PTGS1/CES1/CYP3A4/GSTP1	5
BP	GO:0009310	amine catabolic process	2/90	21/18888	0.004445411	0.017067016	0.009524696	MAOA/SLC6A3	2
BP	GO:0019370	leukotriene biosynthetic process	2/90	21/18888	0.004445411	0.017067016	0.009524696	ALOX5AP/SYK	2
BP	GO:0033033	negative regulation of myeloid cell apoptotic process	2/90	21/18888	0.004445411	0.017067016	0.009524696	GHSR/BCL2	2
BP	GO:0042359	vitamin D metabolic process	2/90	21/18888	0.004445411	0.017067016	0.009524696	NFKB1/CYP3A4	2
BP	GO:0071605	monocyte chemotactic protein-1 production	2/90	21/18888	0.004445411	0.017067016	0.009524696	GSTP1/SYK	2
BP	GO:0071637	regulation of monocyte chemotactic protein-1 production	2/90	21/18888	0.004445411	0.017067016	0.009524696	GSTP1/SYK	2
BP	GO:0141087	positive regulation of inflammasome-mediated signaling pathway	2/90	21/18888	0.004445411	0.017067016	0.009524696	TLR4/MAPK8	2
BP	GO:1902683	regulation of receptor localization to synapse	2/90	21/18888	0.004445411	0.017067016	0.009524696	ADAM10/GHSR	2
BP	GO:0060070	canonical Wnt signaling pathway	6/90	323/18888	0.004465543	0.017124064	0.009556533	NFKB1/PIN1/MAPK14/VCP/PSEN1/EGFR	6
BP	GO:0002548	monocyte chemotaxis	3/90	70/18888	0.004548472	0.017400986	0.009711076	CTSG/FPR2/CCR1	3
BP	GO:0050918	positive chemotaxis	3/90	70/18888	0.004548472	0.017400986	0.009711076	FPR2/NTRK3/KDR	3
BP	GO:0030098	lymphocyte differentiation	7/90	432/18888	0.004568696	0.017457794	0.00974278	PLA2G2D/PIK3R1/TGFBR2/MTOR/EP300/BCL2/SYK	7
BP	GO:0008203	cholesterol metabolic process	4/90	141/18888	0.004630163	0.01767188	0.009862256	CES1/CYP3A4/CFTR/SOAT1	4
BP	GO:0032091	negative regulation of protein binding	3/90	71/18888	0.004732947	0.018000715	0.010045771	PRKCD/PIN1/MAPK8	3
BP	GO:0071677	positive regulation of mononuclear cell migration	3/90	71/18888	0.004732947	0.018000715	0.010045771	FPR2/ADAM10/CCR1	3
BP	GO:1900046	regulation of hemostasis	3/90	71/18888	0.004732947	0.018000715	0.010045771	NFE2L2/PRKCD/F2R	3
BP	GO:0051251	positive regulation of lymphocyte activation	6/90	328/18888	0.004808828	0.018267922	0.010194893	TLR4/TGFBR2/MTOR/PIK3CA/BCL2/SYK	6
BP	GO:0050671	positive regulation of lymphocyte proliferation	4/90	143/18888	0.004866406	0.018304692	0.010215413	TLR4/TGFBR2/BCL2/SYK	4
BP	GO:2001235	positive regulation of apoptotic signaling pathway	4/90	143/18888	0.004866406	0.018304692	0.010215413	PRKCD/TLR4/NOX1/ADORA2A	4
BP	GO:0002433	immune response-regulating cell surface receptor signaling pathway involved in phagocytosis	2/90	22/18888	0.004874864	0.018304692	0.010215413	PRKCD/SYK	2
BP	GO:0019430	removal of superoxide radicals	2/90	22/18888	0.004874864	0.018304692	0.010215413	NFE2L2/DHFR	2
BP	GO:0030431	sleep	2/90	22/18888	0.004874864	0.018304692	0.010215413	ADORA1/ADORA2A	2
BP	GO:0036092	phosphatidylinositol-3-phosphate biosynthetic process	2/90	22/18888	0.004874864	0.018304692	0.010215413	PIK3CB/PIK3CA	2
BP	GO:0038096	Fc-gamma receptor signaling pathway involved in phagocytosis	2/90	22/18888	0.004874864	0.018304692	0.010215413	PRKCD/SYK	2
BP	GO:0098801	regulation of renal system process	2/90	22/18888	0.004874864	0.018304692	0.010215413	F2R/ADORA1	2
BP	GO:1902473	regulation of protein localization to synapse	2/90	22/18888	0.004874864	0.018304692	0.010215413	ADAM10/GHSR	2
BP	GO:2000831	regulation of steroid hormone secretion	2/90	22/18888	0.004874864	0.018304692	0.010215413	CRHR1/TSPO	2
BP	GO:0030032	lamellipodium assembly	3/90	72/18888	0.004921891	0.018417398	0.010278312	PIK3R1/MTOR/PIK3CA	3
BP	GO:0032008	positive regulation of TOR signaling	3/90	72/18888	0.004921891	0.018417398	0.010278312	PIK3CA/EP300/SYK	3
BP	GO:0043112	receptor metabolic process	3/90	72/18888	0.004921891	0.018417398	0.010278312	CTSD/CAPN1/PSEN1	3
BP	GO:0001909	leukocyte mediated cytotoxicity	4/90	144/18888	0.004987512	0.018598666	0.010379473	CTSG/NOS2/HPRT1/P2RX7	4
BP	GO:0007269	neurotransmitter secretion	4/90	144/18888	0.004987512	0.018598666	0.010379473	HRH3/P2RX7/PSEN1/ADORA2A	4
BP	GO:0099643	signal release from synapse	4/90	144/18888	0.004987512	0.018598666	0.010379473	HRH3/P2RX7/PSEN1/ADORA2A	4
BP	GO:0019318	hexose metabolic process	5/90	232/18888	0.005050032	0.018810211	0.010497531	PRKACA/PIK3CA/MAPK14/EP300/NR3C1	5
BP	GO:0032006	regulation of TOR signaling	4/90	145/18888	0.005110626	0.018988124	0.01059682	PRKACA/PIK3CA/EP300/SYK	4
BP	GO:0042130	negative regulation of T cell proliferation	3/90	73/18888	0.005115335	0.018988124	0.01059682	PLA2G2D/CASP3/PDE5A	3
BP	GO:0140962	multicellular organismal-level chemical homeostasis	3/90	73/18888	0.005115335	0.018988124	0.01059682	PRKACA/CFTR/KDR	3
BP	GO:0000082	G1/S transition of mitotic cell cycle	5/90	234/18888	0.005234639	0.019346718	0.010796944	CCND3/CCND1/TERT/BCL2/EGFR	5
BP	GO:0010594	regulation of endothelial cell migration	5/90	234/18888	0.005234639	0.019346718	0.010796944	NFE2L2/PIK3CB/CSNK2B/PRKCA/KDR	5
BP	GO:0032946	positive regulation of mononuclear cell proliferation	4/90	146/18888	0.005235765	0.019346718	0.010796944	TLR4/TGFBR2/BCL2/SYK	4
BP	GO:0051592	response to calcium ion	4/90	146/18888	0.005235765	0.019346718	0.010796944	P2RX7/ALOX5AP/NCSTN/EGFR	4
BP	GO:0014015	positive regulation of gliogenesis	3/90	74/18888	0.005313308	0.019381197	0.010816185	MTOR/TSPO/EGFR	3
BP	GO:0070373	negative regulation of ERK1 and ERK2 cascade	3/90	74/18888	0.005313308	0.019381197	0.010816185	TLR4/GSTP1/PIN1	3
BP	GO:0002223	stimulatory C-type lectin receptor signaling pathway	2/90	23/18888	0.005322669	0.019381197	0.010816185	EP300/SYK	2
BP	GO:0006925	inflammatory cell apoptotic process	2/90	23/18888	0.005322669	0.019381197	0.010816185	PIK3CB/GHSR	2
BP	GO:0010560	positive regulation of glycoprotein biosynthetic process	2/90	23/18888	0.005322669	0.019381197	0.010816185	NCSTN/SOAT1	2
BP	GO:0030220	platelet formation	2/90	23/18888	0.005322669	0.019381197	0.010816185	EP300/CASP3	2
BP	GO:0038128	ERBB2 signaling pathway	2/90	23/18888	0.005322669	0.019381197	0.010816185	MAP2K2/EGFR	2
BP	GO:0048015	phosphatidylinositol-mediated signaling	2/90	23/18888	0.005322669	0.019381197	0.010816185	PIK3CB/PIK3CA	2
BP	GO:0051354	negative regulation of oxidoreductase activity	2/90	23/18888	0.005322669	0.019381197	0.010816185	NFKB1/AOC3	2
BP	GO:0071359	cellular response to dsRNA	2/90	23/18888	0.005322669	0.019381197	0.010816185	NFKB1/P2RX7	2
BP	GO:1903579	negative regulation of ATP metabolic process	2/90	23/18888	0.005322669	0.019381197	0.010816185	PRKACA/TSPO	2
BP	GO:1990840	response to lectin	2/90	23/18888	0.005322669	0.019381197	0.010816185	EP300/SYK	2
BP	GO:1990858	cellular response to lectin	2/90	23/18888	0.005322669	0.019381197	0.010816185	EP300/SYK	2
BP	GO:0001503	ossification	7/90	446/18888	0.00542327	0.019725399	0.011008276	PRKACA/P2RX7/CCR1/MAPK14/BCL2/EGFR/MAPK11	7
BP	GO:0060390	regulation of SMAD protein signal transduction	3/90	75/18888	0.00551584	0.020039653	0.011183654	TGFBR2/PIN1/CSNK2B	3
BP	GO:0031669	cellular response to nutrient levels	5/90	239/18888	0.005717032	0.020683736	0.011543101	NFE2L2/MTOR/EP300/BCL2/MAPK8	5
BP	GO:0002260	lymphocyte homeostasis	3/90	76/18888	0.005722959	0.020683736	0.011543101	P2RX7/BCL2/CASP3	3
BP	GO:0001890	placenta development	4/90	150/18888	0.005756858	0.020683736	0.011543101	CTSB/GHSR/MAPK14/EGFR	4
BP	GO:0032891	negative regulation of organic acid transport	2/90	24/18888	0.005788644	0.020683736	0.011543101	HRH3/ADORA1	2
BP	GO:0035162	embryonic hemopoiesis	2/90	24/18888	0.005788644	0.020683736	0.011543101	TGFBR2/KDR	2
BP	GO:0046641	positive regulation of alpha-beta T cell proliferation	2/90	24/18888	0.005788644	0.020683736	0.011543101	TGFBR2/SYK	2
BP	GO:0046885	regulation of hormone biosynthetic process	2/90	24/18888	0.005788644	0.020683736	0.011543101	NFKB1/NR3C1	2
BP	GO:0060252	positive regulation of glial cell proliferation	2/90	24/18888	0.005788644	0.020683736	0.011543101	TSPO/EGFR	2
BP	GO:0060571	morphogenesis of an epithelial fold	2/90	24/18888	0.005788644	0.020683736	0.011543101	AR/EGFR	2
BP	GO:0060907	positive regulation of macrophage cytokine production	2/90	24/18888	0.005788644	0.020683736	0.011543101	TLR4/P2RX7	2
BP	GO:0071450	cellular response to oxygen radical	2/90	24/18888	0.005788644	0.020683736	0.011543101	NFE2L2/DHFR	2
BP	GO:0071451	cellular response to superoxide	2/90	24/18888	0.005788644	0.020683736	0.011543101	NFE2L2/DHFR	2
BP	GO:0097066	response to thyroid hormone	2/90	24/18888	0.005788644	0.020683736	0.011543101	CTSB/GHSR	2
BP	GO:1900407	regulation of cellular response to oxidative stress	2/90	24/18888	0.005788644	0.020683736	0.011543101	NFE2L2/DHFR	2
BP	GO:2000209	regulation of anoikis	2/90	24/18888	0.005788644	0.020683736	0.011543101	PIK3CA/BCL2	2
BP	GO:0071356	cellular response to tumor necrosis factor	5/90	241/18888	0.005918507	0.021124519	0.011789092	NFKB1/NFE2L2/GSTP1/MAPK14/SYK	5
BP	GO:0043536	positive regulation of blood vessel endothelial cell migration	3/90	77/18888	0.005934691	0.02113583	0.011795404	NFE2L2/PRKCA/KDR	3
BP	GO:0055117	regulation of cardiac muscle contraction	3/90	77/18888	0.005934691	0.02113583	0.011795404	PRKACA/ADORA1/PDE5A	3
BP	GO:0035966	response to topologically incorrect protein	4/90	152/18888	0.00602993	0.021428024	0.011958471	NFE2L2/PIK3R1/CCND1/VCP	4
BP	GO:1902652	secondary alcohol metabolic process	4/90	152/18888	0.00602993	0.021428024	0.011958471	CES1/CYP3A4/CFTR/SOAT1	4
BP	GO:0050807	regulation of synapse organization	5/90	243/18888	0.006124946	0.021741886	0.01213363	ADAM10/GHSR/MAPK14/VCP/PSEN1	5
BP	GO:0000079	regulation of cyclin-dependent protein serine/threonine kinase activity	3/90	78/18888	0.006151065	0.021763243	0.012145549	CCND3/CCND1/EGFR	3
BP	GO:0050853	B cell receptor signaling pathway	3/90	78/18888	0.006151065	0.021763243	0.012145549	NFKB1/BCL2/SYK	3
BP	GO:0051101	regulation of DNA binding	3/90	78/18888	0.006151065	0.021763243	0.012145549	CSNK2B/PSEN1/MAPK8	3
BP	GO:0003071	renal system process involved in regulation of systemic arterial blood pressure	2/90	25/18888	0.006272611	0.021906925	0.012225734	F2R/ADORA1	2
BP	GO:0009110	vitamin biosynthetic process	2/90	25/18888	0.006272611	0.021906925	0.012225734	NFKB1/CYP3A4	2
BP	GO:0010878	cholesterol storage	2/90	25/18888	0.006272611	0.021906925	0.012225734	CES1/SOAT1	2
BP	GO:0036344	platelet morphogenesis	2/90	25/18888	0.006272611	0.021906925	0.012225734	EP300/CASP3	2
BP	GO:0038095	Fc-epsilon receptor signaling pathway	2/90	25/18888	0.006272611	0.021906925	0.012225734	SYK/MAPK8	2
BP	GO:0042178	xenobiotic catabolic process	2/90	25/18888	0.006272611	0.021906925	0.012225734	NR1I2/CYP3A4	2
BP	GO:0043567	regulation of insulin-like growth factor receptor signaling pathway	2/90	25/18888	0.006272611	0.021906925	0.012225734	AR/GHSR	2
BP	GO:0046697	decidualization	2/90	25/18888	0.006272611	0.021906925	0.012225734	CTSB/GHSR	2
BP	GO:0048520	positive regulation of behavior	2/90	25/18888	0.006272611	0.021906925	0.012225734	GHSR/ADORA2A	2
BP	GO:0050927	positive regulation of positive chemotaxis	2/90	25/18888	0.006272611	0.021906925	0.012225734	NTRK3/KDR	2
BP	GO:0099633	protein localization to postsynaptic specialization membrane	2/90	25/18888	0.006272611	0.021906925	0.012225734	ADAM10/GHSR	2
BP	GO:0099645	neurotransmitter receptor localization to postsynaptic specialization membrane	2/90	25/18888	0.006272611	0.021906925	0.012225734	ADAM10/GHSR	2
BP	GO:0050769	positive regulation of neurogenesis	5/90	246/18888	0.006444049	0.022473235	0.012541778	MAP2K2/MTOR/TSPO/GRM5/EGFR	5
BP	GO:0016125	sterol metabolic process	4/90	155/18888	0.00645552	0.022473235	0.012541778	CES1/CYP3A4/CFTR/SOAT1	4
BP	GO:0030183	B cell differentiation	4/90	155/18888	0.00645552	0.022473235	0.012541778	PIK3R1/EP300/BCL2/SYK	4
BP	GO:0002534	cytokine production involved in inflammatory response	3/90	80/18888	0.006597837	0.022884017	0.012771026	NOS2/TLR4/MAPK14	3
BP	GO:1900015	regulation of cytokine production involved in inflammatory response	3/90	80/18888	0.006597837	0.022884017	0.012771026	NOS2/TLR4/MAPK14	3
BP	GO:1903036	positive regulation of response to wounding	3/90	80/18888	0.006597837	0.022884017	0.012771026	NFE2L2/MTOR/F2R	3
BP	GO:0043535	regulation of blood vessel endothelial cell migration	4/90	156/18888	0.006601701	0.022884017	0.012771026	NFE2L2/CSNK2B/PRKCA/KDR	4
BP	GO:0034599	cellular response to oxidative stress	5/90	248/18888	0.006663172	0.023072477	0.012876201	NFE2L2/PRKCD/DHFR/MAPK8/EGFR	5
BP	GO:0048754	branching morphogenesis of an epithelial tube	4/90	157/18888	0.006750063	0.023113593	0.012899147	TGFBR2/AR/BCL2/KDR	4
BP	GO:0002053	positive regulation of mesenchymal cell proliferation	2/90	26/18888	0.006774391	0.023113593	0.012899147	TGFBR2/KDR	2
BP	GO:0002363	alpha-beta T cell lineage commitment	2/90	26/18888	0.006774391	0.023113593	0.012899147	MTOR/BCL2	2
BP	GO:0007202	activation of phospholipase C activity	2/90	26/18888	0.006774391	0.023113593	0.012899147	C5AR1/EGFR	2
BP	GO:0021895	cerebral cortex neuron differentiation	2/90	26/18888	0.006774391	0.023113593	0.012899147	HPRT1/PSEN1	2
BP	GO:0032469	endoplasmic reticulum calcium ion homeostasis	2/90	26/18888	0.006774391	0.023113593	0.012899147	BCL2/PSEN1	2
BP	GO:0044346	fibroblast apoptotic process	2/90	26/18888	0.006774391	0.023113593	0.012899147	PIK3CA/CASP3	2
BP	GO:0050926	regulation of positive chemotaxis	2/90	26/18888	0.006774391	0.023113593	0.012899147	NTRK3/KDR	2
BP	GO:0060259	regulation of feeding behavior	2/90	26/18888	0.006774391	0.023113593	0.012899147	GHSR/CNR1	2
BP	GO:1900543	negative regulation of purine nucleotide metabolic process	2/90	26/18888	0.006774391	0.023113593	0.012899147	PRKACA/TSPO	2
BP	GO:1903020	positive regulation of glycoprotein metabolic process	2/90	26/18888	0.006774391	0.023113593	0.012899147	NCSTN/SOAT1	2
BP	GO:2000108	positive regulation of leukocyte apoptotic process	2/90	26/18888	0.006774391	0.023113593	0.012899147	PIK3CB/P2RX7	2
BP	GO:0050803	regulation of synapse structure or activity	5/90	249/18888	0.006774674	0.023113593	0.012899147	ADAM10/GHSR/MAPK14/VCP/PSEN1	5
BP	GO:0060047	heart contraction	5/90	249/18888	0.006774674	0.023113593	0.012899147	MTOR/PRKACA/PIK3CA/ADORA1/PDE5A	5
BP	GO:0002720	positive regulation of cytokine production involved in immune response	3/90	81/18888	0.006828287	0.023247669	0.012973971	TLR4/P2RX7/SYK	3
BP	GO:1904029	regulation of cyclin-dependent protein kinase activity	3/90	81/18888	0.006828287	0.023247669	0.012973971	CCND3/CCND1/EGFR	3
BP	GO:0008643	carbohydrate transport	4/90	159/18888	0.00705339	0.023923019	0.013350868	NFE2L2/PIK3R1/TERT/MAPK14	4
BP	GO:0032147	activation of protein kinase activity	3/90	82/18888	0.007063478	0.023923019	0.013350868	PRKCD/NTRK3/TGFBR2	3
BP	GO:0043406	positive regulation of MAP kinase activity	3/90	82/18888	0.007063478	0.023923019	0.013350868	NTRK3/TLR4/EGFR	3
BP	GO:0140029	exocytic process	3/90	82/18888	0.007063478	0.023923019	0.013350868	CFTR/PSEN1/SYK	3
BP	GO:1904427	positive regulation of calcium ion transmembrane transport	3/90	82/18888	0.007063478	0.023923019	0.013350868	GRIN1/P2RX7/F2R	3
BP	GO:0002443	leukocyte mediated immunity	7/90	469/18888	0.007081485	0.023959024	0.013370962	CTSG/PRKCD/NOS2/TLR4/HPRT1/P2RX7/SYK	7
BP	GO:0005996	monosaccharide metabolic process	5/90	252/18888	0.007117031	0.024054233	0.013424095	PRKACA/PIK3CA/MAPK14/EP300/NR3C1	5
BP	GO:0043281	regulation of cysteine-type endopeptidase activity involved in apoptotic process	4/90	160/18888	0.007208381	0.024304867	0.013563968	CTSD/VCP/F2R/SYK	4
BP	GO:0000303	response to superoxide	2/90	27/18888	0.007293808	0.024304867	0.013563968	NFE2L2/DHFR	2
BP	GO:0034377	plasma lipoprotein particle assembly	2/90	27/18888	0.007293808	0.024304867	0.013563968	PRKACA/SOAT1	2
BP	GO:0035929	steroid hormone secretion	2/90	27/18888	0.007293808	0.024304867	0.013563968	CRHR1/TSPO	2
BP	GO:0042759	long-chain fatty acid biosynthetic process	2/90	27/18888	0.007293808	0.024304867	0.013563968	CYP3A4/GSTP1	2
BP	GO:0042983	amyloid precursor protein biosynthetic process	2/90	27/18888	0.007293808	0.024304867	0.013563968	NCSTN/SOAT1	2
BP	GO:0042984	regulation of amyloid precursor protein biosynthetic process	2/90	27/18888	0.007293808	0.024304867	0.013563968	NCSTN/SOAT1	2
BP	GO:0045980	negative regulation of nucleotide metabolic process	2/90	27/18888	0.007293808	0.024304867	0.013563968	PRKACA/TSPO	2
BP	GO:0050996	positive regulation of lipid catabolic process	2/90	27/18888	0.007293808	0.024304867	0.013563968	PRKCD/ADORA1	2
BP	GO:0071549	cellular response to dexamethasone stimulus	2/90	27/18888	0.007293808	0.024304867	0.013563968	NR3C1/EGFR	2
BP	GO:0099170	postsynaptic modulation of chemical synaptic transmission	2/90	27/18888	0.007293808	0.024304867	0.013563968	PRKACA/GHSR	2
BP	GO:0032371	regulation of sterol transport	3/90	83/18888	0.007303433	0.024304867	0.013563968	NFKB1/CES1/TSPO	3
BP	GO:0032374	regulation of cholesterol transport	3/90	83/18888	0.007303433	0.024304867	0.013563968	NFKB1/CES1/TSPO	3
BP	GO:0050871	positive regulation of B cell activation	3/90	83/18888	0.007303433	0.024304867	0.013563968	TLR4/BCL2/SYK	3
BP	GO:0072332	intrinsic apoptotic signaling pathway by p53 class mediator	3/90	83/18888	0.007303433	0.024304867	0.013563968	CASP6/EP300/BCL2	3
BP	GO:0010976	positive regulation of neuron projection development	4/90	161/18888	0.007365608	0.024486689	0.013665439	NFE2L2/NTRK3/EP300/CNR1	4
BP	GO:0002696	positive regulation of leukocyte activation	6/90	362/18888	0.007681006	0.025476331	0.014217735	TLR4/TGFBR2/MTOR/PIK3CA/BCL2/SYK	6
BP	GO:0030307	positive regulation of cell growth	4/90	163/18888	0.007686824	0.025476331	0.014217735	ADAM10/MTOR/BCL2/EGFR	4
BP	GO:0034250	positive regulation of amide metabolic process	4/90	163/18888	0.007686824	0.025476331	0.014217735	NFE2L2/PRKCD/MTOR/CASP3	4
BP	GO:0000305	response to oxygen radical	2/90	28/18888	0.007830686	0.025499526	0.014230679	NFE2L2/DHFR	2
BP	GO:0001773	myeloid dendritic cell activation	2/90	28/18888	0.007830686	0.025499526	0.014230679	TGFBR2/PSEN1	2
BP	GO:0001963	synaptic transmission, dopaminergic	2/90	28/18888	0.007830686	0.025499526	0.014230679	SLC6A3/ADORA2A	2
BP	GO:0001964	startle response	2/90	28/18888	0.007830686	0.025499526	0.014230679	SLC6A3/ADORA2A	2
BP	GO:0002675	positive regulation of acute inflammatory response	2/90	28/18888	0.007830686	0.025499526	0.014230679	ALOX5AP/CNR1	2
BP	GO:0010039	response to iron ion	2/90	28/18888	0.007830686	0.025499526	0.014230679	SLC6A3/BCL2	2
BP	GO:0015732	prostaglandin transport	2/90	28/18888	0.007830686	0.025499526	0.014230679	NOS2/P2RX7	2
BP	GO:0030194	positive regulation of blood coagulation	2/90	28/18888	0.007830686	0.025499526	0.014230679	NFE2L2/F2R	2
BP	GO:0032104	regulation of response to extracellular stimulus	2/90	28/18888	0.007830686	0.025499526	0.014230679	GHSR/BCL2	2
BP	GO:0032107	regulation of response to nutrient levels	2/90	28/18888	0.007830686	0.025499526	0.014230679	GHSR/BCL2	2
BP	GO:0032770	positive regulation of monooxygenase activity	2/90	28/18888	0.007830686	0.025499526	0.014230679	DHFR/TERT	2
BP	GO:0043369	CD4-positive or CD8-positive, alpha-beta T cell lineage commitment	2/90	28/18888	0.007830686	0.025499526	0.014230679	MTOR/BCL2	2
BP	GO:0050995	negative regulation of lipid catabolic process	2/90	28/18888	0.007830686	0.025499526	0.014230679	ADORA1/CNR1	2
BP	GO:0090025	regulation of monocyte chemotaxis	2/90	28/18888	0.007830686	0.025499526	0.014230679	FPR2/CCR1	2
BP	GO:0090594	inflammatory response to wounding	2/90	28/18888	0.007830686	0.025499526	0.014230679	TLR4/F2R	2
BP	GO:1900048	positive regulation of hemostasis	2/90	28/18888	0.007830686	0.025499526	0.014230679	NFE2L2/F2R	2
BP	GO:0042593	glucose homeostasis	5/90	258/18888	0.007837778	0.025499526	0.014230679	PIK3R1/PRKACA/PIK3CA/CFTR/CNR1	5
BP	GO:0007584	response to nutrient	4/90	164/18888	0.007850839	0.025499526	0.014230679	MTOR/TSPO/EGFR/CNR1	4
BP	GO:0046488	phosphatidylinositol metabolic process	4/90	164/18888	0.007850839	0.025499526	0.014230679	PIK3R1/HTR2C/PIK3CB/PIK3CA	4
BP	GO:0070665	positive regulation of leukocyte proliferation	4/90	164/18888	0.007850839	0.025499526	0.014230679	TLR4/TGFBR2/BCL2/SYK	4
BP	GO:0033500	carbohydrate homeostasis	5/90	259/18888	0.007962663	0.025836892	0.014418955	PIK3R1/PRKACA/PIK3CA/CFTR/CNR1	5
BP	GO:0051147	regulation of muscle cell differentiation	4/90	165/18888	0.008017144	0.025987707	0.014503121	MTOR/MAPK14/BCL2/MAPK11	4
BP	GO:0071230	cellular response to amino acid stimulus	3/90	86/18888	0.00805211	0.026075029	0.014551854	MTOR/EP300/EGFR	3
BP	GO:0003015	heart process	5/90	260/18888	0.008088927	0.026168164	0.01460383	MTOR/PRKACA/PIK3CA/ADORA1/PDE5A	5
BP	GO:0001678	intracellular glucose homeostasis	4/90	166/18888	0.008185749	0.026455039	0.014763928	PIK3R1/PRKACA/PIK3CA/CFTR	4
BP	GO:0032370	positive regulation of lipid transport	3/90	87/18888	0.008311345	0.026807594	0.014960681	PRKCD/CES1/P2RX7	3
BP	GO:0098586	cellular response to virus	3/90	87/18888	0.008311345	0.026807594	0.014960681	NFKB1/MAPK14/MAPK11	3
BP	GO:0044843	cell cycle G1/S phase transition	5/90	262/18888	0.008345628	0.026891467	0.015007488	CCND3/CCND1/TERT/BCL2/EGFR	5
BP	GO:0003094	glomerular filtration	2/90	29/18888	0.00838485	0.026964351	0.015048163	F2R/ADORA1	2
BP	GO:0015813	L-glutamate transmembrane transport	2/90	29/18888	0.00838485	0.026964351	0.015048163	GRM1/PSEN1	2
BP	GO:0030522	intracellular receptor signaling pathway	6/90	369/18888	0.008399532	0.026984847	0.015059602	NR1I2/TLR4/AR/EP300/NR3C1/MAPK8	6
BP	GO:0045785	positive regulation of cell adhesion	7/90	485/18888	0.008439789	0.027087385	0.015116825	CTSG/TGFBR2/MTOR/PRKCA/PIK3CA/SYK/KDR	7
BP	GO:0046889	positive regulation of lipid biosynthetic process	3/90	88/18888	0.008575451	0.027495621	0.015344653	PRKCD/HTR2C/MTOR	3
BP	GO:0007281	germ cell development	6/90	371/18888	0.00861343	0.027590158	0.015397411	MTOR/PRKACA/PIK3CA/CFTR/BCL2/PDE5A	6
BP	GO:0015698	inorganic anion transport	4/90	169/18888	0.008705504	0.027830193	0.015531369	CA2/ABCB1/TSPO/CFTR	4
BP	GO:0048639	positive regulation of developmental growth	4/90	169/18888	0.008705504	0.027830193	0.015531369	SLC6A3/GHSR/MAPK14/BCL2	4
BP	GO:0006066	alcohol metabolic process	6/90	373/18888	0.008831222	0.028163499	0.015717379	NFKB1/CES1/CYP3A4/DHFR/CFTR/SOAT1	6
BP	GO:0006094	gluconeogenesis	3/90	89/18888	0.008844448	0.028163499	0.015717379	PRKACA/EP300/NR3C1	3
BP	GO:0050672	negative regulation of lymphocyte proliferation	3/90	89/18888	0.008844448	0.028163499	0.015717379	PLA2G2D/CASP3/PDE5A	3
BP	GO:0050829	defense response to Gram-negative bacterium	3/90	89/18888	0.008844448	0.028163499	0.015717379	CTSG/NOS2/TLR4	3
BP	GO:0007009	plasma membrane organization	4/90	170/18888	0.008883443	0.028187504	0.015730776	PRKCD/NOX1/P2RX7/AR	4
BP	GO:0002438	acute inflammatory response to antigenic stimulus	2/90	30/18888	0.008956128	0.028187504	0.015730776	PLA2G2D/CNR1	2
BP	GO:0006359	regulation of transcription by RNA polymerase III	2/90	30/18888	0.008956128	0.028187504	0.015730776	MTOR/AR	2
BP	GO:0008209	androgen metabolic process	2/90	30/18888	0.008956128	0.028187504	0.015730776	HSD17B10/CYP3A4	2
BP	GO:0038094	Fc-gamma receptor signaling pathway	2/90	30/18888	0.008956128	0.028187504	0.015730776	PRKCD/SYK	2
BP	GO:0045987	positive regulation of smooth muscle contraction	2/90	30/18888	0.008956128	0.028187504	0.015730776	GHSR/F2R	2
BP	GO:0050482	arachidonic acid secretion	2/90	30/18888	0.008956128	0.028187504	0.015730776	PLA2G2D/SYK	2
BP	GO:0060603	mammary gland duct morphogenesis	2/90	30/18888	0.008956128	0.028187504	0.015730776	AR/NR3C1	2
BP	GO:0065005	protein-lipid complex assembly	2/90	30/18888	0.008956128	0.028187504	0.015730776	PRKACA/SOAT1	2
BP	GO:0070723	response to cholesterol	2/90	30/18888	0.008956128	0.028187504	0.015730776	CES1/TGFBR2	2
BP	GO:0097421	liver regeneration	2/90	30/18888	0.008956128	0.028187504	0.015730776	CCND1/EGFR	2
BP	GO:1903963	arachidonate transport	2/90	30/18888	0.008956128	0.028187504	0.015730776	PLA2G2D/SYK	2
BP	GO:0031640	killing of cells of another organism	3/90	90/18888	0.009118356	0.0286149	0.015969295	CTSG/NOS2/SYK	3
BP	GO:0032945	negative regulation of mononuclear cell proliferation	3/90	90/18888	0.009118356	0.0286149	0.015969295	PLA2G2D/CASP3/PDE5A	3
BP	GO:0141061	disruption of cell in another organism	3/90	90/18888	0.009118356	0.0286149	0.015969295	CTSG/NOS2/SYK	3
BP	GO:0009267	cellular response to starvation	4/90	172/18888	0.009246425	0.028988793	0.016177956	NFE2L2/MTOR/BCL2/MAPK8	4
BP	GO:0045936	negative regulation of phosphate metabolic process	6/90	378/18888	0.009392992	0.029404704	0.016410066	PRKCD/NTRK3/GSTP1/PRKACA/TSPO/PSEN1	6
BP	GO:0097581	lamellipodium organization	3/90	91/18888	0.009397193	0.029404704	0.016410066	PIK3R1/MTOR/PIK3CA	3
BP	GO:0010563	negative regulation of phosphorus metabolic process	6/90	379/18888	0.009508348	0.02963675	0.016539565	PRKCD/NTRK3/GSTP1/PRKACA/TSPO/PSEN1	6
BP	GO:0001945	lymph vessel development	2/90	31/18888	0.009544347	0.02963675	0.016539565	SYK/KDR	2
BP	GO:0002431	Fc receptor mediated stimulatory signaling pathway	2/90	31/18888	0.009544347	0.02963675	0.016539565	PRKCD/SYK	2
BP	GO:0010575	positive regulation of vascular endothelial growth factor production	2/90	31/18888	0.009544347	0.02963675	0.016539565	C5AR1/NOX1	2
BP	GO:0030808	regulation of nucleotide biosynthetic process	2/90	31/18888	0.009544347	0.02963675	0.016539565	NOS2/VCP	2
BP	GO:0150117	positive regulation of cell-substrate junction organization	2/90	31/18888	0.009544347	0.02963675	0.016539565	PIK3R1/KDR	2
BP	GO:1900371	regulation of purine nucleotide biosynthetic process	2/90	31/18888	0.009544347	0.02963675	0.016539565	NOS2/VCP	2
BP	GO:2000191	regulation of fatty acid transport	2/90	31/18888	0.009544347	0.02963675	0.016539565	P2RX7/SYK	2
BP	GO:0050867	positive regulation of cell activation	6/90	380/18888	0.009624715	0.029857761	0.016662906	TLR4/TGFBR2/MTOR/PIK3CA/BCL2/SYK	6
BP	GO:0019319	hexose biosynthetic process	3/90	92/18888	0.009680976	0.029946486	0.016712422	PRKACA/EP300/NR3C1	3
BP	GO:0032411	positive regulation of transporter activity	3/90	92/18888	0.009680976	0.029946486	0.016712422	PRKCD/ABCB1/CFTR	3
BP	GO:0051262	protein tetramerization	3/90	92/18888	0.009680976	0.029946486	0.016712422	HSD17B10/GRIN1/HPRT1	3
BP	GO:0001818	negative regulation of cytokine production	6/90	381/18888	0.009742099	0.030106887	0.016801938	NFKB1/TLR4/GSTP1/TSPO/GHSR/CASP3	6
BP	GO:0033138	positive regulation of peptidyl-serine phosphorylation	3/90	93/18888	0.009969723	0.030751813	0.017161856	NTRK3/BCL2/EGFR	3
BP	GO:1903432	regulation of TORC1 signaling	3/90	93/18888	0.009969723	0.030751813	0.017161856	PRKACA/EP300/SYK	3
BP	GO:0006644	phospholipid metabolic process	6/90	383/18888	0.009979935	0.030754107	0.017163136	PLA2G2D/PRKCD/PIK3R1/HTR2C/PIK3CB/PIK3CA	6
BP	GO:0055088	lipid homeostasis	4/90	176/18888	0.010001148	0.030790263	0.017183314	CES1/TSPO/SOAT1/ADORA1	4
BP	GO:0045777	positive regulation of blood pressure	2/90	32/18888	0.010149337	0.03115789	0.017388478	ADORA1/CNR1	2
BP	GO:0045879	negative regulation of smoothened signaling pathway	2/90	32/18888	0.010149337	0.03115789	0.017388478	PRKACA/VCP	2
BP	GO:0097205	renal filtration	2/90	32/18888	0.010149337	0.03115789	0.017388478	F2R/ADORA1	2
BP	GO:0002262	myeloid cell homeostasis	4/90	177/18888	0.010195888	0.031241741	0.017435273	PIK3CB/MAPK14/NCSTN/CASP3	4
BP	GO:0072331	signal transduction by p53 class mediator	4/90	177/18888	0.010195888	0.031241741	0.017435273	CASP6/MTOR/EP300/BCL2	4
BP	GO:0019915	lipid storage	3/90	94/18888	0.010263449	0.031389533	0.017517752	NFKB1/CES1/SOAT1	3
BP	GO:0050848	regulation of calcium-mediated signaling	3/90	94/18888	0.010263449	0.031389533	0.017517752	HTR2C/MTOR/SYK	3
BP	GO:0060395	SMAD protein signal transduction	3/90	95/18888	0.010562172	0.032272752	0.018010656	TGFBR2/PIN1/CSNK2B	3
BP	GO:0002758	innate immune response-activating signaling pathway	5/90	278/18888	0.01060615	0.032376668	0.018068648	PIK3R1/TLR4/EP300/SYK/MAPK8	5
BP	GO:0002862	negative regulation of inflammatory response to antigenic stimulus	2/90	33/18888	0.010770929	0.032664777	0.018229435	MAPK14/SYK	2
BP	GO:0010464	regulation of mesenchymal cell proliferation	2/90	33/18888	0.010770929	0.032664777	0.018229435	TGFBR2/KDR	2
BP	GO:0045671	negative regulation of osteoclast differentiation	2/90	33/18888	0.010770929	0.032664777	0.018229435	PIK3R1/TLR4	2
BP	GO:0050891	multicellular organismal-level water homeostasis	2/90	33/18888	0.010770929	0.032664777	0.018229435	PRKACA/CFTR	2
BP	GO:0051647	nucleus localization	2/90	33/18888	0.010770929	0.032664777	0.018229435	MTOR/NR3C1	2
BP	GO:0060055	angiogenesis involved in wound healing	2/90	33/18888	0.010770929	0.032664777	0.018229435	PIK3CB/KDR	2
BP	GO:1902882	regulation of response to oxidative stress	2/90	33/18888	0.010770929	0.032664777	0.018229435	NFE2L2/DHFR	2
BP	GO:0046364	monosaccharide biosynthetic process	3/90	96/18888	0.010865907	0.032891393	0.018355904	PRKACA/EP300/NR3C1	3
BP	GO:0072091	regulation of stem cell proliferation	3/90	96/18888	0.010865907	0.032891393	0.018355904	TGFBR2/TERT/KDR	3
BP	GO:0051153	regulation of striated muscle cell differentiation	3/90	97/18888	0.011174667	0.033794525	0.018859921	MTOR/MAPK14/BCL2	3
BP	GO:0001654	eye development	6/90	393/18888	0.011231687	0.033903828	0.01892092	TGFBR2/SLC6A3/BCL2/PSEN1/KDR/EGFR	6
BP	GO:0050767	regulation of neurogenesis	6/90	393/18888	0.011231687	0.033903828	0.01892092	MAP2K2/MTOR/TSPO/GRM5/PSEN1/EGFR	6
BP	GO:0001782	B cell homeostasis	2/90	34/18888	0.011408953	0.03411181	0.01903699	BCL2/CASP3	2
BP	GO:0002360	T cell lineage commitment	2/90	34/18888	0.011408953	0.03411181	0.01903699	MTOR/BCL2	2
BP	GO:0006691	leukotriene metabolic process	2/90	34/18888	0.011408953	0.03411181	0.01903699	ALOX5AP/SYK	2
BP	GO:0010863	positive regulation of phospholipase C activity	2/90	34/18888	0.011408953	0.03411181	0.01903699	C5AR1/EGFR	2
BP	GO:0034405	response to fluid shear stress	2/90	34/18888	0.011408953	0.03411181	0.01903699	NFE2L2/P2RX7	2
BP	GO:0048240	sperm capacitation	2/90	34/18888	0.011408953	0.03411181	0.01903699	PRKACA/CFTR	2
BP	GO:0090075	relaxation of muscle	2/90	34/18888	0.011408953	0.03411181	0.01903699	PIK3CA/PDE5A	2
BP	GO:1900225	regulation of NLRP3 inflammasome complex assembly	2/90	34/18888	0.011408953	0.03411181	0.01903699	TLR4/MAPK8	2
BP	GO:1903725	regulation of phospholipid metabolic process	2/90	34/18888	0.011408953	0.03411181	0.01903699	PRKCD/HTR2C	2
BP	GO:0001659	temperature homeostasis	4/90	183/18888	0.011416114	0.03411181	0.01903699	TLR4/SYK/ADORA1/CNR1	4
BP	GO:0043534	blood vessel endothelial cell migration	4/90	183/18888	0.011416114	0.03411181	0.01903699	NFE2L2/CSNK2B/PRKCA/KDR	4
BP	GO:0006942	regulation of striated muscle contraction	3/90	98/18888	0.011488469	0.034264964	0.019122462	PRKACA/ADORA1/PDE5A	3
BP	GO:0048534	hematopoietic or lymphoid organ development	3/90	98/18888	0.011488469	0.034264964	0.019122462	MAP2K2/BCL2/PSEN1	3
BP	GO:0150063	visual system development	6/90	397/18888	0.011762279	0.035049432	0.019560255	TGFBR2/SLC6A3/BCL2/PSEN1/KDR/EGFR	6
BP	GO:0001893	maternal placenta development	2/90	35/18888	0.012063243	0.035684347	0.019914586	CTSB/GHSR	2
BP	GO:0002446	neutrophil mediated immunity	2/90	35/18888	0.012063243	0.035684347	0.019914586	CTSG/SYK	2
BP	GO:0010613	positive regulation of cardiac muscle hypertrophy	2/90	35/18888	0.012063243	0.035684347	0.019914586	PRKCA/PDE5A	2
BP	GO:0032872	regulation of stress-activated MAPK cascade	2/90	35/18888	0.012063243	0.035684347	0.019914586	GSTP1/MAP2K2	2
BP	GO:0035640	exploration behavior	2/90	35/18888	0.012063243	0.035684347	0.019914586	CRHR1/HTR1A	2
BP	GO:0036314	response to sterol	2/90	35/18888	0.012063243	0.035684347	0.019914586	CES1/TGFBR2	2
BP	GO:1901099	negative regulation of signal transduction in absence of ligand	2/90	35/18888	0.012063243	0.035684347	0.019914586	TERT/BCL2	2
BP	GO:2001240	negative regulation of extrinsic apoptotic signaling pathway in absence of ligand	2/90	35/18888	0.012063243	0.035684347	0.019914586	TERT/BCL2	2
BP	GO:0046486	glycerolipid metabolic process	6/90	400/18888	0.012171704	0.035972424	0.020075355	PLA2G2D/PIK3R1/HTR2C/PIK3CB/FAAH/PIK3CA	6
BP	GO:0010906	regulation of glucose metabolic process	3/90	101/18888	0.012460251	0.036758305	0.020513936	PRKACA/EP300/NR3C1	3
BP	GO:0042632	cholesterol homeostasis	3/90	101/18888	0.012460251	0.036758305	0.020513936	CES1/TSPO/SOAT1	3
BP	GO:0048880	sensory system development	6/90	403/18888	0.012591105	0.037110626	0.020710558	TGFBR2/SLC6A3/BCL2/PSEN1/KDR/EGFR	6
BP	GO:0061136	regulation of proteasomal protein catabolic process	4/90	189/18888	0.012726812	0.037226679	0.020775324	NFE2L2/PRKACA/VCP/PSEN1	4
BP	GO:0061138	morphogenesis of a branching epithelium	4/90	189/18888	0.012726812	0.037226679	0.020775324	TGFBR2/AR/BCL2/KDR	4
BP	GO:0001569	branching involved in blood vessel morphogenesis	2/90	36/18888	0.012733633	0.037226679	0.020775324	TGFBR2/KDR	2
BP	GO:0014742	positive regulation of muscle hypertrophy	2/90	36/18888	0.012733633	0.037226679	0.020775324	PRKCA/PDE5A	2
BP	GO:0016486	peptide hormone processing	2/90	36/18888	0.012733633	0.037226679	0.020775324	CTSG/ADAM10	2
BP	GO:0048265	response to pain	2/90	36/18888	0.012733633	0.037226679	0.020775324	MTOR/TSPO	2
BP	GO:0060218	hematopoietic stem cell differentiation	2/90	36/18888	0.012733633	0.037226679	0.020775324	NFE2L2/BCL2	2
BP	GO:0070633	transepithelial transport	2/90	36/18888	0.012733633	0.037226679	0.020775324	ABCB1/CFTR	2
BP	GO:1900274	regulation of phospholipase C activity	2/90	36/18888	0.012733633	0.037226679	0.020775324	C5AR1/EGFR	2
BP	GO:0008585	female gonad development	3/90	102/18888	0.012794346	0.037269987	0.020799494	BCL2/KDR/CASP3	3
BP	GO:0008630	intrinsic apoptotic signaling pathway in response to DNA damage	3/90	102/18888	0.012794346	0.037269987	0.020799494	PIK3R1/EP300/BCL2	3
BP	GO:0055092	sterol homeostasis	3/90	102/18888	0.012794346	0.037269987	0.020799494	CES1/TSPO/SOAT1	3
BP	GO:2000060	positive regulation of ubiquitin-dependent protein catabolic process	3/90	102/18888	0.012794346	0.037269987	0.020799494	NFE2L2/VCP/PSEN1	3
BP	GO:1902107	positive regulation of leukocyte differentiation	4/90	190/18888	0.012954217	0.037600802	0.020984113	TGFBR2/PRKCA/CCR1/SYK	4
BP	GO:1903708	positive regulation of hemopoiesis	4/90	190/18888	0.012954217	0.037600802	0.020984113	TGFBR2/PRKCA/CCR1/SYK	4
BP	GO:2000116	regulation of cysteine-type endopeptidase activity	4/90	190/18888	0.012954217	0.037600802	0.020984113	CTSD/VCP/F2R/SYK	4
BP	GO:2001242	regulation of intrinsic apoptotic signaling pathway	4/90	190/18888	0.012954217	0.037600802	0.020984113	NFE2L2/PIK3CB/NOX1/BCL2	4
BP	GO:0015914	phospholipid transport	3/90	103/18888	0.013133545	0.037985534	0.021198823	PRKCD/P2RX7/ABCB1	3
BP	GO:0070167	regulation of biomineral tissue development	3/90	103/18888	0.013133545	0.037985534	0.021198823	P2RX7/CCR1/CFTR	3
BP	GO:0099175	regulation of postsynapse organization	3/90	103/18888	0.013133545	0.037985534	0.021198823	ADAM10/GHSR/PSEN1	3
BP	GO:0150115	cell-substrate junction organization	3/90	103/18888	0.013133545	0.037985534	0.021198823	PIK3R1/BCL2/KDR	3
BP	GO:0006575	cellular modified amino acid metabolic process	4/90	191/18888	0.013184207	0.038098137	0.021261664	NFE2L2/DHFR/CTSB/GSTP1	4
BP	GO:0051962	positive regulation of nervous system development	5/90	294/18888	0.013255167	0.038269141	0.021357098	MAP2K2/MTOR/TSPO/GRM5/EGFR	5
BP	GO:0046777	protein autophosphorylation	4/90	192/18888	0.013416793	0.038403546	0.021432106	MAP2K2/MTOR/KDR/EGFR	4
BP	GO:0008207	C21-steroid hormone metabolic process	2/90	37/18888	0.013419958	0.038403546	0.021432106	HSD17B10/TSPO	2
BP	GO:0010934	macrophage cytokine production	2/90	37/18888	0.013419958	0.038403546	0.021432106	TLR4/P2RX7	2
BP	GO:0010935	regulation of macrophage cytokine production	2/90	37/18888	0.013419958	0.038403546	0.021432106	TLR4/P2RX7	2
BP	GO:0044546	NLRP3 inflammasome complex assembly	2/90	37/18888	0.013419958	0.038403546	0.021432106	TLR4/MAPK8	2
BP	GO:0060391	positive regulation of SMAD protein signal transduction	2/90	37/18888	0.013419958	0.038403546	0.021432106	TGFBR2/CSNK2B	2
BP	GO:0070269	pyroptosis	2/90	37/18888	0.013419958	0.038403546	0.021432106	CASP6/CASP3	2
BP	GO:0071276	cellular response to cadmium ion	2/90	37/18888	0.013419958	0.038403546	0.021432106	MAPK8/EGFR	2
BP	GO:0141085	regulation of inflammasome-mediated signaling pathway	2/90	37/18888	0.013419958	0.038403546	0.021432106	TLR4/MAPK8	2
BP	GO:1905898	positive regulation of response to endoplasmic reticulum stress	2/90	37/18888	0.013419958	0.038403546	0.021432106	NFE2L2/PIK3R1	2
BP	GO:0032642	regulation of chemokine production	3/90	104/18888	0.013477859	0.038535287	0.021505627	TLR4/GSTP1/SYK	3
BP	GO:0032602	chemokine production	3/90	105/18888	0.013827298	0.03939567	0.021985787	TLR4/GSTP1/SYK	3
BP	GO:0045639	positive regulation of myeloid cell differentiation	3/90	105/18888	0.013827298	0.03939567	0.021985787	PRKCA/CCR1/MAPK14	3
BP	GO:1901222	regulation of non-canonical NF-kappaB signal transduction	3/90	105/18888	0.013827298	0.03939567	0.021985787	TLR4/VCP/EGFR	3
BP	GO:1905477	positive regulation of protein localization to membrane	3/90	105/18888	0.013827298	0.03939567	0.021985787	PIK3R1/PIK3CA/EGFR	3
BP	GO:0030258	lipid modification	4/90	194/18888	0.013889789	0.039539032	0.022065794	HSD17B10/CYP3A4/MAPK14/CNR1	4
BP	GO:0006699	bile acid biosynthetic process	2/90	38/18888	0.014122055	0.040094787	0.022375947	HSD17B10/CES1	2
BP	GO:0042755	eating behavior	2/90	38/18888	0.014122055	0.040094787	0.022375947	GHSR/ADORA2A	2
BP	GO:0070302	regulation of stress-activated protein kinase signaling cascade	2/90	38/18888	0.014122055	0.040094787	0.022375947	GSTP1/MAP2K2	2
BP	GO:0009062	fatty acid catabolic process	3/90	106/18888	0.014181872	0.040159304	0.022411953	HSD17B10/FAAH/CNR1	3
BP	GO:0019395	fatty acid oxidation	3/90	106/18888	0.014181872	0.040159304	0.022411953	HSD17B10/MAPK14/CNR1	3
BP	GO:0046545	development of primary female sexual characteristics	3/90	106/18888	0.014181872	0.040159304	0.022411953	BCL2/KDR/CASP3	3
BP	GO:0008154	actin polymerization or depolymerization	4/90	196/18888	0.014373281	0.040665868	0.022694654	PRKCD/MTOR/PIK3CA/GHSR	4
BP	GO:0032963	collagen metabolic process	3/90	107/18888	0.014541591	0.041106257	0.022940425	CTSB/P2RX7/F2R	3
BP	GO:0002520	immune system development	4/90	197/18888	0.014618986	0.041289101	0.023042466	TGFBR2/MAP2K2/BCL2/PSEN1	4
BP	GO:0007178	transmembrane receptor protein serine/threonine kinase signaling pathway	6/90	417/18888	0.014683739	0.041435956	0.023124422	TGFBR2/PIN1/CSNK2B/MAPK14/EP300/KDR	6
BP	GO:0032350	regulation of hormone metabolic process	2/90	39/18888	0.014839762	0.041587184	0.023208819	NFKB1/NR3C1	2
BP	GO:0038179	neurotrophin signaling pathway	2/90	39/18888	0.014839762	0.041587184	0.023208819	NTRK3/CASP3	2
BP	GO:0051349	positive regulation of lyase activity	2/90	39/18888	0.014839762	0.041587184	0.023208819	NOS2/CRHR1	2
BP	GO:0051938	L-glutamate import	2/90	39/18888	0.014839762	0.041587184	0.023208819	GRM1/PSEN1	2
BP	GO:0060416	response to growth hormone	2/90	39/18888	0.014839762	0.041587184	0.023208819	PIK3R1/GHSR	2
BP	GO:0070232	regulation of T cell apoptotic process	2/90	39/18888	0.014839762	0.041587184	0.023208819	P2RX7/BCL2	2
BP	GO:0071312	cellular response to alkaloid	2/90	39/18888	0.014839762	0.041587184	0.023208819	CASP6/CASP3	2
BP	GO:0140632	canonical inflammasome complex assembly	2/90	39/18888	0.014839762	0.041587184	0.023208819	TLR4/MAPK8	2
BP	GO:0060291	long-term synaptic potentiation	3/90	108/18888	0.014906464	0.041666262	0.02325295	NCSTN/ADORA1/ADORA2A	3
BP	GO:1901796	regulation of signal transduction by p53 class mediator	3/90	108/18888	0.014906464	0.041666262	0.02325295	MTOR/EP300/BCL2	3
BP	GO:1903076	regulation of protein localization to plasma membrane	3/90	108/18888	0.014906464	0.041666262	0.02325295	PIK3R1/AR/EGFR	3
BP	GO:1901800	positive regulation of proteasomal protein catabolic process	3/90	109/18888	0.015276499	0.04266386	0.023809686	NFE2L2/VCP/PSEN1	3
BP	GO:0006730	one-carbon metabolic process	2/90	40/18888	0.015572916	0.043157706	0.02408529	CA2/DHFR	2
BP	GO:0007212	dopamine receptor signaling pathway	2/90	40/18888	0.015572916	0.043157706	0.02408529	PTGER1/NCSTN	2
BP	GO:0008210	estrogen metabolic process	2/90	40/18888	0.015572916	0.043157706	0.02408529	HSD17B10/CYP3A4	2
BP	GO:0009595	detection of biotic stimulus	2/90	40/18888	0.015572916	0.043157706	0.02408529	TLR4/TSPO	2
BP	GO:0030279	negative regulation of ossification	2/90	40/18888	0.015572916	0.043157706	0.02408529	CCR1/BCL2	2
BP	GO:0045429	positive regulation of nitric oxide biosynthetic process	2/90	40/18888	0.015572916	0.043157706	0.02408529	PIK3CB/TLR4	2
BP	GO:0062098	regulation of programmed necrotic cell death	2/90	40/18888	0.015572916	0.043157706	0.02408529	CASP6/TSPO	2
BP	GO:0140448	signaling receptor ligand precursor processing	2/90	40/18888	0.015572916	0.043157706	0.02408529	CTSG/ADAM10	2
BP	GO:1901532	regulation of hematopoietic progenitor cell differentiation	2/90	40/18888	0.015572916	0.043157706	0.02408529	NFE2L2/KDR	2
BP	GO:0042116	macrophage activation	3/90	110/18888	0.015651704	0.043339076	0.024186508	C5AR1/TLR4/SYK	3
BP	GO:0006650	glycerophospholipid metabolic process	5/90	307/18888	0.015712556	0.043470512	0.024259859	PLA2G2D/PIK3R1/HTR2C/PIK3CB/PIK3CA	5
BP	GO:0001935	endothelial cell proliferation	4/90	202/18888	0.015887461	0.043917	0.024509033	PIK3CB/PRKCA/GHSR/KDR	4
BP	GO:0001938	positive regulation of endothelial cell proliferation	3/90	111/18888	0.016032087	0.044241478	0.024690117	PRKCA/GHSR/KDR	3
BP	GO:0090277	positive regulation of peptide hormone secretion	3/90	111/18888	0.016032087	0.044241478	0.024690117	PRKACA/CFTR/EGFR	3
BP	GO:0009749	response to glucose	4/90	203/18888	0.016149207	0.044526847	0.024849375	PRKACA/PIK3CA/CFTR/CASP3	4
BP	GO:1904407	positive regulation of nitric oxide metabolic process	2/90	41/18888	0.016321359	0.044963336	0.025092969	PIK3CB/TLR4	2
BP	GO:0014013	regulation of gliogenesis	3/90	112/18888	0.016417655	0.045152027	0.025198273	MTOR/TSPO/EGFR	3
BP	GO:0045833	negative regulation of lipid metabolic process	3/90	112/18888	0.016417655	0.045152027	0.025198273	NFKB1/ADORA1/CNR1	3
BP	GO:0016032	viral process	6/90	428/18888	0.016489982	0.045312574	0.02528787	CTSB/CSNK2B/VCP/EP300/BCL2/EGFR	6
BP	GO:0007249	canonical NF-kappaB signal transduction	5/90	311/18888	0.016526046	0.045373286	0.025321752	NFKB1/TLR4/GSTP1/EP300/F2R	5
BP	GO:0048469	cell maturation	4/90	205/18888	0.016680818	0.045759541	0.025537312	PRKACA/CFTR/BCL2/KDR	4
BP	GO:0006766	vitamin metabolic process	3/90	113/18888	0.016808414	0.046031811	0.02568926	NFKB1/CYP3A4/DHFR	3
BP	GO:0034440	lipid oxidation	3/90	113/18888	0.016808414	0.046031811	0.02568926	HSD17B10/MAPK14/CNR1	3
BP	GO:0001763	morphogenesis of a branching structure	4/90	206/18888	0.016950699	0.046343325	0.025863108	TGFBR2/AR/BCL2/KDR	4
BP	GO:0016051	carbohydrate biosynthetic process	4/90	206/18888	0.016950699	0.046343325	0.025863108	NFKB1/PRKACA/EP300/NR3C1	4
BP	GO:0040013	negative regulation of locomotion	6/90	431/18888	0.017008165	0.046461329	0.025928963	NFE2L2/PIN1/CSNK2B/GHSR/BCL2/ADORA1	6
BP	GO:0032733	positive regulation of interleukin-10 production	2/90	42/18888	0.01708493	0.046553568	0.025980439	TLR4/SYK	2
BP	GO:0060251	regulation of glial cell proliferation	2/90	42/18888	0.01708493	0.046553568	0.025980439	TSPO/EGFR	2
BP	GO:0141084	inflammasome-mediated signaling pathway	2/90	42/18888	0.01708493	0.046553568	0.025980439	TLR4/MAPK8	2
BP	GO:0031331	positive regulation of cellular catabolic process	6/90	432/18888	0.017183369	0.046722236	0.026074569	PRKCD/PIK3CB/MTOR/P2RX7/PSEN1/KDR	6
BP	GO:0000045	autophagosome assembly	3/90	114/18888	0.01720437	0.046722236	0.026074569	CTSD/MTOR/PSEN1	3
BP	GO:0042177	negative regulation of protein catabolic process	3/90	114/18888	0.01720437	0.046722236	0.026074569	NOS2/PIN1/EGFR	3
BP	GO:2001243	negative regulation of intrinsic apoptotic signaling pathway	3/90	114/18888	0.01720437	0.046722236	0.026074569	NFE2L2/PIK3CB/BCL2	3
BP	GO:0009746	response to hexose	4/90	208/18888	0.017498651	0.047481721	0.026498419	PRKACA/PIK3CA/CFTR/CASP3	4
BP	GO:0022037	metencephalon development	3/90	115/18888	0.017605529	0.047612622	0.026571473	BCL2/NCSTN/PSEN1	3
BP	GO:0032355	response to estradiol	3/90	115/18888	0.017605529	0.047612622	0.026571473	GHSR/CASP3/EGFR	3
BP	GO:0046634	regulation of alpha-beta T cell activation	3/90	115/18888	0.017605529	0.047612622	0.026571473	TGFBR2/SYK/ADORA2A	3
BP	GO:0051099	positive regulation of binding	3/90	115/18888	0.017605529	0.047612622	0.026571473	PIN1/TERT/PSEN1	3
BP	GO:0090092	regulation of transmembrane receptor protein serine/threonine kinase signaling pathway	5/90	317/18888	0.017798256	0.047990538	0.026782378	TGFBR2/PIN1/CSNK2B/EP300/KDR	5
BP	GO:0007595	lactation	2/90	43/18888	0.017863473	0.047990538	0.026782378	CCND1/SLC6A3	2
BP	GO:0010518	positive regulation of phospholipase activity	2/90	43/18888	0.017863473	0.047990538	0.026782378	C5AR1/EGFR	2
BP	GO:0019098	reproductive behavior	2/90	43/18888	0.017863473	0.047990538	0.026782378	NR3C1/CNR1	2
BP	GO:0032691	negative regulation of interleukin-1 beta production	2/90	43/18888	0.017863473	0.047990538	0.026782378	GSTP1/GHSR	2
BP	GO:0043368	positive T cell selection	2/90	43/18888	0.017863473	0.047990538	0.026782378	MTOR/BCL2	2
BP	GO:0046640	regulation of alpha-beta T cell proliferation	2/90	43/18888	0.017863473	0.047990538	0.026782378	TGFBR2/SYK	2
BP	GO:0051353	positive regulation of oxidoreductase activity	2/90	43/18888	0.017863473	0.047990538	0.026782378	DHFR/TERT	2
BP	GO:0006470	protein dephosphorylation	4/90	210/18888	0.018057577	0.048431882	0.027028682	PRKCD/PIN1/MTOR/ADORA1	4
BP	GO:0046474	glycerophospholipid biosynthetic process	4/90	210/18888	0.018057577	0.048431882	0.027028682	PIK3R1/HTR2C/PIK3CB/PIK3CA	4
BP	GO:0019058	viral life cycle	5/90	319/18888	0.018236367	0.048871056	0.027273774	CTSB/CSNK2B/VCP/BCL2/EGFR	5
BP	GO:0042594	response to starvation	4/90	212/18888	0.018627535	0.049710734	0.027742379	NFE2L2/MTOR/BCL2/MAPK8	4
BP	GO:0030890	positive regulation of B cell proliferation	2/90	44/18888	0.01865683	0.049710734	0.027742379	TLR4/BCL2	2
BP	GO:0042771	intrinsic apoptotic signaling pathway in response to DNA damage by p53 class mediator	2/90	44/18888	0.01865683	0.049710734	0.027742379	EP300/BCL2	2
BP	GO:0046717	acid secretion	2/90	44/18888	0.01865683	0.049710734	0.027742379	CES1/P2RX7	2
BP	GO:0051602	response to electrical stimulus	2/90	44/18888	0.01865683	0.049710734	0.027742379	P2RX7/GRM1	2
BP	GO:0120178	steroid hormone biosynthetic process	2/90	44/18888	0.01865683	0.049710734	0.027742379	TSPO/NR3C1	2
BP	GO:1903539	protein localization to postsynaptic membrane	2/90	44/18888	0.01865683	0.049710734	0.027742379	ADAM10/GHSR	2
CC	GO:0097060	synaptic membrane	15/90	397/19894	2.86E-10	6.84E-08	4.76E-08	ADAM10/GRIN1/SLC6A3/GRM5/GHSR/GRM1/F2R/PSEN2/PSENEN/NCSTN/APH1A/PSEN1/ADORA1/ADORA2A/CNR1	15
CC	GO:0031983	vesicle lumen	12/90	326/19894	2.68E-08	3.20E-06	2.22E-06	CTSG/CTSD/NFKB1/PRKCD/PSMB1/GSTP1/TTR/CSNK2B/MAPK14/VCP/F13A1/EGFR	12
CC	GO:0042734	presynaptic membrane	9/90	167/19894	6.58E-08	5.24E-06	3.65E-06	SLC6A3/PSEN2/PSENEN/NCSTN/APH1A/PSEN1/ADORA1/ADORA2A/CNR1	9
CC	GO:1904813	ficolin-1-rich granule lumen	8/90	124/19894	9.17E-08	5.48E-06	3.81E-06	CTSD/CAPN1/PSMB1/CTSB/GSTP1/CSNK2B/MAPK14/VCP	8
CC	GO:0101002	ficolin-1-rich granule	9/90	185/19894	1.58E-07	7.56E-06	5.26E-06	CTSD/CAPN1/FPR2/PSMB1/CTSB/GSTP1/CSNK2B/MAPK14/VCP	9
CC	GO:0034774	secretory granule lumen	11/90	322/19894	2.25E-07	8.41E-06	5.86E-06	CTSG/CTSD/NFKB1/PRKCD/PSMB1/GSTP1/TTR/CSNK2B/MAPK14/VCP/F13A1	11
CC	GO:0060205	cytoplasmic vesicle lumen	11/90	325/19894	2.46E-07	8.41E-06	5.86E-06	CTSG/CTSD/NFKB1/PRKCD/PSMB1/GSTP1/TTR/CSNK2B/MAPK14/VCP/F13A1	11
CC	GO:0005769	early endosome	12/90	428/19894	5.08E-07	1.52E-05	1.06E-05	AOC3/TLR4/MAP2K2/NOX1/CFTR/F2R/PSEN2/NCSTN/APH1A/PSEN1/KDR/EGFR	12
CC	GO:0045121	membrane raft	10/90	286/19894	6.69E-07	1.65E-05	1.15E-05	CTSD/TGFBR2/PRKACA/SLC6A3/GHSR/F2R/PSEN1/KDR/EGFR/CNR1	10
CC	GO:0098857	membrane microdomain	10/90	287/19894	6.91E-07	1.65E-05	1.15E-05	CTSD/TGFBR2/PRKACA/SLC6A3/GHSR/F2R/PSEN1/KDR/EGFR/CNR1	10
CC	GO:0098978	glutamatergic synapse	11/90	409/19894	2.35E-06	5.11E-05	3.56E-05	ADAM10/PIN1/PRKACA/GRM5/GHSR/MAPK14/VCP/GRM1/PSEN1/ADORA2A/CNR1	11
CC	GO:0061695	transferase complex, transferring phosphorus-containing groups	9/90	308/19894	1.07E-05	0.000213226	0.00014838	PIK3R1/PIK3CB/TGFBR2/CSNK2B/PRKACA/CCND3/CCND1/PIK3CA/TERT	9
CC	GO:0005766	primary lysosome	6/90	155/19894	7.37E-05	0.001258508	0.000875773	CTSG/PRKCD/TTR/VCP/NCSTN/PSEN1	6
CC	GO:0042582	azurophil granule	6/90	155/19894	7.37E-05	0.001258508	0.000875773	CTSG/PRKCD/TTR/VCP/NCSTN/PSEN1	6
CC	GO:0005775	vacuolar lumen	6/90	176/19894	0.000148224	0.002361706	0.001643469	CTSG/CTSD/PRKCD/CTSB/TTR/VCP	6
CC	GO:0045211	postsynaptic membrane	7/90	276/19894	0.00025673	0.003834899	0.002668637	GRIN1/SLC6A3/GRM5/GRM1/F2R/ADORA1/ADORA2A	7
CC	GO:0005942	phosphatidylinositol 3-kinase complex	3/90	30/19894	0.000332738	0.004677904	0.003255269	PIK3R1/PIK3CB/PIK3CA	3
CC	GO:1902554	serine/threonine protein kinase complex	5/90	136/19894	0.000382663	0.005080909	0.003535713	TGFBR2/CSNK2B/PRKACA/CCND3/CCND1	5
CC	GO:1902911	protein kinase complex	5/90	150/19894	0.000598585	0.00752957	0.005239692	TGFBR2/CSNK2B/PRKACA/CCND3/CCND1	5
CC	GO:0035578	azurophil granule lumen	4/90	91/19894	0.000775359	0.009265537	0.00644772	CTSG/PRKCD/TTR/VCP	4
CC	GO:0031968	organelle outer membrane	6/90	248/19894	0.000918318	0.010399008	0.007236482	MAOA/MTOR/TSPO/BCL2/PSEN1/CNR1	6
CC	GO:0019867	outer membrane	6/90	250/19894	0.000957231	0.010399008	0.007236482	MAOA/MTOR/TSPO/BCL2/PSEN1/CNR1	6
CC	GO:0044853	plasma membrane raft	4/90	113/19894	0.00173223	0.018000134	0.012525969	TGFBR2/PRKACA/SLC6A3/F2R	4
CC	GO:0030673	axolemma	2/90	15/19894	0.002045301	0.020367787	0.014173576	ADORA1/ADORA2A	2
CC	GO:0009897	external side of plasma membrane	7/90	405/19894	0.002412761	0.023065995	0.01605121	CTSB/TLR4/TGFBR2/P2RX7/CCR1/ABCB1/KDR	7
CC	GO:0016607	nuclear speck	7/90	416/19894	0.002800764	0.025594335	0.017810636	APEX1/PIN1/PRKACA/AR/TERT/MAPK14/NR3C1	7
CC	GO:0031965	nuclear membrane	6/90	313/19894	0.002977536	0.025594335	0.017810636	CCND1/BCL2/ALOX5AP/PSEN2/PSEN1/EGFR	6
CC	GO:0008021	synaptic vesicle	5/90	216/19894	0.002998499	0.025594335	0.017810636	GRIN1/PSEN2/NCSTN/APH1A/PSEN1	5
CC	GO:0005741	mitochondrial outer membrane	5/90	219/19894	0.003180938	0.026215313	0.018242763	MAOA/MTOR/TSPO/BCL2/CNR1	5
CC	GO:0032279	asymmetric synapse	6/90	329/19894	0.003801271	0.03028346	0.021073714	ADAM10/GRIN1/GRM5/GRM1/ADORA1/ADORA2A	6
CC	GO:0097038	perinuclear endoplasmic reticulum	2/90	21/19894	0.004019117	0.030986097	0.021562666	PIK3R1/ADAM10	2
CC	GO:0070382	exocytic vesicle	5/90	235/19894	0.004291755	0.032054048	0.022305834	GRIN1/PSEN2/NCSTN/APH1A/PSEN1	5
CC	GO:0031594	neuromuscular junction	3/90	74/19894	0.004603486	0.033340402	0.023200984	PRKACA/P2RX7/F2R	3
CC	GO:0098984	neuron to neuron synapse	6/90	360/19894	0.005863911	0.039593363	0.027552307	ADAM10/GRIN1/GRM5/GRM1/ADORA1/ADORA2A	6
CC	GO:0042581	specific granule	4/90	160/19894	0.006025417	0.039593363	0.027552307	CTSD/NFKB1/FPR2/ADAM10	4
CC	GO:0005901	caveola	3/90	82/19894	0.006128183	0.039593363	0.027552307	TGFBR2/SLC6A3/F2R	3
CC	GO:0046930	pore complex	2/90	26/19894	0.006129516	0.039593363	0.027552307	ADAM10/BCL2	2
CC	GO:1905369	endopeptidase complex	3/90	86/19894	0.006990654	0.043919906	0.03056307	CAPN1/PSMB1/VCP	3
CC	GO:0005635	nuclear envelope	7/90	498/19894	0.007397461	0.043919906	0.03056307	MTOR/CCND1/BCL2/ALOX5AP/PSEN2/PSEN1/EGFR	7
CC	GO:0036019	endolysosome	2/90	29/19894	0.007590196	0.043919906	0.03056307	PRKCD/CTSB	2
CC	GO:0043197	dendritic spine	4/90	171/19894	0.00759111	0.043919906	0.03056307	GRIN1/PRKACA/GRM5/ADORA1	4
CC	GO:0150034	distal axon	5/90	272/19894	0.007877148	0.043919906	0.03056307	GRIN1/SLC6A3/PSEN1/ADORA1/CNR1	5
CC	GO:0044309	neuron spine	4/90	173/19894	0.007901908	0.043919906	0.03056307	GRIN1/PRKACA/GRM5/ADORA1	4
CC	GO:0019898	extrinsic component of membrane	4/90	177/19894	0.008548386	0.046024743	0.032027789	CNR2/PIK3R1/PIK3CB/PIK3CA	4
CC	GO:0098685	Schaffer collateral - CA1 synapse	3/90	93/19894	0.008665747	0.046024743	0.032027789	GRM5/GHSR/GRM1	3
MF	GO:0042562	hormone binding	11/90	92/18522	7.40E-13	3.24E-10	2.41E-10	PIK3R1/TTR/MC5R/AR/CRHR1/TSPO/GHSR/HCRTR2/HCRTR1/NR3C1/EGFR	11
MF	GO:0004674	protein serine/threonine kinase activity	14/90	427/18522	1.78E-08	3.88E-06	2.89E-06	PRKCD/TGFBR2/MAP2K2/CSNK2B/MTOR/PRKCA/PRKACA/CCND3/PIK3CA/MAPK14/SYK/MAPK8/EGFR/MAPK11	14
MF	GO:0019207	kinase regulator activity	11/90	270/18522	7.75E-08	1.13E-05	8.40E-06	PIK3R1/GSTP1/TGFBR2/MAP2K2/CSNK2B/CCND3/CCND1/GRM5/PIK3CA/CASP3/EGFR	11
MF	GO:0004190	aspartic-type endopeptidase activity	5/90	26/18522	1.47E-07	1.57E-05	1.17E-05	CTSD/PSEN2/NCSTN/PSEN1/CASP3	5
MF	GO:0070001	aspartic-type peptidase activity	5/90	27/18522	1.80E-07	1.57E-05	1.17E-05	CTSD/PSEN2/NCSTN/PSEN1/CASP3	5
MF	GO:0019209	kinase activator activity	8/90	137/18522	3.40E-07	2.25E-05	1.67E-05	PIK3R1/TGFBR2/MAP2K2/CCND3/CCND1/GRM5/PIK3CA/EGFR	8
MF	GO:0043560	insulin receptor substrate binding	4/90	13/18522	3.60E-07	2.25E-05	1.67E-05	PRKCD/PIK3R1/PIK3CB/PIK3CA	4
MF	GO:0030594	neurotransmitter receptor activity	7/90	98/18522	4.88E-07	2.66E-05	1.98E-05	HRH3/HTR2C/GRIN1/TSPO/GRM5/GRM1/HTR1A	7
MF	GO:0019902	phosphatase binding	8/90	189/18522	3.85E-06	0.000186756	0.000139004	PIK3R1/SLC6A3/MAPK14/VCP/BCL2/SYK/MAPK8/EGFR	8
MF	GO:0017046	peptide hormone binding	5/90	50/18522	4.32E-06	0.000188667	0.000140427	PIK3R1/CRHR1/GHSR/HCRTR2/HCRTR1	5
MF	GO:0019903	protein phosphatase binding	7/90	142/18522	5.90E-06	0.00023431	0.000174399	PIK3R1/SLC6A3/MAPK14/VCP/BCL2/MAPK8/EGFR	7
MF	GO:0106310	protein serine kinase activity	10/90	363/18522	1.05E-05	0.000382589	0.000284764	PRKCD/PIK3CB/MAP2K2/MTOR/PRKCA/PRKACA/PIK3CA/MAPK14/MAPK8/MAPK11	10
MF	GO:0005496	steroid binding	6/90	107/18522	1.36E-05	0.000455772	0.000339235	CYP3A4/EPHX1/AR/TSPO/NR3C1/SOAT1	6
MF	GO:0019887	protein kinase regulator activity	8/90	232/18522	1.72E-05	0.000537312	0.000399926	MAP2K2/CSNK2B/CCND3/CCND1/GRM5/PIK3CA/CASP3/EGFR	8
MF	GO:0004175	endopeptidase activity	10/90	388/18522	1.87E-05	0.000544094	0.000404975	CTSG/CTSD/CAPN1/ADAM10/CTSB/CASP6/PSEN2/NCSTN/PSEN1/CASP3	10
MF	GO:0033218	amide binding	10/90	409/18522	2.93E-05	0.000800064	0.000595495	FPR2/PIK3R1/DHFR/GRIN1/TLR4/CRHR1/GHSR/HCRTR2/HCRTR1/SOAT1	10
MF	GO:0008528	G protein-coupled peptide receptor activity	6/90	126/18522	3.43E-05	0.00088233	0.000656727	FPR2/MC5R/CRHR1/F2R/HCRTR2/HCRTR1	6
MF	GO:0030295	protein kinase activator activity	6/90	129/18522	3.92E-05	0.00095128	0.000708047	MAP2K2/CCND3/CCND1/GRM5/PIK3CA/EGFR	6
MF	GO:0001653	peptide receptor activity	6/90	132/18522	4.46E-05	0.001025326	0.00076316	FPR2/MC5R/CRHR1/F2R/HCRTR2/HCRTR1	6
MF	GO:0043176	amine binding	3/90	15/18522	4.84E-05	0.001057328	0.000786979	HTR2C/SLC6A3/HTR1A	3
MF	GO:0004713	protein tyrosine kinase activity	6/90	138/18522	5.72E-05	0.001080626	0.00080432	PRKCD/NTRK3/MAP2K2/SYK/KDR/EGFR	6
MF	GO:0004197	cysteine-type endopeptidase activity	5/90	85/18522	5.85E-05	0.001080626	0.00080432	CTSD/CAPN1/CTSB/CASP6/CASP3	5
MF	GO:0004707	MAP kinase activity	3/90	16/18522	5.93E-05	0.001080626	0.00080432	MAPK14/MAPK8/MAPK11	3
MF	GO:0061133	endopeptidase activator activity	3/90	16/18522	5.93E-05	0.001080626	0.00080432	PSENEN/APH1A/APH1B	3
MF	GO:0016504	peptidase activator activity	4/90	55/18522	0.000147108	0.002571457	0.001913959	VCP/PSENEN/APH1A/APH1B	4
MF	GO:0004993	G protein-coupled serotonin receptor activity	3/90	22/18522	0.000159797	0.002685818	0.001999079	HRH3/HTR2C/HTR1A	3
MF	GO:0042277	peptide binding	8/90	336/18522	0.000229813	0.00371957	0.002768511	FPR2/PIK3R1/GRIN1/TLR4/CRHR1/GHSR/HCRTR2/HCRTR1	8
MF	GO:0052742	phosphatidylinositol kinase activity	3/90	26/18522	0.00026602	0.00415181	0.00309023	PIK3R1/PIK3CB/PIK3CA	3
MF	GO:0008066	glutamate receptor activity	3/90	27/18522	0.000298223	0.004493906	0.003344856	GRIN1/GRM5/GRM1	3
MF	GO:0019199	transmembrane receptor protein kinase activity	4/90	79/18522	0.000593077	0.008501023	0.00632739	NTRK3/TGFBR2/KDR/EGFR	4
MF	GO:0002020	protease binding	5/90	140/18522	0.000603047	0.008501023	0.00632739	CTSG/SLC6A3/VCP/BCL2/CASP3	5
MF	GO:0051117	ATPase binding	4/90	84/18522	0.000747707	0.010210875	0.007600049	AR/NCSTN/PSEN1/EGFR	4
MF	GO:0008013	beta-catenin binding	4/90	86/18522	0.000816859	0.0108172	0.008051342	PIN1/AR/EP300/PSEN1	4
MF	GO:0008227	G protein-coupled amine receptor activity	3/90	40/18522	0.000962413	0.012221361	0.009096472	HRH3/HTR2C/HTR1A	3
MF	GO:0005178	integrin binding	5/90	157/18522	0.00101072	0.012221361	0.009096472	ADAM10/PRKCA/SYK/KDR/EGFR	5
MF	GO:0016303	1-phosphatidylinositol-3-kinase activity	2/90	10/18522	0.001024432	0.012221361	0.009096472	PIK3CB/PIK3CA	2
MF	GO:0001727	lipid kinase activity	3/90	41/18522	0.001034761	0.012221361	0.009096472	PIK3R1/PIK3CB/PIK3CA	3
MF	GO:0051219	phosphoprotein binding	4/90	93/18522	0.001094522	0.012586998	0.00936862	PIK3R1/PIN1/MTOR/SYK	4
MF	GO:0004712	protein serine/threonine/tyrosine kinase activity	3/90	43/18522	0.001189571	0.013236424	0.009851993	MAP2K2/PRKACA/MAPK14	3
MF	GO:0034056	estrogen response element binding	2/90	11/18522	0.001248129	0.013236424	0.009851993	AR/NR3C1	2
MF	GO:0051378	serotonin binding	2/90	11/18522	0.001248129	0.013236424	0.009851993	HTR2C/HTR1A	2
MF	GO:0001223	transcription coactivator binding	3/90	44/18522	0.001272151	0.013236424	0.009851993	AR/TERT/EP300	3
MF	GO:0004875	complement receptor activity	2/90	12/18522	0.001493025	0.014828456	0.011036957	FPR2/C5AR1	2
MF	GO:0099528	G protein-coupled neurotransmitter receptor activity	2/90	12/18522	0.001493025	0.014828456	0.011036957	HRH3/GRM1	2
MF	GO:0016538	cyclin-dependent protein serine/threonine kinase regulator activity	3/90	50/18522	0.00184356	0.017903012	0.013325378	CCND3/CCND1/CASP3	3
MF	GO:0008234	cysteine-type peptidase activity	5/90	184/18522	0.002036819	0.019057055	0.014184343	CTSD/CAPN1/CTSB/CASP6/CASP3	5
MF	GO:0004879	nuclear receptor activity	3/90	52/18522	0.002064222	0.019057055	0.014184343	NR1I2/AR/NR3C1	3
MF	GO:0050661	NADP binding	3/90	53/18522	0.002180441	0.019057055	0.014184343	DHFR/NOS2/NOX1	3
MF	GO:0098531	ligand-activated transcription factor activity	3/90	53/18522	0.002180441	0.019057055	0.014184343	NR1I2/AR/NR3C1	3
MF	GO:0140296	general transcription initiation factor binding	3/90	53/18522	0.002180441	0.019057055	0.014184343	MTOR/AR/NR3C1	3
MF	GO:0001221	transcription coregulator binding	4/90	114/18522	0.0023155	0.019840658	0.014767586	NFE2L2/AR/TERT/EP300	4
MF	GO:0031406	carboxylic acid binding	5/90	196/18522	0.002678616	0.020590093	0.015325397	DHFR/GRIN1/NOS2/GSTP1/ALOX5AP	5
MF	GO:0004697	diacylglycerol-dependent serine/threonine kinase activity	2/90	16/18522	0.002680498	0.020590093	0.015325397	PRKCD/PRKCA	2
MF	GO:0004708	MAP kinase kinase activity	2/90	16/18522	0.002680498	0.020590093	0.015325397	MAP2K2/MAPK14	2
MF	GO:0016641	oxidoreductase activity, acting on the CH-NH2 group of donors, oxygen as acceptor	2/90	16/18522	0.002680498	0.020590093	0.015325397	AOC3/MAOA	2
MF	GO:0061575	cyclin-dependent protein serine/threonine kinase activator activity	2/90	16/18522	0.002680498	0.020590093	0.015325397	CCND3/CCND1	2
MF	GO:0004601	peroxidase activity	3/90	57/18522	0.002685664	0.020590093	0.015325397	PTGS1/GSTP1/ALOX5AP	3
MF	GO:0016684	oxidoreductase activity, acting on peroxide as acceptor	3/90	59/18522	0.002963115	0.021947139	0.016335459	PTGS1/GSTP1/ALOX5AP	3
MF	GO:0045309	protein phosphorylated amino acid binding	3/90	59/18522	0.002963115	0.021947139	0.016335459	PIK3R1/PIN1/SYK	3
MF	GO:0004714	transmembrane receptor protein tyrosine kinase activity	3/90	60/18522	0.003108201	0.022638064	0.016849721	NTRK3/KDR/EGFR	3
MF	GO:0043177	organic acid binding	5/90	208/18522	0.003455918	0.024757969	0.018427586	DHFR/GRIN1/NOS2/GSTP1/ALOX5AP	5
MF	GO:0016298	lipase activity	4/90	129/18522	0.003615652	0.025484516	0.018968362	PLA2G2D/CES1/CCR1/FAAH	4
MF	GO:0031625	ubiquitin protein ligase binding	6/90	305/18522	0.003715394	0.025771857	0.019182233	NFE2L2/PRKACA/ABCB1/VCP/BCL2/EGFR	6
MF	GO:0043539	protein serine/threonine kinase activator activity	3/90	65/18522	0.003898859	0.026621897	0.019814925	MAP2K2/CCND3/CCND1	3
MF	GO:0016638	oxidoreductase activity, acting on the CH-NH2 group of donors	2/90	20/18522	0.004190897	0.027321184	0.020335411	AOC3/MAOA	2
MF	GO:0032934	sterol binding	3/90	67/18522	0.004246277	0.027321184	0.020335411	EPHX1/TSPO/SOAT1	3
MF	GO:0098960	postsynaptic neurotransmitter receptor activity	3/90	67/18522	0.004246277	0.027321184	0.020335411	HRH3/GRM5/GRM1	3
MF	GO:0019838	growth factor binding	4/90	135/18522	0.004251351	0.027321184	0.020335411	NTRK3/TGFBR2/KDR/EGFR	4
MF	GO:0044389	ubiquitin-like protein ligase binding	6/90	324/18522	0.004978035	0.031527556	0.023466253	NFE2L2/PRKACA/ABCB1/VCP/BCL2/EGFR	6
MF	GO:0004602	glutathione peroxidase activity	2/90	23/18522	0.005528005	0.034510546	0.02568652	GSTP1/ALOX5AP	2
MF	GO:0016702	oxidoreductase activity, acting on single donors with incorporation of molecular oxygen, incorporation of two atoms of oxygen	2/90	24/18522	0.006011592	0.037000927	0.027540133	PTGS1/ALOX5AP	2
MF	GO:0016701	oxidoreductase activity, acting on single donors with incorporation of molecular oxygen	2/90	25/18522	0.006513804	0.038986345	0.029017898	PTGS1/ALOX5AP	2
MF	GO:0061629	RNA polymerase II-specific DNA-binding transcription factor binding	6/90	343/18522	0.006531776	0.038986345	0.029017898	NR1I2/NFE2L2/CSNK2B/AR/MAPK14/EP300	6
MF	GO:0052689	carboxylic ester hydrolase activity	4/90	153/18522	0.006601807	0.038986345	0.029017898	CA2/PLA2G2D/CES1/FAAH	4
MF	GO:0004364	glutathione transferase activity	2/90	27/18522	0.007573351	0.044127394	0.032844429	GSTP1/ALOX5AP	2
MF	GO:0001540	amyloid-beta binding	3/90	85/18522	0.008223621	0.046073361	0.034292831	FPR2/GRIN1/TLR4	3
MF	GO:0016209	antioxidant activity	3/90	85/18522	0.008223621	0.046073361	0.034292831	PTGS1/GSTP1/ALOX5AP	3
MF	GO:0030165	PDZ domain binding	3/90	85/18522	0.008223621	0.046073361	0.034292831	MAP2K2/CFTR/PSEN1	3
MF	GO:0140297	DNA-binding transcription factor binding	7/90	478/18522	0.008659831	0.047283021	0.035193192	NR1I2/NFE2L2/CSNK2B/AR/MAPK14/EP300/BCL2	7
MF	GO:0051721	protein phosphatase 2A binding	2/90	29/18522	0.008705156	0.047283021	0.035193192	SLC6A3/BCL2	2
MF	GO:0008081	phosphoric diester hydrolase activity	3/90	87/18522	0.00876413	0.047283021	0.035193192	APEX1/CCR1/PDE5A	3
