# Supplementary material for: Effective analysis of neurotoxicity and mechanisms of dioctyl terephthalate using network toxicology
Source: Front Neurosci. 2026 Apr 10;20:1783807. doi: 10.3389/fnins.2026.1783807 (PMC13106157; doi:10.3389/fnins.2026.1783807)
Supplement: Supplementary file 6 [file Data_Sheet_6.csv]

category	subcategory	ID	Description	GeneRatio	BgRatio	pvalue	p.adjust	qvalue	geneID	Count
Human Diseases	Endocrine and metabolic disease	hsa04933	AGE-RAGE signaling pathway in diabetic complications	14/89	101/8542	1.53E-12	2.34E-10	8.11E-11	NFKB1/PRKCD/PIK3R1/PIK3CB/TGFBR2/NOX1/PRKCA/CCND1/PIK3CA/MAPK14/BCL2/CASP3/MAPK8/MAPK11	14
Environmental Information Processing	Signaling molecules and interaction	hsa04080	Neuroactive ligand-receptor interaction	23/89	370/8542	1.90E-12	2.34E-10	8.11E-11	CTSG/FPR2/CNR2/HRH3/C5AR1/HTR2C/GRIN1/PTGER1/MC5R/P2RX7/CRHR1/TSPO/GRM5/GHSR/GRM1/F2R/HCRTR2/HCRTR1/NR3C1/HTR1A/ADORA1/ADORA2A/CNR1	23
Human Diseases	Neurodegenerative disease	hsa05010	Alzheimer disease	23/89	391/8542	5.98E-12	4.90E-10	1.70E-10	NFKB1/HSD17B10/CAPN1/PIK3R1/PSMB1/ADAM10/GRIN1/PIK3CB/NOS2/MAP2K2/NOX1/CSNK2B/MTOR/GRM5/PIK3CA/PSEN2/PSENEN/NCSTN/APH1A/PSEN1/APH1B/CASP3/MAPK8	23
Organismal Systems	Nervous system	hsa04722	Neurotrophin signaling pathway	13/89	120/8542	2.46E-10	1.39E-08	4.81E-09	NFKB1/PRKCD/PIK3R1/NTRK3/PIK3CB/MAP2K2/PIK3CA/MAPK14/BCL2/PSEN2/PSEN1/MAPK8/MAPK11	13
Human Diseases	Cancer: specific types	hsa05215	Prostate cancer	12/89	98/8542	3.00E-10	1.39E-08	4.81E-09	NFKB1/PIK3R1/PIK3CB/GSTP1/MAP2K2/MTOR/AR/CCND1/PIK3CA/EP300/BCL2/EGFR	12
Human Diseases	Drug resistance: antineoplastic	hsa01522	Endocrine resistance	12/89	99/8542	3.38E-10	1.39E-08	4.81E-09	PIK3R1/PIK3CB/MAP2K2/MTOR/PRKACA/CCND1/PIK3CA/MAPK14/BCL2/MAPK8/EGFR/MAPK11	12
Organismal Systems	Endocrine system	hsa04926	Relaxin signaling pathway	13/89	130/8542	6.76E-10	2.37E-08	8.23E-09	NFKB1/PIK3R1/PIK3CB/NOS2/TGFBR2/MAP2K2/PRKCA/PRKACA/PIK3CA/MAPK14/MAPK8/EGFR/MAPK11	13
Human Diseases	Infectious disease: viral	hsa05161	Hepatitis B	14/89	163/8542	1.07E-09	2.74E-08	9.50E-09	NFKB1/PIK3R1/PIK3CB/TLR4/TGFBR2/MAP2K2/PRKCA/PIK3CA/MAPK14/EP300/BCL2/CASP3/MAPK8/MAPK11	14
Environmental Information Processing	Signal transduction	hsa04024	cAMP signaling pathway	16/89	226/8542	1.08E-09	2.74E-08	9.50E-09	NFKB1/PIK3R1/GRIN1/PIK3CB/MAP2K2/PRKACA/CRHR1/PIK3CA/GHSR/CFTR/EP300/F2R/HTR1A/MAPK8/ADORA1/ADORA2A	16
Environmental Information Processing	Signal transduction	hsa04066	HIF-1 signaling pathway	12/89	110/8542	1.17E-09	2.74E-08	9.50E-09	NFKB1/PIK3R1/PIK3CB/NOS2/TLR4/MAP2K2/MTOR/PRKCA/PIK3CA/EP300/BCL2/EGFR	12
Human Diseases	Cancer: specific types	hsa05210	Colorectal cancer	11/89	87/8542	1.23E-09	2.74E-08	9.50E-09	PIK3R1/PIK3CB/TGFBR2/MAP2K2/MTOR/CCND1/PIK3CA/BCL2/CASP3/MAPK8/EGFR	11
Human Diseases	Cancer: overview	hsa05235	PD-L1 expression and PD-1 checkpoint pathway in cancer	11/89	90/8542	1.77E-09	3.50E-08	1.21E-08	NFKB1/PIK3R1/PIK3CB/TLR4/MAP2K2/CSNK2B/MTOR/PIK3CA/MAPK14/EGFR/MAPK11	11
Organismal Systems	Immune system	hsa04664	Fc epsilon RI signaling pathway	10/89	69/8542	1.85E-09	3.50E-08	1.21E-08	PIK3R1/PIK3CB/MAP2K2/PRKCA/PIK3CA/MAPK14/ALOX5AP/SYK/MAPK8/MAPK11	10
Human Diseases	Neurodegenerative disease	hsa05022	Pathways of neurodegeneration - multiple diseases	22/89	483/8542	2.58E-09	4.54E-08	1.57E-08	NFKB1/HSD17B10/CAPN1/PSMB1/GRIN1/NOS2/MAP2K2/NOX1/CSNK2B/MTOR/PRKCA/SLC6A3/GRM5/MAPK14/VCP/GRM1/BCL2/PSEN2/PSEN1/CASP3/MAPK8/MAPK11	22
Environmental Information Processing	Signal transduction	hsa04071	Sphingolipid signaling pathway	12/89	122/8542	3.91E-09	6.02E-08	2.09E-08	CTSD/NFKB1/PIK3R1/PIK3CB/MAP2K2/PRKCA/PIK3CA/MAPK14/BCL2/MAPK8/ADORA1/MAPK11	12
Organismal Systems	Endocrine system	hsa04935	Growth hormone synthesis, secretion and action	12/89	122/8542	3.91E-09	6.02E-08	2.09E-08	PIK3R1/PIK3CB/MAP2K2/MTOR/PRKCA/PRKACA/PIK3CA/GHSR/MAPK14/EP300/MAPK8/MAPK11	12
Human Diseases	Cancer: overview	hsa05207	Chemical carcinogenesis - receptor activation	15/89	215/8542	4.66E-09	6.74E-08	2.34E-08	NFKB1/PIK3R1/CYP3A4/PIK3CB/MAP2K2/EPHX1/MTOR/PRKCA/PRKACA/AR/CCND3/CCND1/PIK3CA/BCL2/EGFR	15
Human Diseases	Infectious disease: viral	hsa05163	Human cytomegalovirus infection	15/89	226/8542	9.21E-09	1.26E-07	4.36E-08	NFKB1/PIK3R1/PIK3CB/MAP2K2/PTGER1/MTOR/PRKCA/PRKACA/CCR1/CCND1/PIK3CA/MAPK14/CASP3/EGFR/MAPK11	15
Organismal Systems	Immune system	hsa04613	Neutrophil extracellular trap formation	14/89	193/8542	9.74E-09	1.26E-07	4.37E-08	CTSG/NFKB1/FPR2/PIK3R1/C5AR1/PIK3CB/TLR4/MAP2K2/MTOR/PRKCA/PIK3CA/MAPK14/SYK/MAPK11	14
Environmental Information Processing	Signal transduction	hsa04068	FoxO signaling pathway	12/89	133/8542	1.05E-08	1.30E-07	4.50E-08	PIK3R1/PIK3CB/TGFBR2/MAP2K2/CCND1/PIK3CA/MAPK14/GRM1/EP300/MAPK8/EGFR/MAPK11	12
Human Diseases	Infectious disease: viral	hsa05167	Kaposi sarcoma-associated herpesvirus infection	14/89	196/8542	1.19E-08	1.39E-07	4.83E-08	NFKB1/PIK3R1/PIK3CB/MAP2K2/MTOR/CCR1/CCND1/PIK3CA/MAPK14/EP300/SYK/CASP3/MAPK8/MAPK11	14
Cellular Processes	Cell growth and death	hsa04210	Apoptosis	12/89	136/8542	1.36E-08	1.52E-07	5.27E-08	CTSD/NFKB1/CAPN1/PIK3R1/CTSB/PIK3CB/MAP2K2/CASP6/PIK3CA/BCL2/CASP3/MAPK8	12
Human Diseases	Cancer: overview	hsa05205	Proteoglycans in cancer	14/89	204/8542	1.98E-08	2.10E-07	7.27E-08	PIK3R1/PIK3CB/TLR4/MAP2K2/MTOR/PRKCA/PRKACA/CCND1/PIK3CA/MAPK14/KDR/CASP3/EGFR/MAPK11	14
Human Diseases	Cardiovascular disease	hsa05418	Fluid shear stress and atherosclerosis	12/89	141/8542	2.05E-08	2.10E-07	7.27E-08	NFKB1/NFE2L2/PIK3R1/PIK3CB/GSTP1/NOX1/PIK3CA/MAPK14/BCL2/KDR/MAPK8/MAPK11	12
Human Diseases	Cardiovascular disease	hsa05417	Lipid and atherosclerosis	14/89	216/8542	4.10E-08	3.99E-07	1.38E-07	NFKB1/NFE2L2/PIK3R1/PIK3CB/TLR4/NOX1/CASP6/PRKCA/PIK3CA/MAPK14/BCL2/CASP3/MAPK8/MAPK11	14
Organismal Systems	Endocrine system	hsa04917	Prolactin signaling pathway	9/89	71/8542	4.21E-08	3.99E-07	1.38E-07	NFKB1/PIK3R1/PIK3CB/MAP2K2/CCND1/PIK3CA/MAPK14/MAPK8/MAPK11	9
Organismal Systems	Sensory system	hsa04750	Inflammatory mediator regulation of TRP channels	10/89	99/8542	6.58E-08	5.99E-07	2.08E-07	PRKCD/PIK3R1/HTR2C/PIK3CB/PRKCA/PRKACA/PIK3CA/MAPK14/MAPK8/MAPK11	10
Cellular Processes	Cell growth and death	hsa04218	Cellular senescence	12/89	157/8542	6.83E-08	6.00E-07	2.08E-07	NFKB1/CAPN1/PIK3R1/PIK3CB/TGFBR2/MAP2K2/MTOR/CCND3/CCND1/PIK3CA/MAPK14/MAPK11	12
Human Diseases	Cancer: specific types	hsa05212	Pancreatic cancer	9/89	77/8542	8.67E-08	7.36E-07	2.55E-07	NFKB1/PIK3R1/PIK3CB/TGFBR2/MTOR/CCND1/PIK3CA/MAPK8/EGFR	9
Human Diseases	Infectious disease: parasitic	hsa05142	Chagas disease	10/89	103/8542	9.63E-08	7.64E-07	2.65E-07	NFKB1/PIK3R1/PIK3CB/NOS2/TLR4/TGFBR2/PIK3CA/MAPK14/MAPK8/MAPK11	10
Human Diseases	Infectious disease: parasitic	hsa05146	Amoebiasis	10/89	103/8542	9.63E-08	7.64E-07	2.65E-07	CTSG/NFKB1/PIK3R1/PIK3CB/NOS2/TLR4/PRKCA/PRKACA/PIK3CA/CASP3	10
Human Diseases	Drug resistance: antineoplastic	hsa01521	EGFR tyrosine kinase inhibitor resistance	9/89	80/8542	1.22E-07	9.34E-07	3.24E-07	PIK3R1/PIK3CB/MAP2K2/MTOR/PRKCA/PIK3CA/BCL2/KDR/EGFR	9
Human Diseases	Cancer: specific types	hsa05225	Hepatocellular carcinoma	12/89	170/8542	1.65E-07	1.20E-06	4.16E-07	NFE2L2/PIK3R1/PIK3CB/GSTP1/TGFBR2/MAP2K2/MTOR/PRKCA/CCND1/PIK3CA/TERT/EGFR	12
Environmental Information Processing	Signal transduction	hsa04370	VEGF signaling pathway	8/89	60/8542	1.66E-07	1.20E-06	4.16E-07	PIK3R1/PIK3CB/MAP2K2/PRKCA/PIK3CA/MAPK14/KDR/MAPK11	8
Human Diseases	Infectious disease: viral	hsa05162	Measles	11/89	139/8542	1.76E-07	1.24E-06	4.29E-07	NFKB1/PIK3R1/PIK3CB/TLR4/CSNK2B/CCND3/CCND1/PIK3CA/BCL2/CASP3/MAPK8	11
Environmental Information Processing	Signal transduction	hsa04015	Rap1 signaling pathway	13/89	212/8542	2.50E-07	1.71E-06	5.93E-07	PIK3R1/GRIN1/PIK3CB/MAP2K2/PRKCA/PIK3CA/MAPK14/F2R/KDR/EGFR/ADORA2A/MAPK11/CNR1	13
Human Diseases	Infectious disease: viral	hsa05170	Human immunodeficiency virus 1 infection	13/89	213/8542	2.64E-07	1.76E-06	6.09E-07	NFKB1/PIK3R1/PIK3CB/TLR4/MAP2K2/MTOR/PRKCA/PIK3CA/MAPK14/BCL2/CASP3/MAPK8/MAPK11	13
Environmental Information Processing	Signal transduction	hsa04020	Calcium signaling pathway	14/89	254/8542	3.08E-07	1.99E-06	6.91E-07	NTRK3/HTR2C/GRIN1/NOS2/PTGER1/PRKCA/PRKACA/P2RX7/GRM5/GRM1/F2R/KDR/EGFR/ADORA2A	14
Environmental Information Processing	Signal transduction	hsa04072	Phospholipase D signaling pathway	11/89	149/8542	3.57E-07	2.25E-06	7.81E-07	PIK3R1/PIK3CB/MAP2K2/MTOR/PRKCA/GRM5/PIK3CA/GRM1/F2R/SYK/EGFR	11
Human Diseases	Cancer: specific types	hsa05226	Gastric cancer	11/89	150/8542	3.82E-07	2.35E-06	8.15E-07	PIK3R1/PIK3CB/TGFBR2/MAP2K2/MTOR/ABCB1/CCND1/PIK3CA/TERT/BCL2/EGFR	11
Human Diseases	Infectious disease: viral	hsa05166	Human T-cell leukemia virus 1 infection	13/89	224/8542	4.72E-07	2.83E-06	9.82E-07	NFKB1/PIK3R1/PIK3CB/TGFBR2/MAP2K2/PRKACA/CCND3/CCND1/TSPO/PIK3CA/TERT/EP300/MAPK8	13
Human Diseases	Cancer: overview	hsa05208	Chemical carcinogenesis - reactive oxygen species	13/89	227/8542	5.50E-07	3.22E-06	1.12E-06	NFKB1/NFE2L2/PRKCD/PIK3R1/PIK3CB/MAP2K2/NOX1/EPHX1/PIK3CA/MAPK14/MAPK8/EGFR/MAPK11	13
Human Diseases	Infectious disease: viral	hsa05171	Coronavirus disease - COVID-19	13/89	238/8542	9.43E-07	5.40E-06	1.87E-06	NFKB1/PIK3R1/C5AR1/PIK3CB/TLR4/PRKCA/PIK3CA/MAPK14/SYK/F13A1/MAPK8/EGFR/MAPK11	13
Human Diseases	Cancer: specific types	hsa05214	Glioma	8/89	76/8542	1.07E-06	5.97E-06	2.07E-06	PIK3R1/PIK3CB/MAP2K2/MTOR/PRKCA/CCND1/PIK3CA/EGFR	8
Human Diseases	Infectious disease: viral	hsa05169	Epstein-Barr virus infection	12/89	204/8542	1.18E-06	6.44E-06	2.23E-06	NFKB1/PIK3R1/PIK3CB/CCND3/CCND1/PIK3CA/MAPK14/BCL2/SYK/CASP3/MAPK8/MAPK11	12
Human Diseases	Cardiovascular disease	hsa05415	Diabetic cardiomyopathy	12/89	205/8542	1.24E-06	6.53E-06	2.26E-06	CTSD/NFKB1/PRKCD/PIK3R1/PIK3CB/TGFBR2/MTOR/PRKCA/PIK3CA/MAPK14/MAPK8/MAPK11	12
Cellular Processes	Transport and catabolism	hsa04140	Autophagy - animal	11/89	169/8542	1.26E-06	6.53E-06	2.26E-06	CTSD/PRKCD/PIK3R1/CTSB/PIK3CB/MAP2K2/MTOR/PRKACA/PIK3CA/BCL2/MAPK8	11
Organismal Systems	Immune system	hsa04625	C-type lectin receptor signaling pathway	9/89	105/8542	1.27E-06	6.53E-06	2.26E-06	NFKB1/PRKCD/PIK3R1/PIK3CB/PIK3CA/MAPK14/SYK/MAPK8/MAPK11	9
Organismal Systems	Endocrine system	hsa04915	Estrogen signaling pathway	10/89	139/8542	1.60E-06	8.04E-06	2.79E-06	CTSD/PRKCD/PIK3R1/PIK3CB/MAP2K2/PRKACA/PIK3CA/GRM1/BCL2/EGFR	10
Human Diseases	Infectious disease: bacterial	hsa05131	Shigellosis	13/89	250/8542	1.64E-06	8.08E-06	2.80E-06	NFKB1/CAPN1/PRKCD/PIK3R1/PIK3CB/TLR4/MTOR/PIK3CA/MAPK14/BCL2/MAPK8/EGFR/MAPK11	13
Organismal Systems	Immune system	hsa04620	Toll-like receptor signaling pathway	9/89	109/8542	1.75E-06	8.43E-06	2.92E-06	NFKB1/PIK3R1/PIK3CB/TLR4/MAP2K2/PIK3CA/MAPK14/MAPK8/MAPK11	9
Organismal Systems	Development and regeneration	hsa04380	Osteoclast differentiation	10/89	143/8542	2.08E-06	9.82E-06	3.40E-06	NFKB1/PIK3R1/PIK3CB/TGFBR2/NOX1/PIK3CA/MAPK14/SYK/MAPK8/MAPK11	10
Human Diseases	Infectious disease: bacterial	hsa05152	Tuberculosis	11/89	182/8542	2.62E-06	1.21E-05	4.21E-06	CTSD/NFKB1/NOS2/TLR4/MAPK14/EP300/BCL2/SYK/CASP3/MAPK8/MAPK11	11
Environmental Information Processing	Signal transduction	hsa04012	ErbB signaling pathway	8/89	86/8542	2.76E-06	1.26E-05	4.36E-06	PIK3R1/PIK3CB/MAP2K2/MTOR/PRKCA/PIK3CA/MAPK8/EGFR	8
Environmental Information Processing	Signal transduction	hsa04330	Notch signaling pathway	7/89	62/8542	3.24E-06	1.45E-05	5.03E-06	EP300/PSEN2/PSENEN/NCSTN/APH1A/PSEN1/APH1B	7
Environmental Information Processing	Signal transduction	hsa04151	PI3K-Akt signaling pathway	15/89	362/8542	4.16E-06	1.83E-05	6.34E-06	NFKB1/PIK3R1/PIK3CB/TLR4/MAP2K2/MTOR/PRKCA/CCND3/CCND1/PIK3CA/BCL2/F2R/SYK/KDR/EGFR	15
Organismal Systems	Endocrine system	hsa04919	Thyroid hormone signaling pathway	9/89	122/8542	4.48E-06	1.93E-05	6.69E-06	PIK3R1/PIK3CB/MAP2K2/MTOR/PRKCA/PRKACA/CCND1/PIK3CA/EP300	9
Organismal Systems	Endocrine system	hsa04912	GnRH signaling pathway	8/89	93/8542	5.00E-06	2.08E-05	7.22E-06	PRKCD/MAP2K2/PRKCA/PRKACA/MAPK14/MAPK8/EGFR/MAPK11	8
Human Diseases	Cancer: specific types	hsa05222	Small cell lung cancer	8/89	93/8542	5.00E-06	2.08E-05	7.22E-06	NFKB1/PIK3R1/PIK3CB/NOS2/CCND1/PIK3CA/BCL2/CASP3	8
Organismal Systems	Nervous system	hsa04720	Long-term potentiation	7/89	67/8542	5.50E-06	2.26E-05	7.82E-06	GRIN1/MAP2K2/PRKCA/PRKACA/GRM5/GRM1/EP300	7
Organismal Systems	Immune system	hsa04611	Platelet activation	9/89	126/8542	5.84E-06	2.34E-05	8.10E-06	PTGS1/PIK3R1/PIK3CB/PRKACA/PIK3CA/MAPK14/F2R/SYK/MAPK11	9
Environmental Information Processing	Signal transduction	hsa04014	Ras signaling pathway	12/89	238/8542	5.89E-06	2.34E-05	8.10E-06	PLA2G2D/NFKB1/PIK3R1/GRIN1/PIK3CB/MAP2K2/PRKCA/PRKACA/PIK3CA/KDR/MAPK8/EGFR	12
Human Diseases	Cancer: specific types	hsa05221	Acute myeloid leukemia	7/89	68/8542	6.08E-06	2.37E-05	8.23E-06	NFKB1/PIK3R1/PIK3CB/MAP2K2/MTOR/CCND1/PIK3CA	7
Human Diseases	Infectious disease: viral	hsa05165	Human papillomavirus infection	14/89	333/8542	7.67E-06	2.95E-05	1.02E-05	NFKB1/PIK3R1/PIK3CB/MAP2K2/MTOR/PRKACA/CCND3/CCND1/PIK3CA/TERT/EP300/PSEN1/CASP3/EGFR	14
Human Diseases	Cancer: overview	hsa05231	Choline metabolism in cancer	8/89	99/8542	7.98E-06	2.98E-05	1.03E-05	PIK3R1/PIK3CB/MAP2K2/MTOR/PRKCA/PIK3CA/MAPK8/EGFR	8
Human Diseases	Infectious disease: bacterial	hsa05120	Epithelial cell signaling in Helicobacter pylori infection	7/89	71/8542	8.13E-06	2.98E-05	1.03E-05	NFKB1/ADAM10/MAPK14/CASP3/MAPK8/EGFR/MAPK11	7
Human Diseases	Cancer: overview	hsa05230	Central carbon metabolism in cancer	7/89	71/8542	8.13E-06	2.98E-05	1.03E-05	PIK3R1/NTRK3/PIK3CB/MAP2K2/MTOR/PIK3CA/EGFR	7
Human Diseases	Endocrine and metabolic disease	hsa04930	Type II diabetes mellitus	6/89	47/8542	8.22E-06	2.98E-05	1.03E-05	PRKCD/PIK3R1/PIK3CB/MTOR/PIK3CA/MAPK8	6
Human Diseases	Cancer: specific types	hsa05223	Non-small cell lung cancer	7/89	73/8542	9.80E-06	3.49E-05	1.21E-05	PIK3R1/PIK3CB/MAP2K2/PRKCA/CCND1/PIK3CA/EGFR	7
Human Diseases	Infectious disease: viral	hsa05164	Influenza A	10/89	173/8542	1.14E-05	4.02E-05	1.39E-05	NFKB1/PIK3R1/PIK3CB/TLR4/MAP2K2/PRKCA/CCND3/PIK3CA/EP300/CASP3	10
Human Diseases	Infectious disease: bacterial	hsa05135	Yersinia infection	9/89	138/8542	1.23E-05	4.25E-05	1.47E-05	NFKB1/PIK3R1/PIK3CB/TLR4/MAP2K2/PIK3CA/MAPK14/MAPK8/MAPK11	9
Human Diseases	Cancer: specific types	hsa05220	Chronic myeloid leukemia	7/89	77/8542	1.40E-05	4.78E-05	1.66E-05	NFKB1/PIK3R1/PIK3CB/TGFBR2/MAP2K2/CCND1/PIK3CA	7
Human Diseases	Infectious disease: bacterial	hsa05133	Pertussis	7/89	78/8542	1.52E-05	5.13E-05	1.78E-05	NFKB1/NOS2/TLR4/MAPK14/CASP3/MAPK8/MAPK11	7
Human Diseases	Neurodegenerative disease	hsa05017	Spinocerebellar ataxia	9/89	144/8542	1.73E-05	5.75E-05	1.99E-05	PIK3R1/PSMB1/GRIN1/PIK3CB/MTOR/PRKCA/PIK3CA/GRM1/MAPK8	9
Human Diseases	Cancer: overview	hsa05206	MicroRNAs in cancer	13/89	312/8542	1.85E-05	6.06E-05	2.10E-05	NFKB1/PIK3R1/PIK3CB/MAP2K2/MTOR/PRKCA/ABCB1/CCND1/PIK3CA/EP300/BCL2/CASP3/EGFR	13
Human Diseases	Infectious disease: parasitic	hsa05145	Toxoplasmosis	8/89	112/8542	1.99E-05	6.43E-05	2.23E-05	NFKB1/NOS2/TLR4/MAPK14/BCL2/CASP3/MAPK8/MAPK11	8
Organismal Systems	Nervous system	hsa04723	Retrograde endocannabinoid signaling	9/89	149/8542	2.28E-05	7.27E-05	2.52E-05	PRKCA/PRKACA/FAAH/GRM5/MAPK14/GRM1/MAPK8/MAPK11/CNR1	9
Human Diseases	Neurodegenerative disease	hsa05020	Prion disease	12/89	278/8542	2.82E-05	8.90E-05	3.09E-05	PRKCD/PIK3R1/PSMB1/GRIN1/PIK3CB/CSNK2B/PRKACA/PIK3CA/MAPK14/CASP3/MAPK8/MAPK11	12
Environmental Information Processing	Signal transduction	hsa04668	TNF signaling pathway	8/89	119/8542	3.09E-05	9.48E-05	3.29E-05	NFKB1/PIK3R1/PIK3CB/PIK3CA/MAPK14/CASP3/MAPK8/MAPK11	8
Organismal Systems	Endocrine system	hsa04923	Regulation of lipolysis in adipocytes	6/89	59/8542	3.12E-05	9.48E-05	3.29E-05	PTGS1/PIK3R1/PIK3CB/PRKACA/PIK3CA/ADORA1	6
Human Diseases	Cancer: specific types	hsa05213	Endometrial cancer	6/89	59/8542	3.12E-05	9.48E-05	3.29E-05	PIK3R1/PIK3CB/MAP2K2/CCND1/PIK3CA/EGFR	6
Organismal Systems	Immune system	hsa04660	T cell receptor signaling pathway	8/89	122/8542	3.70E-05	0.000110878	3.84E-05	NFKB1/PIK3R1/PIK3CB/MAP2K2/PIK3CA/MAPK14/MAPK8/MAPK11	8
Cellular Processes	Cellular community - eukaryotes	hsa04540	Gap junction	7/89	92/8542	4.49E-05	0.000133065	4.61E-05	HTR2C/MAP2K2/PRKCA/PRKACA/GRM5/GRM1/EGFR	7
Cellular Processes	Cellular community - eukaryotes	hsa04510	Focal adhesion	10/89	203/8542	4.57E-05	0.000133738	4.64E-05	PIK3R1/PIK3CB/PRKCA/CCND3/CCND1/PIK3CA/BCL2/KDR/MAPK8/EGFR	10
Human Diseases	Cancer: overview	hsa05203	Viral carcinogenesis	10/89	205/8542	4.96E-05	0.000143643	4.98E-05	NFKB1/PIK3R1/PIK3CB/PRKACA/CCND3/CCND1/PIK3CA/EP300/SYK/CASP3	10
Environmental Information Processing	Signal transduction	hsa04630	JAK-STAT signaling pathway	9/89	168/8542	5.87E-05	0.000167813	5.82E-05	PIK3R1/PIK3CB/MTOR/CCND3/CCND1/PIK3CA/EP300/BCL2/EGFR	9
Human Diseases	Cancer: specific types	hsa05218	Melanoma	6/89	73/8542	0.000104991	0.00029687	0.000102895	PIK3R1/PIK3CB/MAP2K2/CCND1/PIK3CA/EGFR	6
Human Diseases	Endocrine and metabolic disease	hsa04936	Alcoholic liver disease	8/89	144/8542	0.000119884	0.000335129	0.000116155	NFKB1/C5AR1/TLR4/CCND1/MAPK14/CASP3/MAPK8/MAPK11	8
Human Diseases	Drug resistance: antineoplastic	hsa01524	Platinum drug resistance	6/89	75/8542	0.00012214	0.000337601	0.000117012	PIK3R1/PIK3CB/GSTP1/PIK3CA/BCL2/CASP3	6
Human Diseases	Endocrine and metabolic disease	hsa04931	Insulin resistance	7/89	109/8542	0.000132362	0.00036179	0.000125396	NFKB1/PRKCD/PIK3R1/PIK3CB/MTOR/PIK3CA/MAPK8	7
Organismal Systems	Immune system	hsa04621	NOD-like receptor signaling pathway	9/89	189/8542	0.000145232	0.000389624	0.000135043	NFKB1/PRKCD/CTSB/TLR4/P2RX7/MAPK14/BCL2/MAPK8/MAPK11	9
Human Diseases	Substance dependence	hsa05030	Cocaine addiction	5/89	49/8542	0.000145713	0.000389624	0.000135043	NFKB1/GRIN1/MAOA/PRKACA/SLC6A3	5
Organismal Systems	Endocrine system	hsa04914	Progesterone-mediated oocyte maturation	7/89	111/8542	0.000148358	0.00039243	0.000136015	PIK3R1/PIK3CB/PRKACA/PIK3CA/MAPK14/MAPK8/MAPK11	7
Organismal Systems	Nervous system	hsa04726	Serotonergic synapse	7/89	115/8542	0.000185059	0.000484303	0.000167859	PTGS1/HTR2C/MAOA/PRKCA/PRKACA/HTR1A/CASP3	7
Human Diseases	Endocrine and metabolic disease	hsa04932	Non-alcoholic fatty liver disease	8/89	157/8542	0.000218052	0.000564641	0.000195703	NFKB1/PIK3R1/PIK3CB/PIK3CA/MAPK14/CASP3/MAPK8/MAPK11	8
Human Diseases	Infectious disease: viral	hsa05160	Hepatitis C	8/89	159/8542	0.000237796	0.000609353	0.000211201	NFKB1/PIK3R1/PIK3CB/MAP2K2/CCND1/PIK3CA/CASP3/EGFR	8
Human Diseases	Infectious disease: bacterial	hsa05132	Salmonella infection	10/89	251/8542	0.000264974	0.00066546	0.000230647	NFKB1/PIK3CB/TLR4/MAP2K2/PIK3CA/MAPK14/BCL2/CASP3/MAPK8/MAPK11	10
Environmental Information Processing	Signal transduction	hsa04010	MAPK signaling pathway	11/89	300/8542	0.000265102	0.00066546	0.000230647	NFKB1/TGFBR2/MAP2K2/PRKCA/PRKACA/MAPK14/KDR/CASP3/MAPK8/EGFR/MAPK11	11
Organismal Systems	Aging	hsa04211	Longevity regulating pathway	6/89	90/8542	0.000333383	0.000820122	0.000284253	NFKB1/PIK3R1/PIK3CB/MTOR/PRKACA/PIK3CA	6
Organismal Systems	Digestive system	hsa04976	Bile secretion	6/89	90/8542	0.000333383	0.000820122	0.000284253	CA2/CYP3A4/EPHX1/PRKACA/ABCB1/CFTR	6
Organismal Systems	Immune system	hsa04662	B cell receptor signaling pathway	6/89	91/8542	0.000353963	0.000862128	0.000298812	NFKB1/PIK3R1/PIK3CB/MAP2K2/PIK3CA/SYK	6
Organismal Systems	Nervous system	hsa04728	Dopaminergic synapse	7/89	132/8542	0.000431557	0.001035328	0.000358843	MAOA/PRKCA/PRKACA/SLC6A3/MAPK14/MAPK8/MAPK11	7
NA	NA	hsa04081	Hormone signaling	9/89	219/8542	0.00043556	0.001035328	0.000358843	PIK3R1/PIK3CB/MC5R/PRKACA/CRHR1/PIK3CA/GHSR/HCRTR2/HCRTR1	9
Environmental Information Processing	Signal transduction	hsa04310	Wnt signaling pathway	8/89	174/8542	0.0004377	0.001035328	0.000358843	CSNK2B/PRKCA/PRKACA/CCND3/CCND1/EP300/PSEN1/MAPK8	8
Organismal Systems	Aging	hsa04213	Longevity regulating pathway - multiple species	5/89	62/8542	0.000444639	0.001041726	0.00036106	PIK3R1/PIK3CB/MTOR/PRKACA/PIK3CA	5
Organismal Systems	Immune system	hsa04650	Natural killer cell mediated cytotoxicity	7/89	134/8542	0.000472641	0.001096884	0.000380178	PIK3R1/PIK3CB/MAP2K2/PRKCA/PIK3CA/SYK/CASP3	7
Organismal Systems	Endocrine system	hsa04929	GnRH secretion	5/89	65/8542	0.000553831	0.001268242	0.000439571	PIK3R1/PIK3CB/MAP2K2/PRKCA/PIK3CA	5
Organismal Systems	Immune system	hsa04666	Fc gamma R-mediated phagocytosis	6/89	99/8542	0.000556789	0.001268242	0.000439571	PRKCD/PIK3R1/PIK3CB/PRKCA/PIK3CA/SYK	6
Organismal Systems	Endocrine system	hsa04910	Insulin signaling pathway	7/89	138/8542	0.000564176	0.001273279	0.000441316	PIK3R1/PIK3CB/MAP2K2/MTOR/PRKACA/PIK3CA/MAPK8	7
Human Diseases	Infectious disease: viral	hsa05168	Herpes simplex virus 1 infection	8/89	182/8542	0.000590432	0.00132042	0.000457655	NFKB1/PIK3R1/PIK3CB/MTOR/PIK3CA/BCL2/SYK/CASP3	8
Organismal Systems	Excretory system	hsa04960	Aldosterone-regulated sodium reabsorption	4/89	38/8542	0.000620166	0.001374421	0.000476372	PIK3R1/PIK3CB/PRKCA/PIK3CA	4
Human Diseases	Substance dependence	hsa05031	Amphetamine addiction	5/89	69/8542	0.000729362	0.001601991	0.000555247	GRIN1/MAOA/PRKCA/PRKACA/SLC6A3	5
Human Diseases	Cancer: specific types	hsa05211	Renal cell carcinoma	5/89	70/8542	0.000779089	0.001696069	0.000587854	PIK3R1/PIK3CB/MAP2K2/PIK3CA/EP300	5
Human Diseases	Cancer: specific types	hsa05224	Breast cancer	7/89	148/8542	0.000855618	0.001846334	0.000639936	PIK3R1/PIK3CB/MAP2K2/MTOR/CCND1/PIK3CA/EGFR	7
Organismal Systems	Immune system	hsa04622	RIG-I-like receptor signaling pathway	5/89	72/8542	0.000886093	0.001895468	0.000656966	NFKB1/PIN1/MAPK14/MAPK8/MAPK11	5
Organismal Systems	Immune system	hsa04659	Th17 cell differentiation	6/89	109/8542	0.000926131	0.001964037	0.000680732	NFKB1/TGFBR2/MTOR/MAPK14/MAPK8/MAPK11	6
Organismal Systems	Immune system	hsa04670	Leukocyte transendothelial migration	6/89	116/8542	0.00128055	0.002669622	0.000925286	PIK3R1/PIK3CB/PRKCA/PIK3CA/MAPK14/MAPK11	6
Organismal Systems	Nervous system	hsa04725	Cholinergic synapse	6/89	116/8542	0.00128055	0.002669622	0.000925286	PIK3R1/PIK3CB/PRKCA/PRKACA/PIK3CA/BCL2	6
Human Diseases	Infectious disease: parasitic	hsa05140	Leishmaniasis	5/89	79/8542	0.001348218	0.002787073	0.000965994	NFKB1/NOS2/TLR4/MAPK14/MAPK11	5
Environmental Information Processing	Signal transduction	hsa04152	AMPK signaling pathway	6/89	122/8542	0.001659892	0.003402778	0.001179397	PIK3R1/PIK3CB/MTOR/CCND1/PIK3CA/CFTR	6
Organismal Systems	Circulatory system	hsa04270	Vascular smooth muscle contraction	6/89	134/8542	0.002669094	0.005396498	0.001870416	PLA2G2D/PRKCD/MAP2K2/PRKCA/PRKACA/ADORA2A	6
Human Diseases	Infectious disease: bacterial	hsa05134	Legionellosis	4/89	56/8542	0.002676312	0.005396498	0.001870416	NFKB1/TLR4/VCP/CASP3	4
Organismal Systems	Immune system	hsa04657	IL-17 signaling pathway	5/89	95/8542	0.003043405	0.006086811	0.002109678	NFKB1/MAPK14/CASP3/MAPK8/MAPK11	5
Organismal Systems	Nervous system	hsa04730	Long-term depression	4/89	60/8542	0.003442889	0.006830247	0.002367351	MAP2K2/PRKCA/CRHR1/GRM1	4
Cellular Processes	Cellular community - eukaryotes	hsa04550	Signaling pathways regulating pluripotency of stem cells	6/89	144/8542	0.003815071	0.00750806	0.00260228	PIK3R1/PIK3CB/MAP2K2/PIK3CA/MAPK14/MAPK11	6
Organismal Systems	Immune system	hsa04062	Chemokine signaling pathway	7/89	193/8542	0.003895436	0.007605376	0.00263601	NFKB1/PRKCD/PIK3R1/PIK3CB/PRKACA/CCR1/PIK3CA	7
Cellular Processes	Cell growth and death	hsa04215	Apoptosis - multiple species	3/89	32/8542	0.004359343	0.008444082	0.002926704	BCL2/CASP3/MAPK8	3
Environmental Information Processing	Signal transduction	hsa04064	NF-kappa B signaling pathway	5/89	105/8542	0.004676973	0.008988558	0.003115418	NFKB1/TLR4/CSNK2B/BCL2/SYK	5
Human Diseases	Infectious disease: bacterial	hsa05130	Pathogenic Escherichia coli infection	7/89	203/8542	0.005131541	0.009785729	0.003391716	NFKB1/TLR4/MAPK14/F2R/CASP3/MAPK8/MAPK11	7
Environmental Information Processing	Signal transduction	hsa04150	mTOR signaling pathway	6/89	158/8542	0.005987314	0.01132984	0.003926902	PIK3R1/PIK3CB/MAP2K2/MTOR/PRKCA/PIK3CA	6
Human Diseases	Neurodegenerative disease	hsa05012	Parkinson disease	8/89	271/8542	0.007097378	0.013244834	0.004590636	NFE2L2/PSMB1/MAOA/PRKACA/SLC6A3/CASP3/MAPK8/ADORA2A	8
Organismal Systems	Nervous system	hsa04724	Glutamatergic synapse	5/89	116/8542	0.007106984	0.013244834	0.004590636	GRIN1/PRKCA/PRKACA/GRM5/GRM1	5
Cellular Processes	Cell growth and death	hsa04115	p53 signaling pathway	4/89	75/8542	0.007626615	0.014106371	0.004889243	CCND3/CCND1/BCL2/CASP3	4
Organismal Systems	Digestive system	hsa04971	Gastric acid secretion	4/89	76/8542	0.007987399	0.014663434	0.00508232	CA2/PRKCA/PRKACA/CFTR	4
Human Diseases	Cancer: specific types	hsa05219	Bladder cancer	3/89	41/8542	0.008759588	0.015961916	0.005532371	MAP2K2/CCND1/EGFR	3
Metabolism	Xenobiotics biodegradation and metabolism	hsa00983	Drug metabolism - other enzymes	4/89	81/8542	0.009959789	0.0180155	0.00624414	CES1/CYP3A4/GSTP1/HPRT1	4
Metabolism	Amino acid metabolism	hsa00360	Phenylalanine metabolism	2/89	16/8542	0.011715482	0.021036558	0.007291233	AOC3/MAOA	2
Human Diseases	Neurodegenerative disease	hsa05014	Amyotrophic lateral sclerosis	9/89	371/8542	0.014811607	0.026403299	0.009151336	PSMB1/GRIN1/NOS2/MTOR/MAPK14/VCP/BCL2/CASP3/MAPK11	9
Environmental Information Processing	Signal transduction	hsa04371	Apelin signaling pathway	5/89	140/8542	0.015225462	0.026945782	0.00933936	NOS2/MAP2K2/MTOR/PRKACA/CCND1	5
Human Diseases	Infectious disease: bacterial	hsa05110	Vibrio cholerae infection	3/89	51/8542	0.015885301	0.027568074	0.009555045	PRKCA/PRKACA/CFTR	3
Cellular Processes	Cellular community - eukaryotes	hsa04520	Adherens junction	4/89	93/8542	0.015913278	0.027568074	0.009555045	TGFBR2/CSNK2B/EP300/EGFR	4
Organismal Systems	Immune system	hsa04658	Th1 and Th2 cell differentiation	4/89	93/8542	0.015913278	0.027568074	0.009555045	NFKB1/MAPK14/MAPK8/MAPK11	4
Organismal Systems	Digestive system	hsa04973	Carbohydrate digestion and absorption	3/89	52/8542	0.016733219	0.028785817	0.009977112	PIK3R1/PIK3CB/PIK3CA	3
Environmental Information Processing	Signal transduction	hsa04070	Phosphatidylinositol signaling system	4/89	98/8542	0.018934943	0.032347195	0.01121148	PIK3R1/PIK3CB/PRKCA/PIK3CA	4
Environmental Information Processing	Signal transduction	hsa04340	Hedgehog signaling pathway	3/89	56/8542	0.020375256	0.034567675	0.011981094	PRKACA/CCND1/BCL2	3
Organismal Systems	Endocrine system	hsa04916	Melanogenesis	4/89	101/8542	0.020907723	0.035228081	0.01220999	MAP2K2/PRKCA/PRKACA/EP300	4
Organismal Systems	Circulatory system	hsa04261	Adrenergic signaling in cardiomyocytes	5/89	154/8542	0.02205919	0.036915379	0.012794804	PRKCA/PRKACA/MAPK14/BCL2/MAPK11	5
Organismal Systems	Endocrine system	hsa04921	Oxytocin signaling pathway	5/89	155/8542	0.022612493	0.037333377	0.012939681	MAP2K2/PRKCA/PRKACA/CCND1/EGFR	5
Human Diseases	Endocrine and metabolic disease	hsa04934	Cushing syndrome	5/89	155/8542	0.022612493	0.037333377	0.012939681	MAP2K2/PRKACA/CRHR1/CCND1/EGFR	5
Cellular Processes	Transport and catabolism	hsa04148	Efferocytosis	5/89	157/8542	0.023746052	0.038943526	0.013497756	ADAM10/MAP2K2/MAPK14/CASP3/MAPK11	5
Organismal Systems	Digestive system	hsa04972	Pancreatic secretion	4/89	106/8542	0.024468056	0.039861866	0.013816051	CA2/PLA2G2D/PRKCA/CFTR	4
