# Supplementary material for: Effective analysis of neurotoxicity and mechanisms of dioctyl terephthalate using network toxicology
Source: Front Neurosci. 2026 Apr 10;20:1783807. doi: 10.3389/fnins.2026.1783807 (PMC13106157; doi:10.3389/fnins.2026.1783807)
Supplement: Supplementary file 7 [file Data_Sheet_7.xlsx]

## Sheet: 90 randomly selected background
TP53
EGFR
BRCA1
BRCA2
KRAS
NRAS
HRAS
BRAF
PIK3CA
PTEN
AKT1
MTOR
MAPK1
MAPK3
MAP2K1
MAP2K2
MYC
CDKN2A
RB1
CCND1
CDK4
CDK6
ERBB2
ALK
MET
ROS1
RET
NTRK1
NTRK2
NTRK3
APC
CTNNB1
SMAD4
TGFBR2
VHL
HIF1A
ARID1A
KMT2D
KMT2A
EZH2
DNMT3A
TET2
IDH1
IDH2
FLT3
JAK2
STAT3
STAT5A
STAT5B
IL6
TNF
IFNG
CXCL8
CXCL10
CCL2
CCR5
CXCR4
PDCD1
CD274
CTLA4
LAG3
TIGIT
HAVCR2
CD3D
CD3E
CD3G
CD4
CD8A
MS4A1
CD19
PTPRC
SPI1
GATA3
FOXP3
IKZF1
RUNX1
TAL1
ETV6
BCL2
BCL6
MCL1
CASP3
CASP8
BAX
BAD
ATM
ATR
CHEK1
CHEK2
RAD51

## Sheet: GO
ONTOLOGY	ID	Description	GeneRatio	BgRatio	RichFactor	FoldEnrichment	zScore	pvalue	p.adjust	qvalue	geneID	Count
BP	GO:0030098	lymphocyte differentiation	38/90	426/18986	0.0892019	18.8176	25.6689	5.07778e-39	1.76453e-35	7.27993e-36	TP53/BRAF/MTOR/CDKN2A/CDK6/ERBB2/NTRK1/CTNNB1/TGFBR2/ARID1A/KMT2A/EZH2/FLT3/STAT3/STAT5A/STAT5B/IL6/IFNG/CTLA4/LAG3/CD3D/CD3E/CD3G/CD4/CD8A/MS4A1/CD19/PTPRC/SPI1/GATA3/FOXP3/IKZF1/RUNX1/BCL2/BCL6/BAX/BAD/ATM	38
BP	GO:0030217	T cell differentiation	30/90	320/18986	0.09375	19.7771	23.3786	4.37602e-31	7.60333e-28	3.13691e-28	TP53/BRAF/MTOR/CDKN2A/CDK6/ERBB2/CTNNB1/TGFBR2/ARID1A/KMT2A/STAT3/STAT5A/STAT5B/IL6/IFNG/CTLA4/LAG3/CD3D/CD3E/CD3G/CD4/CD8A/PTPRC/SPI1/GATA3/FOXP3/RUNX1/BCL2/BCL6/BAD	30
BP	GO:0050863	regulation of T cell activation	30/90	393/18986	0.0763359	16.1035	20.8805	2.16642e-28	2.50944e-25	1.03532e-25	BRAF/PIK3CA/AKT1/MTOR/CDKN2A/ERBB2/CTNNB1/TGFBR2/ARID1A/JAK2/STAT5A/STAT5B/IL6/IFNG/CCL2/PDCD1/CD274/CTLA4/LAG3/TIGIT/HAVCR2/CD3E/CD4/PTPRC/GATA3/FOXP3/RUNX1/BCL6/CASP3/BAD	30
BP	GO:1903037	regulation of leukocyte cell-cell adhesion	29/90	392/18986	0.0739796	15.6064	20.167	5.05099e-27	4.38805e-24	1.81038e-24	PIK3CA/AKT1/MTOR/CDKN2A/ERBB2/TGFBR2/ARID1A/JAK2/STAT5A/STAT5B/IL6/TNF/IFNG/CCL2/PDCD1/CD274/CTLA4/LAG3/TIGIT/HAVCR2/CD3E/CD4/PTPRC/GATA3/FOXP3/RUNX1/BCL6/CASP3/BAD	29
BP	GO:0007159	leukocyte cell-cell adhesion	29/90	430/18986	0.0674419	14.2272	19.1471	7.21103e-26	5.01167e-23	2.06767e-23	PIK3CA/AKT1/MTOR/CDKN2A/ERBB2/TGFBR2/ARID1A/JAK2/STAT5A/STAT5B/IL6/TNF/IFNG/CCL2/PDCD1/CD274/CTLA4/LAG3/TIGIT/HAVCR2/CD3E/CD4/PTPRC/GATA3/FOXP3/RUNX1/BCL6/CASP3/BAD	29
BP	GO:1902105	regulation of leukocyte differentiation	26/90	337/18986	0.0771513	16.2755	19.5265	1.19316e-24	6.91039e-22	2.85103e-22	BRAF/MTOR/MYC/CDKN2A/RB1/CDK6/ERBB2/CTNNB1/TGFBR2/ARID1A/STAT5A/STAT5B/TNF/IFNG/CTLA4/LAG3/CD4/PTPRC/SPI1/GATA3/FOXP3/RUNX1/TAL1/BCL6/CASP8/BAD	26
BP	GO:1903706	regulation of hemopoiesis	28/90	433/18986	0.0646651	13.6415	18.3644	1.88373e-24	9.35137e-22	3.8581e-22	BRAF/MTOR/MYC/CDKN2A/RB1/CDK6/ERBB2/CTNNB1/TGFBR2/HIF1A/ARID1A/STAT3/STAT5A/STAT5B/TNF/IFNG/CTLA4/LAG3/CD4/PTPRC/SPI1/GATA3/FOXP3/RUNX1/TAL1/BCL6/CASP8/BAD	28
BP	GO:0010720	positive regulation of cell development	28/90	460/18986	0.0608696	12.8408	17.7423	9.90742e-24	4.30353e-21	1.77551e-21	EGFR/KRAS/BRAF/MTOR/MAP2K1/MAP2K2/RB1/RET/NTRK2/CTNNB1/TGFBR2/HIF1A/ARID1A/STAT5B/IL6/TNF/IFNG/CXCR4/CD4/PTPRC/SPI1/GATA3/FOXP3/RUNX1/BCL2/BCL6/CASP8/BAD	28
BP	GO:0070661	leukocyte proliferation	24/90	341/18986	0.0703812	14.8473	17.8075	8.49937e-22	3.2817e-19	1.35393e-19	TP53/MAPK1/MAPK3/CDKN2A/ERBB2/CTNNB1/TGFBR2/FLT3/JAK2/STAT5B/IL6/CD274/CTLA4/HAVCR2/CD3E/MS4A1/CD19/PTPRC/FOXP3/BCL2/BCL6/CASP3/BAX/ATM	24
BP	GO:0042063	gliogenesis	24/90	355/18986	0.0676056	14.2618	17.4076	2.20105e-21	7.64866e-19	3.15562e-19	TP53/EGFR/KRAS/HRAS/PTEN/AKT1/MTOR/MAPK1/MAPK3/MAP2K1/MAP2K2/RB1/CDK6/ERBB2/NTRK2/CTNNB1/EZH2/STAT3/IL6/TNF/IFNG/CCL2/CXCR4/TAL1	24
BP	GO:0002520	immune system development	20/90	202/18986	0.0990099	20.8867	19.6104	3.53513e-21	1.11678e-18	4.60751e-19	TP53/BRAF/MAPK1/MAPK3/MAP2K1/MAP2K2/RET/CTNNB1/TGFBR2/KMT2A/STAT5B/PDCD1/HAVCR2/CD3E/PTPRC/GATA3/FOXP3/BCL2/BCL6/ATM	20
BP	GO:0046651	lymphocyte proliferation	22/90	297/18986	0.0740741	15.6263	17.5332	1.77027e-20	5.12641e-18	2.11501e-18	TP53/CDKN2A/ERBB2/CTNNB1/TGFBR2/FLT3/JAK2/STAT5B/IL6/CD274/CTLA4/HAVCR2/CD3E/MS4A1/CD19/PTPRC/FOXP3/BCL2/BCL6/CASP3/BAX/ATM	22
BP	GO:0045785	positive regulation of cell adhesion	26/90	499/18986	0.0521042	10.9917	15.6098	2.61617e-20	6.99322e-18	2.8852e-18	BRAF/PIK3CA/AKT1/MTOR/CDK6/ERBB2/RET/TGFBR2/ARID1A/JAK2/STAT5B/IL6/TNF/IFNG/CCL2/CD274/HAVCR2/CD3E/CD4/PTPRC/GATA3/FOXP3/RUNX1/BCL6/BAD/ATM	26
BP	GO:0032943	mononuclear cell proliferation	22/90	305/18986	0.0721311	15.2165	17.2736	3.15658e-20	7.83508e-18	3.23253e-18	TP53/CDKN2A/ERBB2/CTNNB1/TGFBR2/FLT3/JAK2/STAT5B/IL6/CD274/CTLA4/HAVCR2/CD3E/MS4A1/CD19/PTPRC/FOXP3/BCL2/BCL6/CASP3/BAX/ATM	22
BP	GO:0048732	gland development	25/90	450/18986	0.0555556	11.7198	15.8827	3.39607e-20	7.86755e-18	3.24592e-18	EGFR/BRCA2/BRAF/PIK3CA/AKT1/MAPK1/MAPK3/MAP2K1/MAP2K2/CCND1/MET/CTNNB1/SMAD4/TGFBR2/HIF1A/EZH2/JAK2/STAT5A/STAT5B/IL6/TNF/GATA3/BCL2/BAX/ATM	25
BP	GO:0046631	alpha-beta T cell activation	19/90	196/18986	0.0969388	20.4498	18.8895	5.72079e-20	1.24248e-17	5.12613e-18	BRAF/MTOR/TGFBR2/KMT2A/JAK2/STAT3/STAT5A/IL6/IFNG/CD274/CD3D/CD3E/CD3G/PTPRC/GATA3/FOXP3/RUNX1/BCL2/BCL6	19
BP	GO:0002696	positive regulation of leukocyte activation	23/90	371/18986	0.0619946	13.0781	16.2142	1.19114e-19	2.43484e-17	1.00454e-17	PIK3CA/AKT1/MTOR/TGFBR2/ARID1A/JAK2/STAT5B/IL6/TNF/IFNG/CCL2/CD274/HAVCR2/CD3E/CD4/PTPRC/SPI1/GATA3/FOXP3/RUNX1/BCL2/BCL6/BAD	23
BP	GO:1903039	positive regulation of leukocyte cell-cell adhesion	21/90	284/18986	0.0739437	15.5988	17.107	1.50973e-19	2.91462e-17	1.20249e-17	PIK3CA/AKT1/MTOR/TGFBR2/ARID1A/JAK2/STAT5B/IL6/TNF/IFNG/CCL2/CD274/HAVCR2/CD3E/CD4/PTPRC/GATA3/FOXP3/RUNX1/BCL6/BAD	21
BP	GO:0010212	response to ionizing radiation	17/90	143/18986	0.118881	25.0786	19.9465	1.78388e-19	3.26263e-17	1.34607e-17	TP53/BRCA1/BRCA2/HRAS/MYC/DNMT3A/TNF/CXCL10/PTPRC/GATA3/BCL2/CASP3/BAX/ATM/ATR/CHEK2/RAD51	17
BP	GO:0051251	positive regulation of lymphocyte activation	22/90	336/18986	0.0654762	13.8126	16.3534	2.56447e-19	4.45577e-17	1.83832e-17	PIK3CA/AKT1/MTOR/TGFBR2/ARID1A/JAK2/STAT5B/IL6/IFNG/CCL2/CD274/HAVCR2/CD3E/CD4/PTPRC/SPI1/GATA3/FOXP3/RUNX1/BCL2/BCL6/BAD	22
BP	GO:0043523	regulation of neuron apoptotic process	20/90	254/18986	0.0787402	16.6107	17.2857	3.52071e-19	5.82593e-17	2.40361e-17	TP53/KRAS/HRAS/BRAF/PIK3CA/CCND1/NTRK1/NTRK2/CTNNB1/HIF1A/JAK2/TNF/CCL2/GATA3/BCL2/MCL1/CASP3/CASP8/BAX/ATM	20
BP	GO:0009314	response to radiation	24/90	442/18986	0.0542986	11.4546	15.3482	3.6973e-19	5.82768e-17	2.40433e-17	TP53/EGFR/BRCA1/BRCA2/KRAS/HRAS/BRAF/AKT1/MYC/CCND1/HIF1A/KMT2A/DNMT3A/TNF/CXCL10/PTPRC/GATA3/BCL2/CASP3/BAX/ATM/ATR/CHEK2/RAD51	24
BP	GO:0050867	positive regulation of cell activation	23/90	391/18986	0.0588235	12.4092	15.732	3.85717e-19	5.82768e-17	2.40433e-17	PIK3CA/AKT1/MTOR/TGFBR2/ARID1A/JAK2/STAT5B/IL6/TNF/IFNG/CCL2/CD274/HAVCR2/CD3E/CD4/PTPRC/SPI1/GATA3/FOXP3/RUNX1/BCL2/BCL6/BAD	23
BP	GO:0050870	positive regulation of T cell activation	20/90	260/18986	0.0769231	16.2274	17.062	5.59827e-19	8.10583e-17	3.34423e-17	PIK3CA/AKT1/MTOR/TGFBR2/ARID1A/JAK2/STAT5B/IL6/IFNG/CCL2/CD274/HAVCR2/CD3E/CD4/PTPRC/GATA3/FOXP3/RUNX1/BCL6/BAD	20
BP	GO:0001934	positive regulation of protein phosphorylation	24/90	455/18986	0.0527473	11.1273	15.0901	7.2242e-19	1.00416e-16	4.14289e-17	TP53/EGFR/KRAS/HRAS/BRAF/AKT1/MTOR/MAPK1/MAP2K1/MAP2K2/CCND1/ERBB2/NTRK1/NTRK2/NTRK3/EZH2/FLT3/JAK2/IL6/TNF/IFNG/CD3E/CD4/PTPRC	24
BP	GO:0051402	neuron apoptotic process	21/90	307/18986	0.0684039	14.4302	16.3725	7.57167e-19	1.01198e-16	4.17515e-17	TP53/KRAS/HRAS/BRAF/PIK3CA/RB1/CCND1/NTRK1/NTRK2/CTNNB1/HIF1A/JAK2/TNF/CCL2/GATA3/BCL2/MCL1/CASP3/CASP8/BAX/ATM	21
BP	GO:0010001	glial cell differentiation	20/90	267/18986	0.0749064	15.8019	16.8102	9.47878e-19	1.21995e-16	5.03318e-17	EGFR/KRAS/HRAS/PTEN/AKT1/MTOR/MAPK1/MAPK3/MAP2K1/MAP2K2/CDK6/ERBB2/NTRK2/CTNNB1/STAT3/IL6/TNF/IFNG/CXCR4/TAL1	20
BP	GO:0045786	negative regulation of cell cycle	23/90	419/18986	0.0548926	11.5799	15.1133	1.79753e-18	2.23087e-16	9.20391e-17	TP53/EGFR/BRCA1/BRCA2/PTEN/CDKN2A/RB1/CCND1/CDK6/APC/CTNNB1/EZH2/TNF/CCL2/GATA3/BCL2/BCL6/CASP3/ATM/ATR/CHEK1/CHEK2/RAD51	23
BP	GO:0045058	T cell selection	13/90	63/18986	0.206349	43.5305	23.3355	2.13798e-18	2.56189e-16	1.05696e-16	BRAF/MTOR/STAT3/STAT5A/IL6/CD3D/CD3E/CD3G/CD4/PTPRC/GATA3/FOXP3/BCL2	13
BP	GO:0042327	positive regulation of phosphorylation	24/90	479/18986	0.0501044	10.5698	14.6401	2.35849e-18	2.73192e-16	1.12711e-16	TP53/EGFR/KRAS/HRAS/BRAF/AKT1/MTOR/MAPK1/MAP2K1/MAP2K2/CCND1/ERBB2/NTRK1/NTRK2/NTRK3/EZH2/FLT3/JAK2/IL6/TNF/IFNG/CD3E/CD4/PTPRC	24
BP	GO:0050673	epithelial cell proliferation	24/90	482/18986	0.0497925	10.504	14.5861	2.72188e-18	3.05114e-16	1.25881e-16	EGFR/BRCA2/NRAS/HRAS/AKT1/MAPK1/MAP2K1/MAP2K2/MYC/RB1/CCND1/CDK4/CDK6/ERBB2/CTNNB1/HIF1A/STAT3/STAT5A/IL6/TNF/CCL2/GATA3/BAX/BAD	24
BP	GO:0042113	B cell activation	20/90	284/18986	0.0704225	14.856	16.2366	3.20655e-18	3.48211e-16	1.43662e-16	TP53/CDKN2A/NTRK1/EZH2/FLT3/STAT5B/IL6/CTLA4/MS4A1/CD19/PTPRC/SPI1/FOXP3/BCL2/BCL6/CASP3/CASP8/BAX/BAD/ATM	20
BP	GO:0022409	positive regulation of cell-cell adhesion	21/90	336/18986	0.0625	13.1847	15.552	4.83963e-18	5.09627e-16	2.10257e-16	PIK3CA/AKT1/MTOR/TGFBR2/ARID1A/JAK2/STAT5B/IL6/TNF/IFNG/CCL2/CD274/HAVCR2/CD3E/CD4/PTPRC/GATA3/FOXP3/RUNX1/BCL6/BAD	21
BP	GO:0033077	T cell differentiation in thymus	14/90	89/18986	0.157303	33.184	21.003	5.7682e-18	5.76337e-16	2.3778e-16	TP53/BRAF/CDKN2A/CDK6/ERBB2/CTNNB1/STAT5B/CD3D/CD3E/CD3G/PTPRC/GATA3/FOXP3/BCL2	14
BP	GO:0048872	homeostasis of number of cells	21/90	339/18986	0.0619469	13.068	15.473	5.80483e-18	5.76337e-16	2.3778e-16	KRAS/AKT1/RB1/CDK6/HIF1A/KMT2A/EZH2/FLT3/JAK2/STAT3/STAT5B/IL6/SPI1/GATA3/FOXP3/IKZF1/TAL1/BCL2/BCL6/CASP3/BAX	21
BP	GO:0071214	cellular response to abiotic stimulus	21/90	342/18986	0.0614035	12.9534	15.3949	6.95037e-18	6.52771e-16	2.69315e-16	TP53/EGFR/BRCA1/BRCA2/HRAS/PIK3CA/PTEN/MTOR/MAPK3/MYC/TNF/GATA3/CASP3/CASP8/BAX/BAD/ATM/ATR/CHEK1/CHEK2/RAD51	21
BP	GO:0104004	cellular response to environmental stimulus	21/90	342/18986	0.0614035	12.9534	15.3949	6.95037e-18	6.52771e-16	2.69315e-16	TP53/EGFR/BRCA1/BRCA2/HRAS/PIK3CA/PTEN/MTOR/MAPK3/MYC/TNF/GATA3/CASP3/CASP8/BAX/BAD/ATM/ATR/CHEK1/CHEK2/RAD51	21
BP	GO:0030099	myeloid cell differentiation	23/90	451/18986	0.0509978	10.7583	14.4746	9.14277e-18	8.36082e-16	3.44943e-16	MTOR/MYC/RB1/CDK6/CTNNB1/TGFBR2/HIF1A/TET2/JAK2/STAT3/STAT5A/STAT5B/TNF/IFNG/CD4/SPI1/GATA3/IKZF1/RUNX1/TAL1/BCL6/CASP3/CASP8	23
BP	GO:0070663	regulation of leukocyte proliferation	19/90	270/18986	0.0703704	14.845	15.8129	2.48233e-17	2.21182e-15	9.12533e-16	MAPK1/MAPK3/CDKN2A/ERBB2/CTNNB1/TGFBR2/JAK2/STAT5B/IL6/CD274/CTLA4/HAVCR2/CD3E/PTPRC/FOXP3/BCL2/BCL6/CASP3/ATM	19
BP	GO:0048534	hematopoietic or lymphoid organ development	14/90	102/18986	0.137255	28.9547	19.5366	4.27934e-17	3.71767e-15	1.5338e-15	TP53/BRAF/MAPK1/MAPK3/MAP2K1/MAP2K2/RET/CTNNB1/KMT2A/STAT5B/PTPRC/GATA3/BCL2/ATM	14
BP	GO:0021782	glial cell development	15/90	136/18986	0.110294	23.2672	17.9854	8.83848e-17	7.49115e-15	3.09063e-15	EGFR/KRAS/HRAS/PTEN/AKT1/MAPK1/MAPK3/MAP2K1/MAP2K2/CDK6/ERBB2/NTRK2/IL6/TNF/IFNG	15
BP	GO:0030183	B cell differentiation	15/90	139/18986	0.107914	22.765	17.774	1.23437e-16	1.0213e-14	4.21358e-15	TP53/NTRK1/EZH2/FLT3/STAT5B/IL6/MS4A1/CD19/PTPRC/SPI1/BCL2/BCL6/BAX/BAD/ATM	15
BP	GO:0042098	T cell proliferation	17/90	215/18986	0.0790698	16.6802	15.9576	1.97433e-16	1.59554e-14	6.58273e-15	TP53/CDKN2A/ERBB2/CTNNB1/TGFBR2/JAK2/STAT5B/IL6/CD274/CTLA4/HAVCR2/CD3E/PTPRC/FOXP3/BCL6/CASP3/BAX	17
BP	GO:0045619	regulation of lymphocyte differentiation	17/90	223/18986	0.0762332	16.0818	15.6349	3.6541e-16	2.88591e-14	1.19064e-14	BRAF/CDKN2A/ERBB2/TGFBR2/ARID1A/STAT5A/STAT5B/IFNG/CTLA4/LAG3/PTPRC/SPI1/GATA3/FOXP3/RUNX1/BCL6/BAD	17
BP	GO:0043368	positive T cell selection	11/90	50/18986	0.22	46.4102	22.1889	4.63801e-16	3.58157e-14	1.47765e-14	BRAF/MTOR/STAT3/STAT5A/IL6/CD3D/CD3E/CD3G/PTPRC/FOXP3/BCL2	11
BP	GO:0071887	leukocyte apoptotic process	14/90	122/18986	0.114754	24.208	17.7477	5.70895e-16	4.31274e-14	1.77931e-14	TP53/AKT1/CDKN2A/HIF1A/IL6/CCR5/PDCD1/CD274/CD3G/BCL2/BCL6/CASP3/BAX/CHEK2	14
BP	GO:0045580	regulation of T cell differentiation	16/90	191/18986	0.0837696	17.6717	15.9815	6.53303e-16	4.83028e-14	1.99283e-14	BRAF/CDKN2A/ERBB2/TGFBR2/ARID1A/STAT5A/STAT5B/IFNG/CTLA4/LAG3/PTPRC/GATA3/FOXP3/RUNX1/BCL6/BAD	16
BP	GO:0010332	response to gamma radiation	11/90	53/18986	0.207547	43.7832	21.525	9.35624e-16	6.77353e-14	2.79456e-14	TP53/BRCA2/HRAS/MYC/CXCL10/PTPRC/BCL2/BAX/ATM/ATR/CHEK2	11
BP	GO:0050670	regulation of lymphocyte proliferation	17/90	240/18986	0.0708333	14.9427	15.0017	1.25253e-15	8.81621e-14	3.63731e-14	CDKN2A/ERBB2/CTNNB1/TGFBR2/JAK2/STAT5B/IL6/CD274/CTLA4/HAVCR2/CD3E/PTPRC/FOXP3/BCL2/BCL6/CASP3/ATM	17
BP	GO:0035710	CD4-positive, alpha-beta T cell activation	14/90	129/18986	0.108527	22.8944	17.22	1.26852e-15	8.81621e-14	3.63731e-14	BRAF/MTOR/TGFBR2/KMT2A/STAT3/STAT5A/IL6/IFNG/CD274/CD3E/GATA3/FOXP3/RUNX1/BCL6	14
BP	GO:0032944	regulation of mononuclear cell proliferation	17/90	245/18986	0.0693878	14.6377	14.8276	1.7673e-15	1.20419e-13	4.96812e-14	CDKN2A/ERBB2/CTNNB1/TGFBR2/JAK2/STAT5B/IL6/CD274/CTLA4/HAVCR2/CD3E/PTPRC/FOXP3/BCL2/BCL6/CASP3/ATM	17
BP	GO:0022408	negative regulation of cell-cell adhesion	16/90	207/18986	0.0772947	16.3057	15.2808	2.34764e-15	1.56886e-13	6.47265e-14	AKT1/CDKN2A/ERBB2/JAK2/STAT5A/PDCD1/CD274/CTLA4/LAG3/TIGIT/HAVCR2/SPI1/FOXP3/RUNX1/BCL6/CASP3	16
BP	GO:0050678	regulation of epithelial cell proliferation	20/90	406/18986	0.0492611	10.3919	13.2019	3.25024e-15	2.13105e-13	8.79211e-14	EGFR/BRCA2/NRAS/HRAS/AKT1/MYC/RB1/CCND1/CDK4/CDK6/ERBB2/CTNNB1/HIF1A/STAT3/STAT5A/TNF/CCL2/GATA3/BAX/BAD	20
BP	GO:0050851	antigen receptor-mediated signaling pathway	16/90	212/18986	0.0754717	15.9212	15.0777	3.42519e-15	2.20417e-13	9.09378e-14	HRAS/BRAF/PIK3CA/MAPK1/CTLA4/CD3D/CD3E/CD3G/CD8A/MS4A1/CD19/PTPRC/GATA3/FOXP3/BCL2/BAX	16
BP	GO:0000082	G1/S transition of mitotic cell cycle	17/90	256/18986	0.0664062	14.0088	14.462	3.67157e-15	2.27834e-13	9.39978e-14	TP53/EGFR/PTEN/AKT1/MYC/CDKN2A/RB1/CCND1/CDK4/CDK6/APC/ARID1A/EZH2/CCL2/BCL2/ATM/CHEK2	17
BP	GO:0045930	negative regulation of mitotic cell cycle	17/90	256/18986	0.0664062	14.0088	14.462	3.67157e-15	2.27834e-13	9.39978e-14	TP53/EGFR/BRCA1/PTEN/RB1/CCND1/APC/CTNNB1/EZH2/TNF/CCL2/BCL2/BCL6/ATM/ATR/CHEK1/CHEK2	17
BP	GO:1901987	regulation of cell cycle phase transition	21/90	479/18986	0.0438413	9.24857	12.6189	6.06744e-15	3.69901e-13	1.5261e-13	TP53/EGFR/BRCA1/BRCA2/PTEN/AKT1/CDKN2A/RB1/CCND1/CDK4/CDK6/APC/ARID1A/EZH2/CCL2/BCL2/ATM/ATR/CHEK1/CHEK2/RAD51	21
BP	GO:0007162	negative regulation of cell adhesion	18/90	314/18986	0.0573248	12.093	13.6792	6.81594e-15	4.08369e-13	1.68481e-13	PTEN/AKT1/CDKN2A/ERBB2/JAK2/STAT5A/PDCD1/CD274/CTLA4/LAG3/TIGIT/HAVCR2/PTPRC/SPI1/FOXP3/RUNX1/BCL6/CASP3	18
BP	GO:0042129	regulation of T cell proliferation	15/90	182/18986	0.0824176	17.3864	15.3298	7.24808e-15	4.269e-13	1.76127e-13	CDKN2A/ERBB2/CTNNB1/TGFBR2/JAK2/STAT5B/IL6/CD274/CTLA4/HAVCR2/CD3E/PTPRC/FOXP3/BCL6/CASP3	15
BP	GO:1901990	regulation of mitotic cell cycle phase transition	19/90	368/18986	0.0516304	10.8917	13.2243	7.46182e-15	4.32163e-13	1.78298e-13	TP53/EGFR/BRCA1/PTEN/AKT1/CDKN2A/RB1/CCND1/CDK4/CDK6/APC/ARID1A/EZH2/CCL2/BCL2/ATM/ATR/CHEK1/CHEK2	19
BP	GO:0002262	myeloid cell homeostasis	15/90	183/18986	0.0819672	17.2914	15.2832	7.8658e-15	4.48093e-13	1.8487e-13	RB1/CDK6/HIF1A/JAK2/STAT3/STAT5B/IL6/SPI1/GATA3/FOXP3/IKZF1/TAL1/BCL6/CASP3/BAX	15
BP	GO:1903038	negative regulation of leukocyte cell-cell adhesion	14/90	153/18986	0.0915033	19.3031	15.6875	1.42203e-14	7.97024e-13	3.28829e-13	AKT1/CDKN2A/ERBB2/STAT5A/PDCD1/CD274/CTLA4/LAG3/TIGIT/HAVCR2/FOXP3/RUNX1/BCL6/CASP3	14
BP	GO:2000630	positive regulation of miRNA metabolic process	11/90	67/18986	0.164179	34.6345	19.0333	1.49507e-14	8.24664e-13	3.40232e-13	TP53/EGFR/HRAS/MYC/SMAD4/HIF1A/STAT3/IL6/TNF/SPI1/GATA3	11
BP	GO:1902107	positive regulation of leukocyte differentiation	15/90	195/18986	0.0769231	16.2274	14.7506	2.02393e-14	1.08203e-12	4.46412e-13	RB1/TGFBR2/ARID1A/STAT5B/TNF/IFNG/CD4/PTPRC/SPI1/GATA3/FOXP3/RUNX1/BCL6/CASP8/BAD	15
BP	GO:1903708	positive regulation of hemopoiesis	15/90	195/18986	0.0769231	16.2274	14.7506	2.02393e-14	1.08203e-12	4.46412e-13	RB1/TGFBR2/ARID1A/STAT5B/TNF/IFNG/CD4/PTPRC/SPI1/GATA3/FOXP3/RUNX1/BCL6/CASP8/BAD	15
BP	GO:0002695	negative regulation of leukocyte activation	15/90	196/18986	0.0765306	16.1446	14.7083	2.18349e-14	1.14964e-12	4.74308e-13	CDKN2A/ERBB2/STAT5A/PDCD1/CD274/CTLA4/LAG3/TIGIT/HAVCR2/PTPRC/FOXP3/RUNX1/BCL6/CASP3/ATM	15
BP	GO:0044843	cell cycle G1/S phase transition	17/90	287/18986	0.0592334	12.4956	13.5427	2.42799e-14	1.25929e-12	5.19548e-13	TP53/EGFR/PTEN/AKT1/MYC/CDKN2A/RB1/CCND1/CDK4/CDK6/APC/ARID1A/EZH2/CCL2/BCL2/ATM/CHEK2	17
BP	GO:0044772	mitotic cell cycle phase transition	20/90	467/18986	0.0428266	9.0345	12.1325	4.57269e-14	2.33678e-12	9.64088e-13	TP53/EGFR/BRCA1/PTEN/AKT1/MYC/CDKN2A/RB1/CCND1/CDK4/CDK6/APC/ARID1A/EZH2/CCL2/BCL2/ATM/ATR/CHEK1/CHEK2	20
BP	GO:0043410	positive regulation of MAPK cascade	20/90	472/18986	0.0423729	8.93879	12.0536	5.58223e-14	2.73822e-12	1.12971e-12	EGFR/HRAS/BRAF/MAPK3/MAP2K1/ERBB2/RET/NTRK1/NTRK2/NTRK3/CTNNB1/EZH2/FLT3/JAK2/IL6/TNF/HAVCR2/CD4/PTPRC/SPI1	20
BP	GO:0046632	alpha-beta T cell differentiation	13/90	133/18986	0.0977444	20.6197	15.67	5.59463e-14	2.73822e-12	1.12971e-12	BRAF/MTOR/TGFBR2/KMT2A/STAT3/STAT5A/IL6/IFNG/GATA3/FOXP3/RUNX1/BCL2/BCL6	13
BP	GO:0050864	regulation of B cell activation	13/90	133/18986	0.0977444	20.6197	15.67	5.59463e-14	2.73822e-12	1.12971e-12	CDKN2A/STAT5B/IL6/CTLA4/CD19/PTPRC/SPI1/FOXP3/BCL2/BCL6/CASP3/BAD/ATM	13
BP	GO:0051250	negative regulation of lymphocyte activation	14/90	169/18986	0.0828402	17.4756	14.8474	5.72016e-14	2.76077e-12	1.13901e-12	CDKN2A/ERBB2/STAT5A/PDCD1/CD274/CTLA4/LAG3/TIGIT/HAVCR2/FOXP3/RUNX1/BCL6/CASP3/ATM	14
BP	GO:0050868	negative regulation of T cell activation	13/90	134/18986	0.0970149	20.4658	15.6059	6.17228e-14	2.93817e-12	1.21221e-12	CDKN2A/ERBB2/STAT5A/PDCD1/CD274/CTLA4/LAG3/TIGIT/HAVCR2/FOXP3/RUNX1/BCL6/CASP3	13
BP	GO:0071900	regulation of protein serine/threonine kinase activity	16/90	262/18986	0.0610687	12.8828	13.3663	9.43423e-14	4.43026e-12	1.8278e-12	EGFR/HRAS/PTEN/AKT1/MAP2K1/MAP2K2/CDKN2A/RB1/CCND1/ERBB2/NTRK3/APC/EZH2/FLT3/TNF/IFNG	16
BP	GO:1902895	positive regulation of miRNA transcription	10/90	56/18986	0.178571	37.6706	18.9661	1.02023e-13	4.72707e-12	1.95025e-12	TP53/EGFR/MYC/SMAD4/HIF1A/STAT3/IL6/TNF/SPI1/GATA3	10
BP	GO:0045859	regulation of protein kinase activity	19/90	427/18986	0.0444965	9.38678	12.0969	1.08629e-13	4.96692e-12	2.04921e-12	EGFR/HRAS/PTEN/AKT1/MAP2K1/MAP2K2/CDKN2A/RB1/CCND1/ERBB2/NTRK3/APC/EZH2/FLT3/JAK2/TNF/IFNG/CD4/PTPRC	19
BP	GO:0045637	regulation of myeloid cell differentiation	15/90	219/18986	0.0684932	14.449	13.8152	1.12273e-13	5.0019e-12	2.06364e-12	MTOR/MYC/RB1/CDK6/CTNNB1/HIF1A/STAT3/STAT5B/TNF/IFNG/CD4/SPI1/RUNX1/TAL1/CASP8	15
BP	GO:0050866	negative regulation of cell activation	15/90	219/18986	0.0684932	14.449	13.8152	1.12273e-13	5.0019e-12	2.06364e-12	CDKN2A/ERBB2/STAT5A/PDCD1/CD274/CTLA4/LAG3/TIGIT/HAVCR2/PTPRC/FOXP3/RUNX1/BCL6/CASP3/ATM	15
BP	GO:0097193	intrinsic apoptotic signaling pathway	17/90	327/18986	0.0519878	10.9671	12.547	2.04517e-13	8.99614e-12	3.71155e-12	TP53/BRCA1/BRCA2/HRAS/AKT1/MYC/CTNNB1/HIF1A/JAK2/TNF/BCL2/MCL1/CASP3/BAX/BAD/ATM/CHEK2	17
BP	GO:0010721	negative regulation of cell development	16/90	281/18986	0.0569395	12.0117	12.8342	2.78316e-13	1.20893e-11	4.98771e-12	TP53/PTEN/MYC/CDKN2A/RB1/CDK6/ERBB2/CTNNB1/STAT5A/IL6/TNF/CTLA4/LAG3/FOXP3/RUNX1/BCL6	16
BP	GO:2000045	regulation of G1/S transition of mitotic cell cycle	14/90	191/18986	0.0732984	15.4627	13.8639	3.11782e-13	1.33758e-11	5.51847e-12	TP53/EGFR/PTEN/AKT1/CDKN2A/RB1/CCND1/APC/ARID1A/EZH2/CCL2/BCL2/ATM/CHEK2	14
BP	GO:0043549	regulation of kinase activity	19/90	460/18986	0.0413043	8.71338	11.5578	4.08415e-13	1.73078e-11	7.14071e-12	EGFR/HRAS/PTEN/AKT1/MAP2K1/MAP2K2/CDKN2A/RB1/CCND1/ERBB2/NTRK3/APC/EZH2/FLT3/JAK2/TNF/IFNG/CD4/PTPRC	19
BP	GO:0048708	astrocyte differentiation	11/90	90/18986	0.122222	25.7835	16.2645	4.43232e-13	1.8557e-11	7.65609e-12	EGFR/KRAS/MAPK1/MAPK3/MAP2K1/CDK6/STAT3/IL6/TNF/IFNG/TAL1	11
BP	GO:0051960	regulation of nervous system development	19/90	463/18986	0.0410367	8.65692	11.5115	4.58238e-13	1.89568e-11	7.82105e-12	TP53/EGFR/KRAS/BRAF/PTEN/AKT1/MTOR/MAP2K1/MAP2K2/RB1/NTRK1/NTRK2/CTNNB1/HIF1A/EZH2/IL6/TNF/IFNG/CXCR4	19
BP	GO:0045860	positive regulation of protein kinase activity	15/90	243/18986	0.0617284	13.0219	13.0167	5.13083e-13	2.0976e-11	8.6541e-12	EGFR/HRAS/AKT1/MAP2K1/MAP2K2/CCND1/ERBB2/NTRK3/EZH2/FLT3/JAK2/TNF/IFNG/CD4/PTPRC	15
BP	GO:0042552	myelination	13/90	158/18986	0.0822785	17.3571	14.2487	5.27083e-13	2.12978e-11	8.78687e-12	HRAS/PTEN/AKT1/MTOR/MAPK1/MAPK3/MAP2K1/MAP2K2/ERBB2/NTRK2/CTNNB1/TNF/CXCR4	13
BP	GO:2000628	regulation of miRNA metabolic process	11/90	92/18986	0.119565	25.2229	16.0731	5.68275e-13	2.25813e-11	9.31639e-12	TP53/EGFR/HRAS/MYC/SMAD4/HIF1A/STAT3/IL6/TNF/SPI1/GATA3	11
BP	GO:0018105	peptidyl-serine phosphorylation	13/90	159/18986	0.081761	17.2479	14.1987	5.71843e-13	2.25813e-11	9.31639e-12	EGFR/BRAF/PTEN/AKT1/MTOR/MAPK1/MAP2K2/NTRK3/IL6/TNF/IFNG/ATM/ATR	13
BP	GO:0007272	ensheathment of neurons	13/90	160/18986	0.08125	17.1401	14.1491	6.20058e-13	2.39411e-11	9.87742e-12	HRAS/PTEN/AKT1/MTOR/MAPK1/MAPK3/MAP2K1/MAP2K2/ERBB2/NTRK2/CTNNB1/TNF/CXCR4	13
BP	GO:0008366	axon ensheathment	13/90	160/18986	0.08125	17.1401	14.1491	6.20058e-13	2.39411e-11	9.87742e-12	HRAS/PTEN/AKT1/MTOR/MAPK1/MAPK3/MAP2K1/MAP2K2/ERBB2/NTRK2/CTNNB1/TNF/CXCR4	13
BP	GO:0002573	myeloid leukocyte differentiation	15/90	247/18986	0.0607287	12.8111	12.8945	6.50445e-13	2.48384e-11	1.02476e-11	MTOR/MYC/RB1/CDK6/CTNNB1/TGFBR2/STAT5A/TNF/IFNG/CD4/SPI1/GATA3/RUNX1/TAL1/CASP8	15
BP	GO:0018108	peptidyl-tyrosine phosphorylation	14/90	204/18986	0.0686275	14.4773	13.3564	7.70465e-13	2.91018e-11	1.20066e-11	TP53/EGFR/MTOR/MAPK3/ERBB2/ALK/NTRK1/FLT3/JAK2/IL6/IFNG/CD3E/CD4/PTPRC	14
BP	GO:0018212	peptidyl-tyrosine modification	14/90	206/18986	0.0679612	14.3368	13.2825	8.80574e-13	3.29032e-11	1.35749e-11	TP53/EGFR/MTOR/MAPK3/ERBB2/ALK/NTRK1/FLT3/JAK2/IL6/IFNG/CD3E/CD4/PTPRC	14
BP	GO:0051347	positive regulation of transferase activity	16/90	304/18986	0.0526316	11.1029	12.255	9.30362e-13	3.43937e-11	1.41899e-11	EGFR/HRAS/PTEN/AKT1/MAP2K1/MAP2K2/CCND1/ERBB2/NTRK3/EZH2/FLT3/JAK2/TNF/IFNG/CD4/PTPRC	16
BP	GO:0070665	positive regulation of leukocyte proliferation	13/90	166/18986	0.0783133	16.5206	13.861	9.96471e-13	3.64498e-11	1.50382e-11	MAPK1/MAPK3/TGFBR2/JAK2/STAT5B/IL6/CD274/HAVCR2/CD3E/PTPRC/FOXP3/BCL2/BCL6	13
BP	GO:0033674	positive regulation of kinase activity	15/90	258/18986	0.0581395	12.2649	12.5728	1.2228e-12	4.42627e-11	1.82615e-11	EGFR/HRAS/AKT1/MAP2K1/MAP2K2/CCND1/ERBB2/NTRK3/EZH2/FLT3/JAK2/TNF/IFNG/CD4/PTPRC	15
BP	GO:0043524	negative regulation of neuron apoptotic process	13/90	170/18986	0.0764706	16.1319	13.6772	1.3532e-12	4.84779e-11	2.00006e-11	KRAS/HRAS/BRAF/PIK3CA/CCND1/NTRK1/NTRK2/CTNNB1/HIF1A/JAK2/CCL2/BCL2/BAX	13
BP	GO:0018209	peptidyl-serine modification	13/90	171/18986	0.0760234	16.0376	13.6322	1.45899e-12	5.17346e-11	2.13442e-11	EGFR/BRAF/PTEN/AKT1/MTOR/MAPK1/MAP2K2/NTRK3/IL6/TNF/IFNG/ATM/ATR	13
BP	GO:0048538	thymus development	9/90	50/18986	0.18	37.972	18.0657	1.71389e-12	6.01593e-11	2.482e-11	BRAF/MAPK1/MAPK3/MAP2K1/MAP2K2/CTNNB1/GATA3/BCL2/ATM	9
BP	GO:0043491	phosphatidylinositol 3-kinase/protein kinase B signal transduction	16/90	317/18986	0.0504732	10.6476	11.9545	1.7616e-12	6.12156e-11	2.52558e-11	EGFR/PIK3CA/PTEN/AKT1/MTOR/ERBB2/RET/NTRK1/NTRK2/NTRK3/FLT3/JAK2/STAT3/TNF/CD19/GATA3	16
BP	GO:0043367	CD4-positive, alpha-beta T cell differentiation	11/90	102/18986	0.107843	22.7501	15.2004	1.81267e-12	6.23665e-11	2.57306e-11	BRAF/MTOR/KMT2A/STAT3/STAT5A/IL6/IFNG/GATA3/FOXP3/RUNX1/BCL6	11
BP	GO:0070371	ERK1 and ERK2 cascade	16/90	319/18986	0.0501567	10.5808	11.9098	1.93841e-12	6.6039e-11	2.72458e-11	EGFR/HRAS/BRAF/MAPK1/MAPK3/MAP2K1/MAP2K2/MYC/ERBB2/ROS1/NTRK1/SMAD4/TNF/HAVCR2/CD4/PTPRC	16
BP	GO:1902806	regulation of cell cycle G1/S phase transition	14/90	220/18986	0.0636364	13.4244	12.7922	2.1596e-12	7.28603e-11	3.006e-11	TP53/EGFR/PTEN/AKT1/CDKN2A/RB1/CCND1/APC/ARID1A/EZH2/CCL2/BCL2/ATM/CHEK2	14
BP	GO:0071479	cellular response to ionizing radiation	10/90	75/18986	0.133333	28.1274	16.2451	2.20784e-12	7.37716e-11	3.0436e-11	TP53/BRCA1/BRCA2/HRAS/TNF/GATA3/ATM/ATR/CHEK2/RAD51	10
BP	GO:0030218	erythrocyte differentiation	12/90	139/18986	0.0863309	18.212	14.0559	2.46543e-12	8.15941e-11	3.36634e-11	RB1/CDK6/HIF1A/JAK2/STAT3/STAT5B/SPI1/GATA3/IKZF1/TAL1/BCL6/CASP3	12
BP	GO:1902893	regulation of miRNA transcription	10/90	76/18986	0.131579	27.7573	16.1304	2.53261e-12	8.30266e-11	3.42543e-11	TP53/EGFR/MYC/SMAD4/HIF1A/STAT3/IL6/TNF/SPI1/GATA3	10
BP	GO:0050767	regulation of neurogenesis	17/90	383/18986	0.0443864	9.36356	11.4114	2.60231e-12	8.45143e-11	3.48682e-11	TP53/EGFR/KRAS/BRAF/PTEN/MTOR/MAP2K1/MAP2K2/RB1/NTRK2/CTNNB1/HIF1A/EZH2/IL6/TNF/IFNG/CXCR4	17
BP	GO:0046777	protein autophosphorylation	13/90	180/18986	0.0722222	15.2357	13.2437	2.81333e-12	9.05215e-11	3.73466e-11	EGFR/AKT1/MTOR/MAPK3/MAP2K2/ALK/NTRK1/NTRK2/FLT3/JAK2/ATM/ATR/CHEK2	13
BP	GO:0061614	miRNA transcription	10/90	77/18986	0.12987	27.3968	16.0179	2.89944e-12	9.24364e-11	3.81366e-11	TP53/EGFR/MYC/SMAD4/HIF1A/STAT3/IL6/TNF/SPI1/GATA3	10
BP	GO:0010948	negative regulation of cell cycle process	16/90	329/18986	0.0486322	10.2592	11.6921	3.09675e-12	9.78291e-11	4.03614e-11	TP53/BRCA1/BRCA2/PTEN/RB1/CCND1/APC/EZH2/CCL2/BCL2/BCL6/ATM/ATR/CHEK1/CHEK2/RAD51	16
BP	GO:0071902	positive regulation of protein serine/threonine kinase activity	12/90	142/18986	0.084507	17.8272	13.8903	3.18285e-12	9.96433e-11	4.11099e-11	EGFR/HRAS/AKT1/MAP2K1/MAP2K2/CCND1/ERBB2/NTRK3/EZH2/FLT3/TNF/IFNG	12
BP	GO:0010586	miRNA metabolic process	11/90	110/18986	0.1	21.0956	14.5876	4.207e-12	1.3053e-10	5.38528e-11	TP53/EGFR/HRAS/MYC/SMAD4/HIF1A/STAT3/IL6/TNF/SPI1/GATA3	11
BP	GO:0002429	immune response-activating cell surface receptor signaling pathway	16/90	336/18986	0.047619	10.0455	11.5453	4.25888e-12	1.3097e-10	5.40344e-11	HRAS/BRAF/PIK3CA/MAPK1/CTLA4/CD3D/CD3E/CD3G/CD8A/MS4A1/CD19/PTPRC/GATA3/FOXP3/BCL2/BAX	16
BP	GO:0060439	trachea morphogenesis	6/90	11/18986	0.545455	115.067	26.1159	4.34194e-12	1.32353e-10	5.4605e-11	MAPK1/MAPK3/MAP2K1/MAP2K2/CTNNB1/TGFBR2	6
BP	GO:0002460	adaptive immune response based on somatic recombination of immune receptors built from immunoglobulin superfamily domains	17/90	400/18986	0.0425	8.96561	11.1121	5.1937e-12	1.5694e-10	6.4749e-11	HRAS/MTOR/JAK2/STAT3/STAT5A/IL6/TNF/PDCD1/CD274/HAVCR2/CD4/CD8A/CD19/PTPRC/GATA3/FOXP3/BCL6	17
BP	GO:0097191	extrinsic apoptotic signaling pathway	14/90	236/18986	0.059322	12.5143	12.2839	5.59371e-12	1.6661e-10	6.87386e-11	BRCA1/AKT1/RET/SMAD4/JAK2/TNF/IFNG/PTPRC/SPI1/BCL2/MCL1/CASP8/BAX/BAD	14
BP	GO:0050852	T cell receptor signaling pathway	12/90	149/18986	0.0805369	16.9897	13.5229	5.64948e-12	1.6661e-10	6.87386e-11	HRAS/BRAF/PIK3CA/MAPK1/CTLA4/CD3D/CD3E/CD3G/CD8A/PTPRC/GATA3/FOXP3	12
BP	GO:1901988	negative regulation of cell cycle phase transition	15/90	287/18986	0.0522648	11.0256	11.8109	5.65756e-12	1.6661e-10	6.87386e-11	TP53/BRCA1/BRCA2/PTEN/RB1/CCND1/APC/EZH2/CCL2/BCL2/ATM/ATR/CHEK1/CHEK2/RAD51	15
BP	GO:0034101	erythrocyte homeostasis	12/90	150/18986	0.08	16.8764	13.4724	6.11736e-12	1.78637e-10	7.37005e-11	RB1/CDK6/HIF1A/JAK2/STAT3/STAT5B/SPI1/GATA3/IKZF1/TAL1/BCL6/CASP3	12
BP	GO:0070227	lymphocyte apoptotic process	10/90	84/18986	0.119048	25.1138	15.2859	7.10386e-12	2.05716e-10	8.48725e-11	TP53/AKT1/HIF1A/PDCD1/CD274/CD3G/BCL2/BCL6/BAX/CHEK2	10
BP	GO:1902106	negative regulation of leukocyte differentiation	11/90	117/18986	0.0940171	19.8334	14.1023	8.33493e-12	2.3865e-10	9.84599e-11	MYC/CDKN2A/CDK6/ERBB2/CTNNB1/STAT5A/CTLA4/LAG3/FOXP3/RUNX1/BCL6	11
BP	GO:0051054	positive regulation of DNA metabolic process	15/90	295/18986	0.0508475	10.7266	11.6197	8.37849e-12	2.3865e-10	9.84599e-11	EGFR/BRCA1/AKT1/MAPK1/MAPK3/MYC/CTNNB1/ARID1A/IL6/TNF/PTPRC/BAX/ATM/ATR/RAD51	15
BP	GO:0045165	cell fate commitment	15/90	297/18986	0.0505051	10.6543	11.5731	9.22576e-12	2.60647e-10	1.07535e-10	TP53/BRAF/MTOR/APC/CTNNB1/SMAD4/STAT3/STAT5A/IL6/GATA3/FOXP3/TAL1/BCL2/MCL1/CASP3	15
BP	GO:0032496	response to lipopolysaccharide	16/90	354/18986	0.0451977	9.53471	11.1867	9.35305e-12	2.62112e-10	1.0814e-10	AKT1/MAPK1/MAPK3/CDK4/JAK2/IL6/TNF/CXCL8/CXCL10/CCL2/CCR5/CD274/HAVCR2/FOXP3/CASP3/CASP8	16
BP	GO:0048863	stem cell differentiation	14/90	251/18986	0.0557769	11.7664	11.8502	1.28286e-11	3.53959e-10	1.46033e-10	TP53/MAPK1/MAPK3/CDK6/RET/CTNNB1/SMAD4/TGFBR2/HIF1A/EZH2/STAT3/PTPRC/TAL1/BCL2	14
BP	GO:2000134	negative regulation of G1/S transition of mitotic cell cycle	10/90	89/18986	0.11236	23.7029	14.8157	1.28342e-11	3.53959e-10	1.46033e-10	TP53/PTEN/RB1/CCND1/APC/EZH2/CCL2/BCL2/ATM/CHEK2	10
BP	GO:0046634	regulation of alpha-beta T cell activation	11/90	122/18986	0.0901639	19.0206	13.7808	1.32247e-11	3.61857e-10	1.49292e-10	TGFBR2/JAK2/STAT5A/IFNG/CD274/CD3E/PTPRC/GATA3/FOXP3/RUNX1/BCL6	11
BP	GO:1901991	negative regulation of mitotic cell cycle phase transition	13/90	205/18986	0.0634146	13.3777	12.297	1.46647e-11	3.98123e-10	1.64254e-10	TP53/BRCA1/PTEN/RB1/CCND1/APC/EZH2/CCL2/BCL2/ATM/ATR/CHEK1/CHEK2	13
BP	GO:0002360	T cell lineage commitment	8/90	41/18986	0.195122	41.1621	17.7665	1.56011e-11	4.20263e-10	1.73388e-10	TP53/BRAF/MTOR/STAT3/STAT5A/IL6/FOXP3/BCL2	8
BP	GO:1903707	negative regulation of hemopoiesis	11/90	124/18986	0.0887097	18.7138	13.6575	1.58157e-11	4.22765e-10	1.7442e-10	MYC/CDKN2A/CDK6/ERBB2/CTNNB1/STAT5A/CTLA4/LAG3/FOXP3/RUNX1/BCL6	11
BP	GO:0002768	immune response-regulating cell surface receptor signaling pathway	16/90	369/18986	0.0433604	9.14712	10.907	1.7427e-11	4.62281e-10	1.90724e-10	HRAS/BRAF/PIK3CA/MAPK1/CTLA4/CD3D/CD3E/CD3G/CD8A/MS4A1/CD19/PTPRC/GATA3/FOXP3/BCL2/BAX	16
BP	GO:0042100	B cell proliferation	10/90	92/18986	0.108696	22.93	14.5516	1.79905e-11	4.73612e-10	1.95399e-10	CDKN2A/CTLA4/MS4A1/CD19/PTPRC/BCL2/BCL6/CASP3/BAX/ATM	10
BP	GO:0014044	Schwann cell development	8/90	42/18986	0.190476	40.182	17.5435	1.9198e-11	5.01601e-10	2.06946e-10	HRAS/AKT1/MAPK1/MAPK3/MAP2K1/MAP2K2/ERBB2/NTRK2	8
BP	GO:2000106	regulation of leukocyte apoptotic process	10/90	93/18986	0.107527	22.6834	14.4664	2.00806e-11	5.20748e-10	2.14845e-10	TP53/CDKN2A/HIF1A/CCR5/PDCD1/CD274/CD3G/BCL2/BCL6/BAX	10
BP	GO:0002366	leukocyte activation involved in immune response	15/90	315/18986	0.047619	10.0455	11.1724	2.12843e-11	5.47873e-10	2.26036e-10	TP53/MTOR/KMT2A/STAT3/STAT5A/IL6/TNF/IFNG/HAVCR2/CD19/PTPRC/SPI1/GATA3/FOXP3/BCL6	15
BP	GO:0002237	response to molecule of bacterial origin	16/90	375/18986	0.0426667	9.00077	10.7995	2.21777e-11	5.66673e-10	2.33793e-10	AKT1/MAPK1/MAPK3/CDK4/JAK2/IL6/TNF/CXCL8/CXCL10/CCL2/CCR5/CD274/HAVCR2/FOXP3/CASP3/CASP8	16
BP	GO:0032623	interleukin-2 production	9/90	66/18986	0.136364	28.7667	15.5947	2.38074e-11	5.99498e-10	2.47335e-10	STAT5B/LAG3/HAVCR2/CD3E/CD4/PTPRC/GATA3/FOXP3/RUNX1	9
BP	GO:0032663	regulation of interleukin-2 production	9/90	66/18986	0.136364	28.7667	15.5947	2.38074e-11	5.99498e-10	2.47335e-10	STAT5B/LAG3/HAVCR2/CD3E/CD4/PTPRC/GATA3/FOXP3/RUNX1	9
BP	GO:0002263	cell activation involved in immune response	15/90	319/18986	0.0470219	9.91954	11.0877	2.54458e-11	6.36145e-10	2.62455e-10	TP53/MTOR/KMT2A/STAT3/STAT5A/IL6/TNF/IFNG/HAVCR2/CD19/PTPRC/SPI1/GATA3/FOXP3/BCL6	15
BP	GO:0002761	regulation of myeloid leukocyte differentiation	11/90	130/18986	0.0846154	17.8501	13.3043	2.65614e-11	6.59292e-10	2.72005e-10	MTOR/MYC/RB1/CDK6/CTNNB1/TNF/IFNG/CD4/RUNX1/TAL1/CASP8	11
BP	GO:0050679	positive regulation of epithelial cell proliferation	13/90	216/18986	0.0601852	12.6964	11.9313	2.83136e-11	6.978e-10	2.87892e-10	EGFR/NRAS/HRAS/AKT1/MYC/CCND1/ERBB2/CTNNB1/HIF1A/STAT3/STAT5A/TNF/BAD	13
BP	GO:0007259	receptor signaling pathway via JAK-STAT	11/90	132/18986	0.0833333	17.5796	13.1917	3.13906e-11	7.68186e-10	3.16931e-10	VHL/FLT3/JAK2/STAT3/STAT5A/STAT5B/IL6/TNF/IFNG/CCL2/PTPRC	11
BP	GO:0071216	cellular response to biotic stimulus	14/90	269/18986	0.0520446	10.9791	11.376	3.24103e-11	7.87592e-10	3.24938e-10	TP53/AKT1/MAPK1/MAPK3/CDK4/JAK2/IL6/TNF/CXCL8/CXCL10/CCL2/CCR5/CD274/HAVCR2	14
BP	GO:1902807	negative regulation of cell cycle G1/S phase transition	10/90	98/18986	0.102041	21.5261	14.0594	3.41468e-11	8.24029e-10	3.3997e-10	TP53/PTEN/RB1/CCND1/APC/EZH2/CCL2/BCL2/ATM/CHEK2	10
BP	GO:0009410	response to xenobiotic stimulus	17/90	451/18986	0.037694	7.95176	10.3117	3.4411e-11	8.24678e-10	3.40238e-10	TP53/EGFR/BRAF/MYC/RB1/CCND1/CDK4/RET/NTRK1/CTNNB1/TGFBR2/DNMT3A/TNF/CXCR4/BCL2/CASP3/ATR	17
BP	GO:0002286	T cell activation involved in immune response	11/90	136/18986	0.0808824	17.0626	12.9739	4.34884e-11	1.02804e-09	4.2414e-10	TP53/MTOR/KMT2A/STAT3/STAT5A/IL6/IFNG/HAVCR2/GATA3/FOXP3/BCL6	11
BP	GO:0030879	mammary gland development	11/90	136/18986	0.0808824	17.0626	12.9739	4.34884e-11	1.02804e-09	4.2414e-10	BRCA2/AKT1/MAPK1/CCND1/TGFBR2/HIF1A/JAK2/STAT5A/STAT5B/GATA3/BAX	11
BP	GO:0045621	positive regulation of lymphocyte differentiation	11/90	137/18986	0.080292	16.938	12.9209	4.7104e-11	1.10599e-09	4.563e-10	TGFBR2/ARID1A/STAT5B/IFNG/PTPRC/SPI1/GATA3/FOXP3/RUNX1/BCL6/BAD	11
BP	GO:0035270	endocrine system development	11/90	138/18986	0.0797101	16.8153	12.8684	5.09881e-11	1.18915e-09	4.90609e-10	BRAF/AKT1/MAPK1/MAPK3/MAP2K1/MAP2K2/CDK6/SMAD4/IL6/GATA3/BAD	11
BP	GO:0002285	lymphocyte activation involved in immune response	13/90	227/18986	0.0572687	12.0812	11.5914	5.27455e-11	1.22194e-09	5.04136e-10	TP53/MTOR/KMT2A/STAT3/STAT5A/IL6/IFNG/HAVCR2/CD19/PTPRC/GATA3/FOXP3/BCL6	13
BP	GO:0071222	cellular response to lipopolysaccharide	13/90	228/18986	0.0570175	12.0282	11.5616	5.57227e-11	1.28236e-09	5.29065e-10	AKT1/MAPK1/MAPK3/CDK4/JAK2/IL6/TNF/CXCL8/CXCL10/CCL2/CCR5/CD274/HAVCR2	13
BP	GO:0072331	signal transduction by p53 class mediator	12/90	183/18986	0.0655738	13.8332	12.0389	6.37283e-11	1.45695e-09	6.01093e-10	TP53/BRCA2/AKT1/MTOR/MYC/CDKN2A/BCL2/BAX/ATM/ATR/CHEK1/CHEK2	12
BP	GO:0060485	mesenchyme development	15/90	341/18986	0.0439883	9.27957	10.6474	6.512e-11	1.47903e-09	6.10206e-10	PTEN/MTOR/MAPK1/MAPK3/MYC/RET/APC/CTNNB1/SMAD4/TGFBR2/HIF1A/EZH2/IL6/GATA3/BCL2	15
BP	GO:0031329	regulation of cellular catabolic process	17/90	472/18986	0.0360169	7.59798	10.0178	6.99696e-11	1.57886e-09	6.51392e-10	TP53/PIK3CA/AKT1/MTOR/MAPK3/MET/VHL/HIF1A/IDH1/STAT3/TNF/IFNG/BCL2/MCL1/CASP3/BAD/ATM	17
BP	GO:0014037	Schwann cell differentiation	8/90	49/18986	0.163265	34.4417	16.1761	7.14035e-11	1.60082e-09	6.60452e-10	HRAS/AKT1/MAPK1/MAPK3/MAP2K1/MAP2K2/ERBB2/NTRK2	8
BP	GO:0071478	cellular response to radiation	12/90	185/18986	0.0648649	13.6836	11.9641	7.23487e-11	1.61161e-09	6.64905e-10	TP53/BRCA1/BRCA2/HRAS/MYC/TNF/GATA3/BAX/ATM/ATR/CHEK2/RAD51	12
BP	GO:0008630	intrinsic apoptotic signaling pathway in response to DNA damage	10/90	106/18986	0.0943396	19.9015	13.4676	7.53087e-11	1.66686e-09	6.877e-10	TP53/BRCA1/BRCA2/TNF/BCL2/MCL1/BAX/BAD/ATM/CHEK2	10
BP	GO:0045639	positive regulation of myeloid cell differentiation	10/90	107/18986	0.0934579	19.7155	13.3981	8.27536e-11	1.82006e-09	7.50902e-10	RB1/HIF1A/STAT3/STAT5B/TNF/IFNG/CD4/RUNX1/TAL1/CASP8	10
BP	GO:0050671	positive regulation of lymphocyte proliferation	11/90	145/18986	0.0758621	16.0035	12.516	8.72941e-11	1.90784e-09	7.87121e-10	TGFBR2/JAK2/STAT5B/IL6/CD274/HAVCR2/CD3E/PTPRC/FOXP3/BCL2/BCL6	11
BP	GO:0032946	positive regulation of mononuclear cell proliferation	11/90	148/18986	0.0743243	15.6791	12.3724	1.08975e-10	2.34206e-09	9.66266e-10	TGFBR2/JAK2/STAT5B/IL6/CD274/HAVCR2/CD3E/PTPRC/FOXP3/BCL2/BCL6	11
BP	GO:0090398	cellular senescence	10/90	110/18986	0.0909091	19.1778	13.1954	1.09184e-10	2.34206e-09	9.66266e-10	TP53/BRCA2/HRAS/PTEN/MAP2K1/CDKN2A/CDK6/SPI1/BCL6/ATM	10
BP	GO:1901796	regulation of signal transduction by p53 class mediator	10/90	110/18986	0.0909091	19.1778	13.1954	1.09184e-10	2.34206e-09	9.66266e-10	TP53/AKT1/MTOR/MYC/CDKN2A/BCL2/ATM/ATR/CHEK1/CHEK2	10
BP	GO:0040029	epigenetic regulation of gene expression	14/90	295/18986	0.0474576	10.0115	10.7654	1.10251e-10	2.35044e-09	9.69722e-10	TP53/BRCA1/PIK3CA/MYC/RB1/ARID1A/KMT2D/KMT2A/EZH2/DNMT3A/TET2/SPI1/BCL6/CHEK1	14
BP	GO:0051897	positive regulation of phosphatidylinositol 3-kinase/protein kinase B signal transduction	12/90	192/18986	0.0625	13.1847	11.7111	1.11497e-10	2.36252e-09	9.74708e-10	EGFR/PIK3CA/MTOR/RET/NTRK1/NTRK2/NTRK3/FLT3/JAK2/TNF/CD19/GATA3	12
BP	GO:0090399	replicative senescence	6/90	17/18986	0.352941	74.4549	20.9105	1.1369e-10	2.39437e-09	9.87848e-10	TP53/CDKN2A/ATM/ATR/CHEK1/CHEK2	6
BP	GO:0071219	cellular response to molecule of bacterial origin	13/90	242/18986	0.053719	11.3323	11.1639	1.17028e-10	2.44983e-09	1.01073e-09	AKT1/MAPK1/MAPK3/CDK4/JAK2/IL6/TNF/CXCL8/CXCL10/CCL2/CCR5/CD274/HAVCR2	13
BP	GO:0051962	positive regulation of nervous system development	14/90	297/18986	0.047138	9.94403	10.7216	1.20535e-10	2.50813e-09	1.03478e-09	EGFR/KRAS/BRAF/MTOR/MAP2K1/MAP2K2/NTRK1/NTRK2/CTNNB1/HIF1A/IL6/TNF/IFNG/CXCR4	14
BP	GO:0014013	regulation of gliogenesis	10/90	112/18986	0.0892857	18.8353	13.0647	1.30749e-10	2.70447e-09	1.11579e-09	TP53/EGFR/KRAS/MTOR/RB1/CTNNB1/EZH2/IL6/TNF/CXCR4	10
BP	GO:0045581	negative regulation of T cell differentiation	8/90	53/18986	0.150943	31.8423	15.5173	1.38188e-10	2.84145e-09	1.1723e-09	CDKN2A/ERBB2/STAT5A/CTLA4/LAG3/FOXP3/RUNX1/BCL6	8
BP	GO:0050769	positive regulation of neurogenesis	13/90	247/18986	0.0526316	11.1029	11.0297	1.5081e-10	3.08274e-09	1.27185e-09	EGFR/KRAS/BRAF/MTOR/MAP2K1/MAP2K2/NTRK2/CTNNB1/HIF1A/IL6/TNF/IFNG/CXCR4	13
BP	GO:0002009	morphogenesis of an epithelium	17/90	500/18986	0.034	7.17249	9.65307	1.708e-10	3.47094e-09	1.43201e-09	EGFR/KRAS/PTEN/MTOR/MYC/MET/RET/CTNNB1/SMAD4/TGFBR2/HIF1A/TNF/CXCL10/CXCR4/GATA3/BCL2/CASP3	17
BP	GO:0060425	lung morphogenesis	8/90	55/18986	0.145455	30.6844	15.2148	1.88378e-10	3.80589e-09	1.5702e-09	KRAS/MAPK1/MAPK3/MAP2K1/MAP2K2/CTNNB1/TGFBR2/TNF	8
BP	GO:0002294	CD4-positive, alpha-beta T cell differentiation involved in immune response	9/90	83/18986	0.108434	22.8747	13.7834	1.98018e-10	3.97753e-09	1.64101e-09	MTOR/KMT2A/STAT3/STAT5A/IL6/IFNG/GATA3/FOXP3/BCL6	9
BP	GO:0002287	alpha-beta T cell activation involved in immune response	9/90	84/18986	0.107143	22.6024	13.694	2.20928e-10	4.36206e-09	1.79966e-09	MTOR/KMT2A/STAT3/STAT5A/IL6/IFNG/GATA3/FOXP3/BCL6	9
BP	GO:0002293	alpha-beta T cell differentiation involved in immune response	9/90	84/18986	0.107143	22.6024	13.694	2.20928e-10	4.36206e-09	1.79966e-09	MTOR/KMT2A/STAT3/STAT5A/IL6/IFNG/GATA3/FOXP3/BCL6	9
BP	GO:2000514	regulation of CD4-positive, alpha-beta T cell activation	9/90	84/18986	0.107143	22.6024	13.694	2.20928e-10	4.36206e-09	1.79966e-09	TGFBR2/STAT5A/IFNG/CD274/CD3E/GATA3/FOXP3/RUNX1/BCL6	9
BP	GO:0031099	regeneration	12/90	204/18986	0.0588235	12.4092	11.3068	2.25135e-10	4.42003e-09	1.82358e-09	EGFR/BRAF/MAP2K1/MAP2K2/CCND1/EZH2/FLT3/JAK2/IL6/TNF/RUNX1/BCL2	12
BP	GO:0010506	regulation of autophagy	15/90	373/18986	0.0402145	8.48347	10.0737	2.27834e-10	4.44789e-09	1.83507e-09	TP53/PIK3CA/AKT1/MTOR/MAPK3/MET/VHL/HIF1A/STAT3/IFNG/BCL2/MCL1/CASP3/BAD/ATM	15
BP	GO:0060438	trachea development	6/90	19/18986	0.315789	66.6175	19.7487	2.47356e-10	4.80202e-09	1.98117e-09	MAPK1/MAPK3/MAP2K1/MAP2K2/CTNNB1/TGFBR2	6
BP	GO:0002822	regulation of adaptive immune response based on somatic recombination of immune receptors built from immunoglobulin superfamily domains	12/90	206/18986	0.0582524	12.2887	11.2427	2.51993e-10	4.85003e-09	2.00098e-09	JAK2/STAT5A/IL6/TNF/PDCD1/CD274/HAVCR2/CD4/PTPRC/GATA3/FOXP3/BCL6	12
BP	GO:0097696	receptor signaling pathway via STAT	11/90	160/18986	0.06875	14.5032	11.8375	2.5262e-10	4.85003e-09	2.00098e-09	VHL/FLT3/JAK2/STAT3/STAT5A/STAT5B/IL6/TNF/IFNG/CCL2/PTPRC	11
BP	GO:0043369	CD4-positive or CD8-positive, alpha-beta T cell lineage commitment	7/90	35/18986	0.2	42.1911	16.8331	2.56051e-10	4.88888e-09	2.01701e-09	BRAF/MTOR/STAT3/STAT5A/IL6/FOXP3/BCL2	7
BP	GO:0007422	peripheral nervous system development	9/90	87/18986	0.103448	21.823	13.4346	3.04278e-10	5.77795e-09	2.38381e-09	HRAS/AKT1/MAPK1/MAPK3/MAP2K1/MAP2K2/ERBB2/NTRK2/RUNX1	9
BP	GO:0045582	positive regulation of T cell differentiation	10/90	122/18986	0.0819672	17.2914	12.4585	3.06394e-10	5.78652e-09	2.38735e-09	TGFBR2/ARID1A/STAT5B/IFNG/PTPRC/GATA3/FOXP3/RUNX1/BCL6/BAD	10
BP	GO:0009416	response to light stimulus	14/90	326/18986	0.0429448	9.05944	10.1298	4.09392e-10	7.68993e-09	3.17264e-09	TP53/EGFR/BRCA2/KRAS/BRAF/AKT1/MYC/CCND1/HIF1A/KMT2A/BCL2/CASP3/BAX/ATR	14
BP	GO:0048145	regulation of fibroblast proliferation	9/90	90/18986	0.1	21.0956	13.188	4.14157e-10	7.73762e-09	3.19232e-09	TP53/EGFR/HRAS/MYC/CDK4/CDK6/CTNNB1/KMT2A/BAX	9
BP	GO:0070228	regulation of lymphocyte apoptotic process	8/90	61/18986	0.131148	27.6663	14.3963	4.45216e-10	8.2294e-09	3.39521e-09	TP53/HIF1A/PDCD1/CD274/CD3G/BCL2/BCL6/BAX	8
BP	GO:0070231	T cell apoptotic process	8/90	61/18986	0.131148	27.6663	14.3963	4.45216e-10	8.2294e-09	3.39521e-09	TP53/AKT1/HIF1A/PDCD1/CD274/BCL2/BAX/CHEK2	8
BP	GO:0036293	response to decreased oxygen levels	14/90	331/18986	0.0422961	8.92259	10.0352	4.9929e-10	9.13176e-09	3.7675e-09	TP53/AKT1/MTOR/MYC/SMAD4/VHL/HIF1A/DNMT3A/TNF/CXCR4/BCL2/CASP3/BAD/ATM	14
BP	GO:0060562	epithelial tube morphogenesis	14/90	331/18986	0.0422961	8.92259	10.0352	4.9929e-10	9.13176e-09	3.7675e-09	KRAS/MYC/MET/RET/CTNNB1/SMAD4/TGFBR2/HIF1A/TNF/CXCL10/CXCR4/GATA3/BCL2/CASP3	14
BP	GO:0002292	T cell differentiation involved in immune response	9/90	92/18986	0.0978261	20.637	13.0301	5.05542e-10	9.14979e-09	3.77494e-09	MTOR/KMT2A/STAT3/STAT5A/IL6/IFNG/GATA3/FOXP3/BCL6	9
BP	GO:0032945	negative regulation of mononuclear cell proliferation	9/90	92/18986	0.0978261	20.637	13.0301	5.05542e-10	9.14979e-09	3.77494e-09	CDKN2A/ERBB2/CD274/CTLA4/HAVCR2/FOXP3/BCL6/CASP3/ATM	9
BP	GO:0045620	negative regulation of lymphocyte differentiation	8/90	62/18986	0.129032	27.2201	14.2713	5.09211e-10	9.16844e-09	3.78263e-09	CDKN2A/ERBB2/STAT5A/CTLA4/LAG3/FOXP3/RUNX1/BCL6	8
BP	GO:0038129	ERBB3 signaling pathway	5/90	10/18986	0.5	105.478	22.8067	5.29026e-10	9.47611e-09	3.90957e-09	MAPK1/MAPK3/MAP2K1/MAP2K2/ERBB2	5
BP	GO:0048762	mesenchymal cell differentiation	13/90	274/18986	0.0474453	10.0088	10.3663	5.41385e-10	9.64775e-09	3.98038e-09	PTEN/MTOR/MAPK1/MAPK3/RET/CTNNB1/SMAD4/TGFBR2/HIF1A/EZH2/IL6/GATA3/BCL2	13
BP	GO:0002819	regulation of adaptive immune response	12/90	221/18986	0.0542986	11.4546	10.7887	5.65711e-10	1.00298e-08	4.13802e-09	JAK2/STAT5A/IL6/TNF/PDCD1/CD274/HAVCR2/CD4/PTPRC/GATA3/FOXP3/BCL6	12
BP	GO:0009612	response to mechanical stimulus	12/90	222/18986	0.0540541	11.403	10.76	5.95756e-10	1.05089e-08	4.33567e-09	EGFR/PIK3CA/MAPK3/NTRK1/CTNNB1/TNF/CXCL10/CXCR4/CASP8/BAD/ATR/CHEK1	12
BP	GO:2001233	regulation of apoptotic signaling pathway	15/90	403/18986	0.0372208	7.85194	9.59511	6.63598e-10	1.16465e-08	4.805e-09	TP53/BRCA1/AKT1/MYC/RB1/RET/CTNNB1/HIF1A/JAK2/TNF/PTPRC/BCL2/MCL1/BAX/BAD	15
BP	GO:0051896	regulation of phosphatidylinositol 3-kinase/protein kinase B signal transduction	13/90	280/18986	0.0464286	9.79437	10.2314	7.05704e-10	1.23232e-08	5.0842e-09	EGFR/PIK3CA/PTEN/MTOR/RET/NTRK1/NTRK2/NTRK3/FLT3/JAK2/TNF/CD19/GATA3	13
BP	GO:0010507	negative regulation of autophagy	9/90	96/18986	0.09375	19.7771	12.7289	7.42945e-10	1.29087e-08	5.32574e-09	TP53/PIK3CA/AKT1/MTOR/MET/VHL/STAT3/BCL2/MCL1	9
BP	GO:0038128	ERBB2 signaling pathway	6/90	23/18986	0.26087	55.0319	17.8938	9.06431e-10	1.56709e-08	6.46535e-09	EGFR/MAPK1/MAPK3/MAP2K1/MAP2K2/ERBB2	6
BP	GO:0070664	negative regulation of leukocyte proliferation	9/90	99/18986	0.0909091	19.1778	12.5146	9.80519e-10	1.68678e-08	6.95918e-09	CDKN2A/ERBB2/CD274/CTLA4/HAVCR2/FOXP3/BCL6/CASP3/ATM	9
BP	GO:0016049	cell growth	16/90	490/18986	0.0326531	6.88834	9.11368	1.12594e-09	1.92742e-08	7.95196e-09	TP53/EGFR/BRCA1/AKT1/MTOR/CDKN2A/RB1/ERBB2/ROS1/CTNNB1/SMAD4/TGFBR2/KMT2D/CXCR4/BCL2/BCL6	16
BP	GO:0061180	mammary gland epithelium development	8/90	69/18986	0.115942	24.4586	13.4723	1.22581e-09	2.08809e-08	8.61486e-09	BRCA2/AKT1/MAPK1/CCND1/HIF1A/JAK2/GATA3/BAX	8
BP	GO:0043525	positive regulation of neuron apoptotic process	8/90	70/18986	0.114286	24.1092	13.3678	1.37867e-09	2.32852e-08	9.60678e-09	TP53/CTNNB1/TNF/MCL1/CASP3/CASP8/BAX/ATM	8
BP	GO:0070482	response to oxygen levels	14/90	358/18986	0.0391061	8.24966	9.55691	1.38036e-09	2.32852e-08	9.60678e-09	TP53/AKT1/MTOR/MYC/SMAD4/VHL/HIF1A/DNMT3A/TNF/CXCR4/BCL2/CASP3/BAD/ATM	14
BP	GO:0070372	regulation of ERK1 and ERK2 cascade	13/90	296/18986	0.0439189	9.26494	9.8906	1.38885e-09	2.33152e-08	9.61918e-09	EGFR/HRAS/BRAF/MAPK3/MAP2K1/ERBB2/ROS1/NTRK1/SMAD4/TNF/HAVCR2/CD4/PTPRC	13
BP	GO:0042102	positive regulation of T cell proliferation	9/90	104/18986	0.0865385	18.2558	12.1778	1.52659e-09	2.55043e-08	1.05223e-08	TGFBR2/JAK2/STAT5B/IL6/CD274/HAVCR2/CD3E/PTPRC/FOXP3	9
BP	GO:0034612	response to tumor necrosis factor	12/90	243/18986	0.0493827	10.4176	10.1968	1.67027e-09	2.77712e-08	1.14576e-08	TP53/BRCA1/AKT1/MAPK1/MAPK3/JAK2/TNF/CXCL8/CCL2/GATA3/CASP3/CASP8	12
BP	GO:0009895	negative regulation of catabolic process	14/90	367/18986	0.0381471	8.04735	9.40854	1.90077e-09	3.14532e-08	1.29767e-08	TP53/EGFR/PIK3CA/AKT1/MTOR/CDKN2A/ALK/MET/SMAD4/VHL/STAT3/TNF/BCL2/MCL1	14
BP	GO:0042770	signal transduction in response to DNA damage	11/90	194/18986	0.056701	11.9614	10.5906	1.96595e-09	3.23776e-08	1.3358e-08	TP53/BRCA1/BRCA2/MAPK3/CDKN2A/CCND1/ATM/ATR/CHEK1/CHEK2/RAD51	11
BP	GO:0048144	fibroblast proliferation	9/90	109/18986	0.0825688	17.4183	11.8636	2.32371e-09	3.80891e-08	1.57145e-08	TP53/EGFR/HRAS/MYC/CDK4/CDK6/CTNNB1/KMT2A/BAX	9
BP	GO:0002706	regulation of lymphocyte mediated immunity	11/90	198/18986	0.0555556	11.7198	10.4645	2.43771e-09	3.97702e-08	1.6408e-08	STAT5B/IL6/TNF/PDCD1/CD274/LAG3/HAVCR2/PTPRC/GATA3/FOXP3/BCL6	11
BP	GO:0033135	regulation of peptidyl-serine phosphorylation	8/90	77/18986	0.103896	21.9175	12.6929	2.99132e-09	4.85741e-08	2.00403e-08	EGFR/BRAF/PTEN/AKT1/NTRK3/IL6/TNF/IFNG	8
BP	GO:0001666	response to hypoxia	13/90	317/18986	0.0410095	8.65117	9.48067	3.18205e-09	5.14307e-08	2.12188e-08	TP53/MTOR/MYC/SMAD4/VHL/HIF1A/DNMT3A/TNF/CXCR4/BCL2/CASP3/BAD/ATM	13
BP	GO:0001776	leukocyte homeostasis	9/90	113/18986	0.079646	16.8018	11.627	3.20414e-09	5.1548e-08	2.12672e-08	AKT1/HIF1A/FLT3/STAT5B/IL6/FOXP3/BCL2/CASP3/BAX	9
BP	GO:0002703	regulation of leukocyte mediated immunity	12/90	258/18986	0.0465116	9.81189	9.83501	3.28934e-09	5.2675e-08	2.17322e-08	STAT5B/IL6/TNF/PDCD1/CD274/LAG3/HAVCR2/PTPRC/SPI1/GATA3/FOXP3/BCL6	12
BP	GO:0009411	response to UV	10/90	157/18986	0.0636943	13.4367	10.799	3.6362e-09	5.79624e-08	2.39136e-08	TP53/EGFR/BRCA2/AKT1/MYC/CCND1/BCL2/CASP3/BAX/ATR	10
BP	GO:0048568	embryonic organ development	15/90	458/18986	0.0327511	6.90902	8.83438	3.79553e-09	6.02259e-08	2.48475e-08	TP53/EGFR/AKT1/MAPK1/MAPK3/MAP2K1/CTNNB1/TGFBR2/HIF1A/KMT2A/TNF/CXCL8/GATA3/TAL1/CASP8	15
BP	GO:1904019	epithelial cell apoptotic process	8/90	80/18986	0.1	21.0956	12.4304	4.07355e-09	6.43436e-08	2.65463e-08	RB1/TGFBR2/DNMT3A/JAK2/IL6/BCL2/CASP3/BAX	8
BP	GO:0042093	T-helper cell differentiation	8/90	81/18986	0.0987654	20.8351	12.3461	4.50261e-09	7.0799e-08	2.92096e-08	MTOR/KMT2A/STAT3/STAT5A/IL6/GATA3/FOXP3/BCL6	8
BP	GO:0050731	positive regulation of peptidyl-tyrosine phosphorylation	9/90	118/18986	0.0762712	16.0898	11.3476	4.70702e-09	7.36797e-08	3.03981e-08	TP53/MTOR/FLT3/JAK2/IL6/IFNG/CD3E/CD4/PTPRC	9
BP	GO:0050730	regulation of peptidyl-tyrosine phosphorylation	10/90	162/18986	0.0617284	13.0219	10.6052	4.92546e-09	7.67532e-08	3.16661e-08	TP53/EGFR/MTOR/FLT3/JAK2/IL6/IFNG/CD3E/CD4/PTPRC	10
BP	GO:0051345	positive regulation of hydrolase activity	13/90	331/18986	0.0392749	8.28526	9.22791	5.34788e-09	8.29638e-08	3.42284e-08	HRAS/AKT1/MYC/CDKN2A/RET/NTRK1/NTRK3/EZH2/STAT3/TNF/IFNG/CASP8/BAD	13
BP	GO:0033138	positive regulation of peptidyl-serine phosphorylation	7/90	54/18986	0.12963	27.3461	13.38	6.26998e-09	9.68364e-08	3.99519e-08	EGFR/BRAF/AKT1/NTRK3/IL6/TNF/IFNG	7
BP	GO:0031330	negative regulation of cellular catabolic process	9/90	122/18986	0.0737705	15.5623	11.1361	6.32289e-09	9.72214e-08	4.01107e-08	TP53/PIK3CA/AKT1/MTOR/MET/VHL/STAT3/BCL2/MCL1	9
BP	GO:0097305	response to alcohol	12/90	275/18986	0.0436364	9.20533	9.45923	6.7374e-09	1.03139e-07	4.2552e-08	BRCA1/AKT1/CDK4/CTNNB1/TGFBR2/DNMT3A/TNF/CCR5/PTPRC/FOXP3/CASP8/RAD51	12
BP	GO:0048545	response to steroid hormone	13/90	340/18986	0.0382353	8.06595	9.07316	7.37107e-09	1.12344e-07	4.63499e-08	EGFR/BRCA1/PIK3CA/MAPK1/KMT2D/IDH1/FLT3/JAK2/IL6/TNF/PTPRC/BCL2/CASP3	13
BP	GO:0071356	cellular response to tumor necrosis factor	11/90	221/18986	0.0497738	10.5001	9.80369	7.70239e-09	1.16881e-07	4.82218e-08	TP53/BRCA1/AKT1/MAPK1/MAPK3/JAK2/TNF/CXCL8/CCL2/GATA3/CASP8	11
BP	GO:0002697	regulation of immune effector process	14/90	410/18986	0.0341463	7.20336	8.76364	7.82296e-09	1.18195e-07	4.87637e-08	STAT5A/STAT5B/IL6/TNF/IFNG/PDCD1/CD274/LAG3/HAVCR2/PTPRC/SPI1/GATA3/FOXP3/BCL6	14
BP	GO:0002363	alpha-beta T cell lineage commitment	6/90	33/18986	0.181818	38.3556	14.8223	9.57453e-09	1.43412e-07	5.91675e-08	MTOR/STAT3/STAT5A/IL6/FOXP3/BCL2	6
BP	GO:0050869	negative regulation of B cell activation	6/90	33/18986	0.181818	38.3556	14.8223	9.57453e-09	1.43412e-07	5.91675e-08	CDKN2A/CTLA4/FOXP3/BCL6/CASP3/ATM	6
BP	GO:0002698	negative regulation of immune effector process	9/90	128/18986	0.0703125	14.8328	10.837	9.65658e-09	1.4402e-07	5.94184e-08	STAT5A/TNF/PDCD1/CD274/HAVCR2/PTPRC/SPI1/FOXP3/BCL6	9
BP	GO:0050672	negative regulation of lymphocyte proliferation	8/90	90/18986	0.0888889	18.7516	11.6497	1.04819e-08	1.55015e-07	6.39547e-08	CDKN2A/ERBB2/CD274/CTLA4/HAVCR2/FOXP3/CASP3/ATM	8
BP	GO:0061900	glial cell activation	7/90	58/18986	0.12069	25.4602	12.8755	1.0483e-08	1.55015e-07	6.39547e-08	EGFR/JAK2/IL6/TNF/IFNG/PTPRC/ATM	7
BP	GO:0000077	DNA damage checkpoint signaling	9/90	131/18986	0.0687023	14.4931	10.6949	1.18381e-08	1.74311e-07	7.19157e-08	TP53/BRCA1/BRCA2/CCND1/ATM/ATR/CHEK1/CHEK2/RAD51	9
BP	GO:0071674	mononuclear cell migration	11/90	231/18986	0.047619	10.0455	9.54601	1.21953e-08	1.78813e-07	7.37732e-08	AKT1/MAPK1/MAPK3/RET/IL6/TNF/CXCL10/CCL2/CCR5/CXCR4/GATA3	11
BP	GO:0043276	anoikis	6/90	35/18986	0.171429	36.1638	14.37	1.39255e-08	2.03324e-07	8.38855e-08	PIK3CA/AKT1/MTOR/NTRK2/BCL2/MCL1	6
BP	GO:0045765	regulation of angiogenesis	13/90	360/18986	0.0361111	7.61784	8.74882	1.4548e-08	2.11524e-07	8.72686e-08	BRCA1/ERBB2/NTRK1/CTNNB1/TGFBR2/HIF1A/STAT3/IL6/TNF/CXCL8/CXCL10/CXCR4/RUNX1	13
BP	GO:0002244	hematopoietic progenitor cell differentiation	9/90	135/18986	0.0666667	14.0637	10.5125	1.54116e-08	2.23147e-07	9.20638e-08	TP53/BRAF/CDK6/FLT3/PTPRC/SPI1/GATA3/TAL1/BCL2	9
BP	GO:0031346	positive regulation of cell projection organization	13/90	363/18986	0.0358127	7.55488	8.70232	1.60504e-08	2.31432e-07	9.5482e-08	HRAS/BRAF/PIK3CA/MTOR/MAP2K1/MAP2K2/ALK/RET/NTRK1/NTRK2/NTRK3/APC/EZH2	13
BP	GO:0038127	ERBB signaling pathway	9/90	136/18986	0.0661765	13.9603	10.4682	1.64403e-08	2.36074e-07	9.73973e-08	EGFR/BRAF/PIK3CA/AKT1/MAPK1/MAPK3/MAP2K1/MAP2K2/ERBB2	9
BP	GO:0002823	negative regulation of adaptive immune response based on somatic recombination of immune receptors built from immunoglobulin superfamily domains	7/90	62/18986	0.112903	23.8176	12.4194	1.68858e-08	2.41474e-07	9.96251e-08	STAT5A/PDCD1/CD274/HAVCR2/PTPRC/FOXP3/BCL6	7
BP	GO:1901342	regulation of vasculature development	13/90	369/18986	0.0352304	7.43204	8.6109	1.94831e-08	2.77475e-07	1.14478e-07	BRCA1/ERBB2/NTRK1/CTNNB1/TGFBR2/HIF1A/STAT3/IL6/TNF/CXCL8/CXCL10/CXCR4/RUNX1	13
BP	GO:0031570	DNA integrity checkpoint signaling	9/90	140/18986	0.0642857	13.5614	10.2952	2.11809e-08	3.00423e-07	1.23946e-07	TP53/BRCA1/BRCA2/CCND1/ATM/ATR/CHEK1/CHEK2/RAD51	9
BP	GO:0002643	regulation of tolerance induction	5/90	19/18986	0.263158	55.5146	16.4071	2.36035e-08	3.32454e-07	1.37161e-07	TGFBR2/PDCD1/HAVCR2/CD3E/FOXP3	5
BP	GO:0097192	extrinsic apoptotic signaling pathway in absence of ligand	7/90	65/18986	0.107692	22.7183	12.1046	2.36305e-08	3.32454e-07	1.37161e-07	AKT1/RET/TNF/BCL2/MCL1/BAX/BAD	7
BP	GO:0032200	telomere organization	10/90	193/18986	0.0518135	10.9303	9.56944	2.63724e-08	3.69533e-07	1.52459e-07	TP53/BRCA2/MAPK1/MAPK3/MYC/CTNNB1/EZH2/ATM/ATR/RAD51	10
BP	GO:0021543	pallium development	10/90	195/18986	0.0512821	10.8182	9.51081	2.90839e-08	4.0394e-07	1.66654e-07	EGFR/PTEN/CDK6/ALK/NTRK2/CTNNB1/HIF1A/EZH2/CASP3/BAX	10
BP	GO:0002820	negative regulation of adaptive immune response	7/90	67/18986	0.104478	22.0401	11.9063	2.92929e-08	4.0394e-07	1.66654e-07	STAT5A/PDCD1/CD274/HAVCR2/PTPRC/FOXP3/BCL6	7
BP	GO:0030888	regulation of B cell proliferation	7/90	67/18986	0.104478	22.0401	11.9063	2.92929e-08	4.0394e-07	1.66654e-07	CDKN2A/CTLA4/PTPRC/BCL2/BCL6/CASP3/ATM	7
BP	GO:0038034	signal transduction in absence of ligand	7/90	67/18986	0.104478	22.0401	11.9063	2.92929e-08	4.0394e-07	1.66654e-07	AKT1/RET/TNF/BCL2/MCL1/BAX/BAD	7
BP	GO:0008585	female gonad development	8/90	103/18986	0.0776699	16.3849	10.8049	3.05826e-08	4.20058e-07	1.73304e-07	BRCA2/SMAD4/IDH1/STAT5B/BCL2/CASP3/BAX/ATM	8
BP	GO:0070374	positive regulation of ERK1 and ERK2 cascade	10/90	197/18986	0.0507614	10.7084	9.45302	3.20388e-08	4.38327e-07	1.80841e-07	EGFR/HRAS/BRAF/MAPK3/MAP2K1/NTRK1/TNF/HAVCR2/CD4/PTPRC	10
BP	GO:0002449	lymphocyte mediated immunity	13/90	386/18986	0.0336788	7.10472	8.36266	3.31075e-08	4.51171e-07	1.8614e-07	STAT5B/IL6/TNF/PDCD1/CD274/LAG3/HAVCR2/CD8A/CD19/PTPRC/GATA3/FOXP3/BCL6	13
BP	GO:0001818	negative regulation of cytokine production	13/90	388/18986	0.0335052	7.0681	8.33445	3.51765e-08	4.77493e-07	1.97e-07	EZH2/IL6/TNF/IFNG/CD274/LAG3/TIGIT/HAVCR2/PTPRC/GATA3/FOXP3/BCL6/CASP3	13
BP	GO:0071375	cellular response to peptide hormone stimulus	12/90	321/18986	0.0373832	7.88619	8.58735	3.74467e-08	5.06332e-07	2.08898e-07	HRAS/PIK3CA/AKT1/MTOR/MAPK1/MAPK3/RB1/APC/JAK2/STAT3/STAT5A/STAT5B	12
BP	GO:0033044	regulation of chromosome organization	11/90	258/18986	0.0426357	8.99423	8.92241	3.80519e-08	5.12521e-07	2.11451e-07	TP53/MAPK1/MAPK3/MYC/RB1/APC/CTNNB1/ARID1A/TAL1/ATM/ATR	11
BP	GO:0046545	development of primary female sexual characteristics	8/90	107/18986	0.0747664	15.7724	10.5753	4.12857e-08	5.53929e-07	2.28535e-07	BRCA2/SMAD4/IDH1/STAT5B/BCL2/CASP3/BAX/ATM	8
BP	GO:0000075	cell cycle checkpoint signaling	10/90	203/18986	0.0492611	10.3919	9.28454	4.2557e-08	5.6879e-07	2.34666e-07	TP53/BRCA1/BRCA2/CCND1/APC/ATM/ATR/CHEK1/CHEK2/RAD51	10
BP	GO:0060251	regulation of glial cell proliferation	6/90	42/18986	0.142857	30.1365	13.0457	4.38246e-08	5.83489e-07	2.4073e-07	TP53/EGFR/KRAS/RB1/IL6/TNF	6
BP	GO:0002704	negative regulation of leukocyte mediated immunity	7/90	71/18986	0.0985915	20.7984	11.5345	4.41144e-08	5.85105e-07	2.41398e-07	PDCD1/CD274/HAVCR2/PTPRC/SPI1/FOXP3/BCL6	7
BP	GO:2001235	positive regulation of apoptotic signaling pathway	9/90	153/18986	0.0588235	12.4092	9.77869	4.58287e-08	6.05532e-07	2.49825e-07	TP53/MYC/RET/JAK2/TNF/PTPRC/MCL1/BAX/BAD	9
BP	GO:0046640	regulation of alpha-beta T cell proliferation	6/90	43/18986	0.139535	29.4357	12.8829	5.07383e-08	6.67863e-07	2.75541e-07	TGFBR2/JAK2/CD274/CD3E/PTPRC/FOXP3	6
BP	GO:0031960	response to corticosteroid	9/90	156/18986	0.0576923	12.1705	9.66834	5.42072e-08	7.1083e-07	2.93268e-07	EGFR/PIK3CA/FLT3/JAK2/IL6/TNF/PTPRC/BCL2/CASP3	9
BP	GO:0001701	in utero embryonic development	13/90	403/18986	0.0322581	6.80502	8.12905	5.4811e-08	7.16046e-07	2.9542e-07	TP53/EGFR/BRCA2/AKT1/MAPK1/MAP2K1/CTNNB1/SMAD4/TGFBR2/HIF1A/GATA3/CASP8/CHEK1	13
BP	GO:0050900	leukocyte migration	13/90	404/18986	0.0321782	6.78817	8.11573	5.64176e-08	7.34274e-07	3.0294e-07	AKT1/MAPK1/MAPK3/RET/STAT5B/IL6/TNF/CXCL8/CXCL10/CCL2/CCR5/CXCR4/GATA3	13
BP	GO:0014002	astrocyte development	6/90	44/18986	0.136364	28.7667	12.7256	5.85271e-08	7.58886e-07	3.13095e-07	EGFR/KRAS/CDK6/IL6/TNF/IFNG	6
BP	GO:0032732	positive regulation of interleukin-1 production	7/90	74/18986	0.0945946	19.9553	11.275	5.90127e-08	7.59516e-07	3.13354e-07	JAK2/STAT3/IL6/TNF/IFNG/HAVCR2/CASP8	7
BP	GO:0042130	negative regulation of T cell proliferation	7/90	74/18986	0.0945946	19.9553	11.275	5.90127e-08	7.59516e-07	3.13354e-07	CDKN2A/ERBB2/CD274/CTLA4/HAVCR2/FOXP3/CASP3	7
BP	GO:0044839	cell cycle G2/M phase transition	9/90	158/18986	0.056962	12.0165	9.59644	6.05089e-08	7.75898e-07	3.20113e-07	TP53/BRCA1/CCND1/CDK4/CDK6/ATM/ATR/CHEK1/CHEK2	9
BP	GO:0001558	regulation of cell growth	13/90	408/18986	0.0318627	6.72162	8.0629	6.32773e-08	8.08414e-07	3.33528e-07	TP53/EGFR/BRCA1/AKT1/MTOR/CDKN2A/RB1/ERBB2/ROS1/SMAD4/CXCR4/BCL2/BCL6	13
BP	GO:0002443	leukocyte mediated immunity	14/90	485/18986	0.028866	6.08944	7.83583	6.40249e-08	8.14969e-07	3.36232e-07	STAT5B/IL6/TNF/PDCD1/CD274/LAG3/HAVCR2/CD8A/CD19/PTPRC/SPI1/GATA3/FOXP3/BCL6	14
BP	GO:0046635	positive regulation of alpha-beta T cell activation	7/90	75/18986	0.0933333	19.6892	11.1919	6.48388e-08	8.22316e-07	3.39264e-07	TGFBR2/JAK2/IFNG/CD3E/PTPRC/FOXP3/RUNX1	7
BP	GO:0000723	telomere maintenance	9/90	162/18986	0.0555556	11.7198	9.45645	7.50553e-08	9.48425e-07	3.91293e-07	TP53/BRCA2/MAPK1/MAPK3/MYC/CTNNB1/ATM/ATR/RAD51	9
BP	GO:0045646	regulation of erythrocyte differentiation	6/90	46/18986	0.130435	27.5159	12.4262	7.70736e-08	9.66898e-07	3.98914e-07	CDK6/HIF1A/STAT3/STAT5B/SPI1/TAL1	6
BP	GO:0046633	alpha-beta T cell proliferation	6/90	46/18986	0.130435	27.5159	12.4262	7.70736e-08	9.66898e-07	3.98914e-07	TGFBR2/JAK2/CD274/CD3E/PTPRC/FOXP3	6
BP	GO:0036294	cellular response to decreased oxygen levels	9/90	163/18986	0.0552147	11.6479	9.42222	7.91361e-08	9.89201e-07	4.08116e-07	TP53/AKT1/MTOR/MYC/VHL/HIF1A/DNMT3A/BCL2/BAD	9
BP	GO:0035162	embryonic hemopoiesis	5/90	24/18986	0.208333	43.9491	14.5298	8.46819e-08	1.05096e-06	4.33597e-07	TGFBR2/HIF1A/KMT2A/GATA3/TAL1	5
BP	GO:0045061	thymic T cell selection	5/90	24/18986	0.208333	43.9491	14.5298	8.46819e-08	1.05096e-06	4.33597e-07	CD3D/CD3E/CD3G/PTPRC/GATA3	5
BP	GO:0002064	epithelial cell development	10/90	219/18986	0.0456621	9.63267	8.86771	8.68852e-08	1.07447e-06	4.43295e-07	AKT1/CDK6/MET/ROS1/NTRK1/HIF1A/TNF/CXCR4/FOXP3/BAD	10
BP	GO:0021537	telencephalon development	11/90	281/18986	0.0391459	8.25805	8.45932	9.0724e-08	1.11796e-06	4.6124e-07	EGFR/PTEN/CDK6/ALK/NTRK2/CTNNB1/HIF1A/EZH2/CXCR4/CASP3/BAX	11
BP	GO:0050853	B cell receptor signaling pathway	7/90	79/18986	0.0886076	18.6923	10.875	9.32545e-08	1.14509e-06	4.72429e-07	MAPK1/CTLA4/MS4A1/CD19/PTPRC/BCL2/BAX	7
BP	GO:0070849	response to epidermal growth factor	6/90	48/18986	0.125	26.3694	12.1452	1.00211e-07	1.22617e-06	5.05883e-07	EGFR/AKT1/MAPK1/MAPK3/ERBB2/STAT5B	6
BP	GO:0032355	response to estradiol	8/90	120/18986	0.0666667	14.0637	9.90738	1.01238e-07	1.22839e-06	5.06798e-07	EGFR/CTNNB1/EZH2/DNMT3A/STAT3/STAT5B/CASP3/CASP8	8
BP	GO:1902749	regulation of cell cycle G2/M phase transition	8/90	120/18986	0.0666667	14.0637	9.90738	1.01238e-07	1.22839e-06	5.06798e-07	TP53/BRCA1/CCND1/CDK4/CDK6/ATM/ATR/CHEK1	8
BP	GO:0009615	response to virus	13/90	425/18986	0.0305882	6.45276	7.84606	1.01607e-07	1.22839e-06	5.06798e-07	CDK6/HIF1A/JAK2/IL6/TNF/IFNG/CXCL10/CXCR4/PTPRC/GATA3/FOXP3/BCL2/BAX	13
BP	GO:0046637	regulation of alpha-beta T cell differentiation	7/90	80/18986	0.0875	18.4586	10.7993	1.01806e-07	1.22839e-06	5.06798e-07	TGFBR2/STAT5A/IFNG/GATA3/FOXP3/RUNX1/BCL6	7
BP	GO:0002260	lymphocyte homeostasis	7/90	81/18986	0.0864198	18.2307	10.7251	1.11011e-07	1.33481e-06	5.50706e-07	AKT1/HIF1A/STAT5B/FOXP3/BCL2/CASP3/BAX	7
BP	GO:0001774	microglial cell activation	6/90	49/18986	0.122449	25.8313	12.0111	1.13761e-07	1.35849e-06	5.60473e-07	JAK2/IL6/TNF/IFNG/PTPRC/ATM	6
BP	GO:0043029	T cell homeostasis	6/90	49/18986	0.122449	25.8313	12.0111	1.13761e-07	1.35849e-06	5.60473e-07	AKT1/STAT5B/FOXP3/BCL2/CASP3/BAX	6
BP	GO:0046660	female sex differentiation	8/90	122/18986	0.0655738	13.8332	9.81382	1.15124e-07	1.37005e-06	5.65243e-07	BRCA2/SMAD4/IDH1/STAT5B/BCL2/CASP3/BAX/ATM	8
BP	GO:0030856	regulation of epithelial cell differentiation	9/90	172/18986	0.0523256	11.0384	9.12701	1.25481e-07	1.48821e-06	6.13994e-07	KRAS/CCND1/CTNNB1/EZH2/STAT5B/TNF/IFNG/GATA3/BAD	9
BP	GO:0033598	mammary gland epithelial cell proliferation	5/90	26/18986	0.192308	40.5684	13.9334	1.3008e-07	1.53341e-06	6.3264e-07	BRCA2/MAPK1/CCND1/GATA3/BAX	5
BP	GO:0032609	type II interferon production	8/90	124/18986	0.0645161	13.61	9.72243	1.30615e-07	1.53341e-06	6.3264e-07	HRAS/JAK2/TNF/CD274/HAVCR2/CD3E/GATA3/FOXP3	8
BP	GO:0032649	regulation of type II interferon production	8/90	124/18986	0.0645161	13.61	9.72243	1.30615e-07	1.53341e-06	6.3264e-07	HRAS/JAK2/TNF/CD274/HAVCR2/CD3E/GATA3/FOXP3	8
BP	GO:0007548	sex differentiation	11/90	292/18986	0.0376712	7.94696	8.25613	1.33685e-07	1.56416e-06	6.45326e-07	BRCA2/NTRK1/CTNNB1/SMAD4/IDH1/STAT5B/GATA3/BCL2/CASP3/BAX/ATM	11
BP	GO:0048660	regulation of smooth muscle cell proliferation	9/90	174/18986	0.0517241	10.9115	9.06438	1.38516e-07	1.61524e-06	6.66402e-07	EGFR/PIK3CA/PTEN/AKT1/CTNNB1/JAK2/IL6/TNF/IFNG	9
BP	GO:0051090	regulation of DNA-binding transcription factor activity	12/90	363/18986	0.0330579	6.97374	7.93079	1.42858e-07	1.66031e-06	6.84994e-07	PTEN/AKT1/MAPK3/CDKN2A/RB1/ALK/NTRK1/IL6/TNF/HAVCR2/SPI1/FOXP3	12
BP	GO:0050727	regulation of inflammatory response	13/90	438/18986	0.0296804	6.26124	7.68808	1.4384e-07	1.66615e-06	6.87405e-07	RB1/JAK2/STAT3/STAT5B/IL6/TNF/IFNG/PTPRC/GATA3/FOXP3/BCL6/CASP3/ATM	13
BP	GO:0010717	regulation of epithelial to mesenchymal transition	8/90	126/18986	0.0634921	13.394	9.63314	1.47865e-07	1.70708e-06	7.04292e-07	PTEN/MTOR/CTNNB1/SMAD4/TGFBR2/EZH2/IL6/GATA3	8
BP	GO:0060397	growth hormone receptor signaling pathway via JAK-STAT	4/90	11/18986	0.363636	76.7111	17.3343	1.51886e-07	1.74769e-06	7.21046e-07	JAK2/STAT3/STAT5A/STAT5B	4
BP	GO:0070102	interleukin-6-mediated signaling pathway	5/90	27/18986	0.185185	39.0658	13.66	1.59049e-07	1.82408e-06	7.52561e-07	SMAD4/JAK2/STAT3/IL6/SPI1	5
BP	GO:0002269	leukocyte activation involved in inflammatory response	6/90	52/18986	0.115385	24.341	11.6317	1.63746e-07	1.87177e-06	7.72237e-07	JAK2/IL6/TNF/IFNG/PTPRC/ATM	6
BP	GO:0031929	TOR signaling	9/90	178/18986	0.0505618	10.6663	8.94211	1.68162e-07	1.88644e-06	7.78291e-07	PIK3CA/AKT1/MTOR/MAPK3/ROS1/VHL/HIF1A/GATA3/ATM	9
BP	GO:0048659	smooth muscle cell proliferation	9/90	178/18986	0.0505618	10.6663	8.94211	1.68162e-07	1.88644e-06	7.78291e-07	EGFR/PIK3CA/PTEN/AKT1/CTNNB1/JAK2/IL6/TNF/IFNG	9
BP	GO:0071453	cellular response to oxygen levels	9/90	178/18986	0.0505618	10.6663	8.94211	1.68162e-07	1.88644e-06	7.78291e-07	TP53/AKT1/MTOR/MYC/VHL/HIF1A/DNMT3A/BCL2/BAD	9
BP	GO:0048678	response to axon injury	7/90	86/18986	0.0813953	17.1708	10.3727	1.68287e-07	1.88644e-06	7.78291e-07	BRAF/MAP2K1/MAP2K2/NTRK1/JAK2/BCL2/BAX	7
BP	GO:0050871	positive regulation of B cell activation	7/90	86/18986	0.0813953	17.1708	10.3727	1.68287e-07	1.88644e-06	7.78291e-07	STAT5B/IL6/PTPRC/SPI1/BCL2/BCL6/BAD	7
BP	GO:0150076	neuroinflammatory response	7/90	86/18986	0.0813953	17.1708	10.3727	1.68287e-07	1.88644e-06	7.78291e-07	EGFR/JAK2/IL6/TNF/IFNG/PTPRC/ATM	7
BP	GO:0048511	rhythmic process	11/90	299/18986	0.0367893	7.76091	8.13228	1.6964e-07	1.89549e-06	7.82024e-07	TP53/EGFR/PTEN/MTOR/NTRK1/NTRK2/KMT2A/EZH2/STAT5B/TNF/CASP3	11
BP	GO:0008406	gonad development	10/90	236/18986	0.0423729	8.93879	8.46938	1.74503e-07	1.94358e-06	8.01865e-07	BRCA2/NTRK1/SMAD4/IDH1/STAT5B/GATA3/BCL2/CASP3/BAX/ATM	10
BP	GO:0043434	response to peptide hormone	13/90	446/18986	0.029148	6.14893	7.59401	1.77097e-07	1.96617e-06	8.11186e-07	HRAS/BRAF/PIK3CA/AKT1/MTOR/MAPK1/MAPK3/RB1/APC/JAK2/STAT3/STAT5A/STAT5B	13
BP	GO:0008625	extrinsic apoptotic signaling pathway via death domain receptors	7/90	87/18986	0.0804598	16.9734	10.3058	1.82313e-07	2.01763e-06	8.32416e-07	BRCA1/TNF/SPI1/BCL2/CASP8/BAX/BAD	7
BP	GO:0035094	response to nicotine	6/90	53/18986	0.113208	23.8818	11.5122	1.8395e-07	2.02287e-06	8.34579e-07	MAPK1/NTRK1/TNF/BCL2/CASP3/BAD	6
BP	GO:0048009	insulin-like growth factor receptor signaling pathway	6/90	53/18986	0.113208	23.8818	11.5122	1.8395e-07	2.02287e-06	8.34579e-07	PIK3CA/AKT1/MAPK1/MAPK3/MAP2K1/MAP2K2	6
BP	GO:0010165	response to X-ray	5/90	28/18986	0.178571	37.6706	13.4012	1.92903e-07	2.10798e-06	8.69692e-07	TP53/BRCA2/GATA3/CASP3/ATM	5
BP	GO:0071480	cellular response to gamma radiation	5/90	28/18986	0.178571	37.6706	13.4012	1.92903e-07	2.10798e-06	8.69692e-07	TP53/HRAS/ATM/ATR/CHEK2	5
BP	GO:1903034	regulation of response to wounding	9/90	181/18986	0.0497238	10.4895	8.85294	1.93883e-07	2.11205e-06	8.71369e-07	HRAS/BRAF/PTEN/MTOR/MAP2K1/MAP2K2/STAT3/TNF/CXCR4	9
BP	GO:0001836	release of cytochrome c from mitochondria	6/90	54/18986	0.111111	23.4395	11.396	2.0616e-07	2.23877e-06	9.23653e-07	TP53/AKT1/BCL2/MCL1/BAX/BAD	6
BP	GO:0045137	development of primary sexual characteristics	10/90	241/18986	0.0414938	8.75334	8.35981	2.1196e-07	2.29441e-06	9.46606e-07	BRCA2/NTRK1/SMAD4/IDH1/STAT5B/GATA3/BCL2/CASP3/BAX/ATM	10
BP	GO:0009791	post-embryonic development	7/90	89/18986	0.0786517	16.592	10.1752	2.13336e-07	2.29441e-06	9.46606e-07	MTOR/KMT2A/JAK2/GATA3/BCL2/BAX/ATM	7
BP	GO:0010563	negative regulation of phosphorus metabolic process	11/90	306/18986	0.0359477	7.58337	8.01239	2.13925e-07	2.29441e-06	9.46606e-07	TP53/PTEN/AKT1/CDKN2A/RB1/NTRK3/APC/STAT3/TNF/IFNG/PTPRC	11
BP	GO:0045936	negative regulation of phosphate metabolic process	11/90	306/18986	0.0359477	7.58337	8.01239	2.13925e-07	2.29441e-06	9.46606e-07	TP53/PTEN/AKT1/CDKN2A/RB1/NTRK3/APC/STAT3/TNF/IFNG/PTPRC	11
BP	GO:0070672	response to interleukin-15	4/90	12/18986	0.333333	70.3185	16.5769	2.27003e-07	2.42719e-06	1.00139e-06	STAT3/STAT5A/STAT5B/CD4	4
BP	GO:0001503	ossification	13/90	456/18986	0.0285088	6.01408	7.47959	2.28299e-07	2.43355e-06	1.00401e-06	EGFR/PTEN/AKT1/MAPK1/MAPK3/CDK6/CTNNB1/SMAD4/HIF1A/IL6/TNF/RUNX1/BCL2	13
BP	GO:0048608	reproductive structure development	11/90	309/18986	0.0355987	7.50974	7.96217	2.35849e-07	2.50634e-06	1.03404e-06	BRCA2/NTRK1/CTNNB1/SMAD4/IDH1/STAT5B/GATA3/BCL2/CASP3/BAX/ATM	11
BP	GO:0051384	response to glucocorticoid	8/90	134/18986	0.0597015	12.5944	9.29527	2.37886e-07	2.52029e-06	1.0398e-06	EGFR/PIK3CA/FLT3/JAK2/IL6/TNF/BCL2/CASP3	8
BP	GO:0006959	humoral immune response	11/90	310/18986	0.0354839	7.48552	7.94557	2.43587e-07	2.57284e-06	1.06148e-06	IL6/TNF/IFNG/CXCL8/CXCL10/CCL2/PDCD1/MS4A1/PTPRC/GATA3/BCL2	11
BP	GO:0002274	myeloid leukocyte activation	10/90	247/18986	0.0404858	8.54071	8.23245	2.66095e-07	2.79907e-06	1.15482e-06	TGFBR2/JAK2/IL6/TNF/IFNG/CXCL8/HAVCR2/PTPRC/SPI1/ATM	10
BP	GO:0045931	positive regulation of mitotic cell cycle	8/90	136/18986	0.0588235	12.4092	9.21528	2.66617e-07	2.79907e-06	1.15482e-06	EGFR/BRCA2/AKT1/RB1/CCND1/CDK4/STAT5B/TAL1	8
BP	GO:0061458	reproductive system development	11/90	313/18986	0.0351438	7.41377	7.89624	2.68169e-07	2.80689e-06	1.15804e-06	BRCA2/NTRK1/CTNNB1/SMAD4/IDH1/STAT5B/GATA3/BCL2/CASP3/BAX/ATM	11
BP	GO:0002507	tolerance induction	5/90	30/18986	0.166667	35.1593	12.9222	2.77629e-07	2.87988e-06	1.18816e-06	TGFBR2/PDCD1/HAVCR2/CD3E/FOXP3	5
BP	GO:0032703	negative regulation of interleukin-2 production	5/90	30/18986	0.166667	35.1593	12.9222	2.77629e-07	2.87988e-06	1.18816e-06	LAG3/HAVCR2/PTPRC/GATA3/FOXP3	5
BP	GO:2000108	positive regulation of leukocyte apoptotic process	5/90	30/18986	0.166667	35.1593	12.9222	2.77629e-07	2.87988e-06	1.18816e-06	TP53/CDKN2A/PDCD1/CD274/BAX	5
BP	GO:2001242	regulation of intrinsic apoptotic signaling pathway	9/90	189/18986	0.047619	10.0455	8.62504	2.79881e-07	2.8946e-06	1.19423e-06	TP53/AKT1/MYC/CTNNB1/HIF1A/BCL2/MCL1/BAX/BAD	9
BP	GO:0048565	digestive tract development	8/90	137/18986	0.0583942	12.3186	9.17592	2.82064e-07	2.90852e-06	1.19997e-06	EGFR/RB1/RET/CTNNB1/HIF1A/TNF/CXCL8/BCL2	8
BP	GO:0001837	epithelial to mesenchymal transition	9/90	192/18986	0.046875	9.88854	8.54305	3.19772e-07	3.27186e-06	1.34987e-06	PTEN/MTOR/CTNNB1/SMAD4/TGFBR2/HIF1A/EZH2/IL6/GATA3	9
BP	GO:0045814	negative regulation of gene expression, epigenetic	9/90	192/18986	0.046875	9.88854	8.54305	3.19772e-07	3.27186e-06	1.34987e-06	BRCA1/MYC/RB1/KMT2D/KMT2A/EZH2/DNMT3A/BCL6/CHEK1	9
BP	GO:0033002	muscle cell proliferation	10/90	252/18986	0.0396825	8.37125	8.12958	3.20125e-07	3.27186e-06	1.34987e-06	EGFR/PIK3CA/PTEN/AKT1/CTNNB1/JAK2/IL6/TNF/IFNG/RUNX1	10
BP	GO:1903624	regulation of DNA catabolic process	4/90	13/18986	0.307692	64.9094	15.9078	3.26706e-07	3.32934e-06	1.37359e-06	CDKN2A/IL6/BAX/ATM	4
BP	GO:0030878	thyroid gland development	5/90	31/18986	0.16129	34.0251	12.7	3.29786e-07	3.33141e-06	1.37444e-06	BRAF/MAPK1/MAPK3/MAP2K1/MAP2K2	5
BP	GO:0043373	CD4-positive, alpha-beta T cell lineage commitment	5/90	31/18986	0.16129	34.0251	12.7	3.29786e-07	3.33141e-06	1.37444e-06	MTOR/STAT3/STAT5A/IL6/FOXP3	5
BP	GO:0097421	liver regeneration	5/90	31/18986	0.16129	34.0251	12.7	3.29786e-07	3.33141e-06	1.37444e-06	EGFR/CCND1/EZH2/IL6/TNF	5
BP	GO:0000086	G2/M transition of mitotic cell cycle	8/90	141/18986	0.0567376	11.9691	9.02245	3.51776e-07	3.54325e-06	1.46184e-06	BRCA1/CCND1/CDK4/CDK6/ATM/ATR/CHEK1/CHEK2	8
BP	GO:0097194	execution phase of apoptosis	7/90	96/18986	0.0729167	15.3822	9.74958	3.59283e-07	3.6084e-06	1.48872e-06	TP53/AKT1/CDKN2A/IL6/CASP3/CASP8/BAX	7
BP	GO:0002707	negative regulation of lymphocyte mediated immunity	6/90	60/18986	0.1	21.0956	10.7594	3.90631e-07	3.9007e-06	1.60932e-06	PDCD1/CD274/HAVCR2/PTPRC/FOXP3/BCL6	6
BP	GO:0010718	positive regulation of epithelial to mesenchymal transition	6/90	60/18986	0.1	21.0956	10.7594	3.90631e-07	3.9007e-06	1.60932e-06	MTOR/CTNNB1/SMAD4/TGFBR2/EZH2/IL6	6
BP	GO:0001101	response to acid chemical	8/90	144/18986	0.0555556	11.7198	8.91136	4.13299e-07	4.11523e-06	1.69782e-06	EGFR/PIK3CA/MTOR/NTRK1/NTRK2/DNMT3A/TNF/CASP3	8
BP	GO:0030324	lung development	9/90	198/18986	0.0454545	9.58889	8.38438	4.14588e-07	4.11627e-06	1.69825e-06	EGFR/KRAS/MAPK1/MAPK3/MAP2K1/MAP2K2/CTNNB1/TGFBR2/TNF	9
BP	GO:0014009	glial cell proliferation	6/90	61/18986	0.0983607	20.7497	10.6623	4.31605e-07	4.27301e-06	1.76292e-06	TP53/EGFR/KRAS/RB1/IL6/TNF	6
BP	GO:0050921	positive regulation of chemotaxis	8/90	145/18986	0.0551724	11.6389	8.87506	4.35754e-07	4.30183e-06	1.77481e-06	MAPK1/MAPK3/MET/NTRK3/IL6/CXCL8/CXCL10/CXCR4	8
BP	GO:0050890	cognition	11/90	329/18986	0.0334347	7.05323	7.64373	4.40192e-07	4.33333e-06	1.78781e-06	EGFR/KRAS/BRAF/PTEN/MAPK1/NTRK1/NTRK2/HIF1A/KMT2A/TNF/CASP3	11
BP	GO:0031334	positive regulation of protein-containing complex assembly	9/90	200/18986	0.045	9.493	8.33298	4.51197e-07	4.42912e-06	1.82733e-06	TP53/MTOR/MET/TNF/IFNG/TAL1/BAX/ATM/ATR	9
BP	GO:0043467	regulation of generation of precursor metabolites and energy	8/90	146/18986	0.0547945	11.5592	8.83912	4.59245e-07	4.49543e-06	1.85468e-06	TP53/PIK3CA/AKT1/MTOR/HIF1A/STAT3/TNF/IFNG	8
BP	GO:0006979	response to oxidative stress	12/90	405/18986	0.0296296	6.25053	7.3712	4.61192e-07	4.5018e-06	1.85731e-06	TP53/EGFR/AKT1/MET/HIF1A/EZH2/IDH1/JAK2/IL6/BCL2/CASP3/ATM	12
BP	GO:0032731	positive regulation of interleukin-1 beta production	6/90	62/18986	0.0967742	20.4151	10.5674	4.76039e-07	4.62077e-06	1.9064e-06	JAK2/STAT3/IL6/TNF/IFNG/CASP8	6
BP	GO:0043370	regulation of CD4-positive, alpha-beta T cell differentiation	6/90	62/18986	0.0967742	20.4151	10.5674	4.76039e-07	4.62077e-06	1.9064e-06	STAT5A/IFNG/GATA3/FOXP3/RUNX1/BCL6	6
BP	GO:0030323	respiratory tube development	9/90	202/18986	0.0445545	9.39901	8.28231	4.90578e-07	4.74863e-06	1.95915e-06	EGFR/KRAS/MAPK1/MAPK3/MAP2K1/MAP2K2/CTNNB1/TGFBR2/TNF	9
BP	GO:0055123	digestive system development	8/90	148/18986	0.0540541	11.403	8.76827	5.09495e-07	4.91804e-06	2.02904e-06	EGFR/RB1/RET/CTNNB1/HIF1A/TNF/CXCL8/BCL2	8
BP	GO:0002763	positive regulation of myeloid leukocyte differentiation	6/90	64/18986	0.09375	19.7771	10.3843	5.7619e-07	5.54643e-06	2.2883e-06	RB1/TNF/IFNG/CD4/RUNX1/CASP8	6
BP	GO:0007623	circadian rhythm	9/90	206/18986	0.0436893	9.2165	8.18304	5.78365e-07	5.55199e-06	2.29059e-06	TP53/EGFR/PTEN/MTOR/NTRK1/NTRK2/KMT2A/EZH2/TNF	9
BP	GO:0030900	forebrain development	12/90	416/18986	0.0288462	6.08526	7.23761	6.12513e-07	5.86359e-06	2.41915e-06	EGFR/KRAS/PTEN/CDK6/ALK/NTRK2/CTNNB1/HIF1A/EZH2/CXCR4/CASP3/BAX	12
BP	GO:0033599	regulation of mammary gland epithelial cell proliferation	4/90	15/18986	0.266667	56.2548	14.7745	6.19203e-07	5.87769e-06	2.42497e-06	BRCA2/CCND1/GATA3/BAX	4
BP	GO:0045059	positive thymic T cell selection	4/90	15/18986	0.266667	56.2548	14.7745	6.19203e-07	5.87769e-06	2.42497e-06	CD3D/CD3E/CD3G/PTPRC	4
BP	GO:1903358	regulation of Golgi organization	4/90	15/18986	0.266667	56.2548	14.7745	6.19203e-07	5.87769e-06	2.42497e-06	MAPK1/MAPK3/MAP2K1/MAP2K2	4
BP	GO:0032743	positive regulation of interleukin-2 production	5/90	35/18986	0.142857	30.1365	11.9069	6.20752e-07	5.87769e-06	2.42497e-06	STAT5B/CD3E/CD4/PTPRC/RUNX1	5
BP	GO:0007093	mitotic cell cycle checkpoint signaling	8/90	152/18986	0.0526316	11.1029	8.63056	6.24239e-07	5.89465e-06	2.43196e-06	TP53/BRCA1/CCND1/APC/ATM/ATR/CHEK1/CHEK2	8
BP	GO:1905477	positive regulation of protein localization to membrane	7/90	105/18986	0.0666667	14.0637	9.26382	6.62847e-07	6.24226e-06	2.57537e-06	EGFR/HRAS/PIK3CA/AKT1/ERBB2/TNF/IFNG	7
BP	GO:0008631	intrinsic apoptotic signaling pathway in response to oxidative stress	6/90	66/18986	0.0909091	19.1778	10.2092	6.92988e-07	6.50847e-06	2.6852e-06	AKT1/CTNNB1/HIF1A/JAK2/BCL2/MCL1	6
BP	GO:0001782	B cell homeostasis	5/90	36/18986	0.138889	29.2994	11.7291	7.18188e-07	6.70888e-06	2.76789e-06	HIF1A/FOXP3/BCL2/CASP3/BAX	5
BP	GO:2000515	negative regulation of CD4-positive, alpha-beta T cell activation	5/90	36/18986	0.138889	29.2994	11.7291	7.18188e-07	6.70888e-06	2.76789e-06	STAT5A/CD274/FOXP3/RUNX1/BCL6	5
BP	GO:0010389	regulation of G2/M transition of mitotic cell cycle	7/90	107/18986	0.0654206	13.8008	9.16394	7.53604e-07	7.02084e-06	2.89659e-06	BRCA1/CCND1/CDK4/CDK6/ATM/ATR/CHEK1	7
BP	GO:0031100	animal organ regeneration	6/90	67/18986	0.0895522	18.8915	10.1246	7.58269e-07	7.04542e-06	2.90673e-06	EGFR/CCND1/EZH2/FLT3/IL6/TNF	6
BP	GO:0071456	cellular response to hypoxia	8/90	156/18986	0.0512821	10.8182	8.49791	7.60393e-07	7.04631e-06	2.9071e-06	TP53/MTOR/MYC/VHL/HIF1A/DNMT3A/BCL2/BAD	8
BP	GO:0008637	apoptotic mitochondrial changes	7/90	108/18986	0.0648148	13.673	9.115	8.02755e-07	7.41908e-06	3.0609e-06	TP53/AKT1/CDKN2A/BCL2/MCL1/BAX/BAD	7
BP	GO:0048308	organelle inheritance	4/90	16/18986	0.25	52.7389	14.2884	8.22616e-07	7.56241e-06	3.12003e-06	MAPK1/MAPK3/MAP2K1/MAP2K2	4
BP	GO:0048313	Golgi inheritance	4/90	16/18986	0.25	52.7389	14.2884	8.22616e-07	7.56241e-06	3.12003e-06	MAPK1/MAPK3/MAP2K1/MAP2K2	4
BP	GO:0002705	positive regulation of leukocyte mediated immunity	8/90	158/18986	0.0506329	10.6813	8.43338	8.37484e-07	7.63847e-06	3.15141e-06	STAT5B/IL6/TNF/LAG3/PTPRC/SPI1/GATA3/FOXP3	8
BP	GO:0035264	multicellular organism growth	8/90	158/18986	0.0506329	10.6813	8.43338	8.37484e-07	7.63847e-06	3.15141e-06	TP53/PIK3CA/MTOR/STAT3/STAT5A/STAT5B/BCL2/ATM	8
BP	GO:0048754	branching morphogenesis of an epithelial tube	8/90	158/18986	0.0506329	10.6813	8.43338	8.37484e-07	7.63847e-06	3.15141e-06	KRAS/MYC/MET/CTNNB1/SMAD4/TGFBR2/TNF/BCL2	8
BP	GO:0050920	regulation of chemotaxis	9/90	216/18986	0.0416667	8.78981	7.94627	8.59719e-07	7.82074e-06	3.22661e-06	MAPK1/MAPK3/MET/NTRK3/IL6/CXCL8/CXCL10/CCL2/CXCR4	9
BP	GO:0007611	learning or memory	10/90	282/18986	0.035461	7.48069	7.56694	8.95479e-07	8.12478e-06	3.35205e-06	EGFR/KRAS/BRAF/PTEN/MAPK1/NTRK1/NTRK2/HIF1A/KMT2A/CASP3	10
BP	GO:0045589	regulation of regulatory T cell differentiation	5/90	38/18986	0.131579	27.7573	11.3945	9.49115e-07	8.58899e-06	3.54357e-06	IFNG/CTLA4/LAG3/FOXP3/BCL6	5
BP	GO:0048645	animal organ formation	6/90	70/18986	0.0857143	18.0819	9.88126	9.84977e-07	8.89038e-06	3.66791e-06	MAPK1/MAPK3/MAP2K1/MAP2K2/CTNNB1/TGFBR2	6
BP	GO:0032204	regulation of telomere maintenance	7/90	112/18986	0.0625	13.1847	8.92554	1.02715e-06	9.22313e-06	3.8052e-06	TP53/MAPK1/MAPK3/MYC/CTNNB1/ATM/ATR	7
BP	GO:0042116	macrophage activation	7/90	112/18986	0.0625	13.1847	8.92554	1.02715e-06	9.22313e-06	3.8052e-06	JAK2/IL6/TNF/IFNG/HAVCR2/PTPRC/ATM	7
BP	GO:0034349	glial cell apoptotic process	4/90	17/18986	0.235294	49.6366	13.8455	1.07183e-06	9.57487e-06	3.95031e-06	TP53/RB1/CCL2/CASP3	4
BP	GO:0038083	peptidyl-tyrosine autophosphorylation	4/90	17/18986	0.235294	49.6366	13.8455	1.07183e-06	9.57487e-06	3.95031e-06	EGFR/MAPK3/ALK/NTRK1	4
BP	GO:0032872	regulation of stress-activated MAPK cascade	5/90	39/18986	0.128205	27.0456	11.2367	1.08464e-06	9.61508e-06	3.9669e-06	MAPK1/MAPK3/MAP2K1/MAP2K2/MYC	5
BP	GO:0060416	response to growth hormone	5/90	39/18986	0.128205	27.0456	11.2367	1.08464e-06	9.61508e-06	3.9669e-06	AKT1/JAK2/STAT3/STAT5A/STAT5B	5
BP	GO:0070670	response to interleukin-4	5/90	39/18986	0.128205	27.0456	11.2367	1.08464e-06	9.61508e-06	3.9669e-06	CDK4/STAT5A/STAT5B/PTPRC/GATA3	5
BP	GO:0061448	connective tissue development	10/90	290/18986	0.0344828	7.27433	7.43077	1.15375e-06	1.02017e-05	4.20892e-06	HRAS/PIK3CA/MAPK3/RB1/CTNNB1/TGFBR2/HIF1A/SPI1/GATA3/RUNX1	10
BP	GO:0060541	respiratory system development	9/90	225/18986	0.04	8.43822	7.74594	1.20733e-06	1.06484e-05	4.39321e-06	EGFR/KRAS/MAPK1/MAPK3/MAP2K1/MAP2K2/CTNNB1/TGFBR2/TNF	9
BP	GO:0045787	positive regulation of cell cycle	11/90	365/18986	0.030137	6.35756	7.1327	1.22139e-06	1.07452e-05	4.43315e-06	EGFR/BRCA2/AKT1/RB1/CCND1/CDK4/EZH2/STAT5B/TNF/TAL1/CHEK1	11
BP	GO:0033028	myeloid cell apoptotic process	5/90	40/18986	0.125	26.3694	11.0847	1.23497e-06	1.08372e-05	4.4711e-06	CDKN2A/STAT5B/IL6/CCR5/BCL2	5
BP	GO:2001252	positive regulation of chromosome organization	7/90	116/18986	0.0603448	12.7301	8.74552	1.30192e-06	1.13959e-05	4.70163e-06	MAPK1/MAPK3/MYC/CTNNB1/TAL1/ATM/ATR	7
BP	GO:0014015	positive regulation of gliogenesis	6/90	74/18986	0.0810811	17.1045	9.57935	1.3707e-06	1.19287e-05	4.92143e-06	EGFR/KRAS/MTOR/IL6/TNF/CXCR4	6
BP	GO:0030889	negative regulation of B cell proliferation	4/90	18/18986	0.222222	46.879	13.4394	1.37309e-06	1.19287e-05	4.92143e-06	CDKN2A/CTLA4/CASP3/ATM	4
BP	GO:0070230	positive regulation of lymphocyte apoptotic process	4/90	18/18986	0.222222	46.879	13.4394	1.37309e-06	1.19287e-05	4.92143e-06	TP53/PDCD1/CD274/BAX	4
BP	GO:0070302	regulation of stress-activated protein kinase signaling cascade	5/90	41/18986	0.121951	25.7263	10.9382	1.40125e-06	1.2143e-05	5.00987e-06	MAPK1/MAPK3/MAP2K1/MAP2K2/MYC	5
BP	GO:0007292	female gamete generation	8/90	170/18986	0.0470588	9.92732	8.06907	1.45503e-06	1.25777e-05	5.1892e-06	BRCA2/PTEN/AKT1/CTNNB1/KMT2D/ETV6/BCL2/ATM	8
BP	GO:0010975	regulation of neuron projection development	12/90	452/18986	0.0265487	5.60059	6.83187	1.46291e-06	1.26144e-05	5.20434e-06	BRAF/PTEN/AKT1/MAP2K1/MAP2K2/ALK/RET/NTRK1/NTRK2/NTRK3/EZH2/GATA3	12
BP	GO:0003170	heart valve development	6/90	75/18986	0.08	16.8764	9.50754	1.48426e-06	1.27353e-05	5.25421e-06	MTOR/RB1/APC/SMAD4/TGFBR2/GATA3	6
BP	GO:0032206	positive regulation of telomere maintenance	6/90	75/18986	0.08	16.8764	9.50754	1.48426e-06	1.27353e-05	5.25421e-06	MAPK1/MAPK3/MYC/CTNNB1/ATM/ATR	6
BP	GO:0045926	negative regulation of growth	9/90	232/18986	0.0387931	8.18362	7.5977	1.556e-06	1.3318e-05	5.4946e-06	TP53/BRCA1/PTEN/CDKN2A/RB1/SMAD4/HIF1A/BCL2/BCL6	9
BP	GO:0045066	regulatory T cell differentiation	5/90	42/18986	0.119048	25.1138	10.7968	1.58469e-06	1.34641e-05	5.55488e-06	IFNG/CTLA4/LAG3/FOXP3/BCL6	5
BP	GO:0070232	regulation of T cell apoptotic process	5/90	42/18986	0.119048	25.1138	10.7968	1.58469e-06	1.34641e-05	5.55488e-06	TP53/HIF1A/PDCD1/CD274/BCL2	5
BP	GO:0071354	cellular response to interleukin-6	5/90	42/18986	0.119048	25.1138	10.7968	1.58469e-06	1.34641e-05	5.55488e-06	SMAD4/JAK2/STAT3/IL6/SPI1	5
BP	GO:0030330	DNA damage response, signal transduction by p53 class mediator	6/90	76/18986	0.0789474	16.6544	9.4371	1.60538e-06	1.36066e-05	5.61368e-06	TP53/BRCA2/CDKN2A/ATM/ATR/CHEK2	6
BP	GO:0007265	Ras protein signal transduction	7/90	121/18986	0.0578512	12.204	8.53258	1.72958e-06	1.45586e-05	6.00644e-06	TP53/KRAS/NRAS/HRAS/CDKN2A/RB1/NTRK1	7
BP	GO:2000641	regulation of early endosome to late endosome transport	4/90	19/18986	0.210526	44.4117	13.0655	1.73295e-06	1.45586e-05	6.00644e-06	MAPK1/MAPK3/MAP2K1/MAP2K2	4
BP	GO:2000811	negative regulation of anoikis	4/90	19/18986	0.210526	44.4117	13.0655	1.73295e-06	1.45586e-05	6.00644e-06	PIK3CA/NTRK2/BCL2/MCL1	4
BP	GO:0043406	positive regulation of MAP kinase activity	6/90	77/18986	0.0779221	16.4381	9.36799	1.73446e-06	1.45586e-05	6.00644e-06	HRAS/ERBB2/NTRK3/EZH2/FLT3/TNF	6
BP	GO:0031016	pancreas development	6/90	79/18986	0.0759494	16.0219	9.23358	2.01808e-06	1.68984e-05	6.97177e-06	AKT1/CDK6/MET/CTNNB1/IL6/BAD	6
BP	GO:0001667	ameboidal-type cell migration	9/90	241/18986	0.0373444	7.87801	7.41601	2.12954e-06	1.77888e-05	7.33916e-06	BRAF/PTEN/AKT1/MTOR/RET/SMAD4/TGFBR2/HIF1A/IFNG	9
BP	GO:0002902	regulation of B cell apoptotic process	4/90	20/18986	0.2	42.1911	12.7196	2.15834e-06	1.79862e-05	7.42059e-06	PDCD1/BCL2/BCL6/BAX	4
BP	GO:2001239	regulation of extrinsic apoptotic signaling pathway in absence of ligand	5/90	45/18986	0.111111	23.4395	10.4006	2.25066e-06	1.87107e-05	7.71948e-06	AKT1/RET/TNF/BCL2/MCL1	5
BP	GO:0021761	limbic system development	7/90	126/18986	0.0555556	11.7198	8.33184	2.26897e-06	1.88178e-05	7.76369e-06	PTEN/CDK6/ALK/CTNNB1/EZH2/CASP3/BAX	7
BP	GO:0006935	chemotaxis	12/90	472/18986	0.0254237	5.36328	6.62484	2.29206e-06	1.89641e-05	7.82403e-06	HRAS/MAPK1/MAPK3/MAP2K1/MET/NTRK3/IL6/CXCL8/CXCL10/CCL2/CCR5/CXCR4	12
BP	GO:2001234	negative regulation of apoptotic signaling pathway	9/90	244/18986	0.0368852	7.78115	7.35753	2.35742e-06	1.94585e-05	8.02802e-06	BRCA1/AKT1/RB1/CTNNB1/HIF1A/TNF/BCL2/MCL1/BAX	9
BP	GO:0042330	taxis	12/90	474/18986	0.0253165	5.34065	6.60478	2.39434e-06	1.97164e-05	8.13442e-06	HRAS/MAPK1/MAPK3/MAP2K1/MET/NTRK3/IL6/CXCL8/CXCL10/CCL2/CCR5/CXCR4	12
BP	GO:0072089	stem cell proliferation	7/90	128/18986	0.0546875	11.5366	8.25469	2.52088e-06	2.07094e-05	8.54408e-06	TP53/BRCA2/CTNNB1/TGFBR2/PTPRC/RUNX1/ETV6	7
BP	GO:0043200	response to amino acid	7/90	129/18986	0.0542636	11.4472	8.21675	2.65534e-06	2.17212e-05	8.96152e-06	EGFR/PIK3CA/MTOR/NTRK2/DNMT3A/TNF/CASP3	7
BP	GO:0070242	thymocyte apoptotic process	4/90	21/18986	0.190476	40.182	12.3983	2.65654e-06	2.17212e-05	8.96152e-06	TP53/HIF1A/BAX/CHEK2	4
BP	GO:0032612	interleukin-1 production	7/90	130/18986	0.0538462	11.3591	8.17923	2.79574e-06	2.27522e-05	9.38692e-06	JAK2/STAT3/IL6/TNF/IFNG/HAVCR2/CASP8	7
BP	GO:0032652	regulation of interleukin-1 production	7/90	130/18986	0.0538462	11.3591	8.17923	2.79574e-06	2.27522e-05	9.38692e-06	JAK2/STAT3/IL6/TNF/IFNG/HAVCR2/CASP8	7
BP	GO:0070741	response to interleukin-6	5/90	47/18986	0.106383	22.4421	10.1573	2.80475e-06	2.27722e-05	9.39515e-06	SMAD4/JAK2/STAT3/IL6/SPI1	5
BP	GO:0062197	cellular response to chemical stress	10/90	321/18986	0.0311526	6.57182	6.94828	2.87034e-06	2.32504e-05	9.59245e-06	TP53/PIK3CA/MTOR/MET/HIF1A/EZH2/IL6/CASP3/BAD/ATM	10
BP	GO:0034248	regulation of amide metabolic process	6/90	84/18986	0.0714286	15.0683	8.918	2.89575e-06	2.34017e-05	9.65487e-06	TP53/MTOR/NTRK2/TNF/IFNG/CASP3	6
BP	GO:0006970	response to osmotic stress	6/90	85/18986	0.0705882	14.891	8.85812	3.1039e-06	2.50256e-05	1.03248e-05	TP53/MTOR/TNF/CASP3/BAX/BAD	6
BP	GO:0031295	T cell costimulation	5/90	48/18986	0.104167	21.9745	10.0412	3.11923e-06	2.5091e-05	1.03518e-05	PIK3CA/AKT1/MTOR/CD274/CD3E	5
BP	GO:0045862	positive regulation of proteolysis	10/90	325/18986	0.0307692	6.49094	6.89069	3.20467e-06	2.57104e-05	1.06074e-05	PTEN/AKT1/MYC/CDKN2A/RET/STAT3/TNF/IFNG/CASP8/BAD	10
BP	GO:0045766	positive regulation of angiogenesis	8/90	189/18986	0.042328	8.92934	7.56075	3.21103e-06	2.57104e-05	1.06074e-05	BRCA1/NTRK1/TGFBR2/HIF1A/STAT3/CXCL8/CXCR4/RUNX1	8
BP	GO:0035739	CD4-positive, alpha-beta T cell proliferation	4/90	22/18986	0.181818	38.3556	12.0988	3.23514e-06	2.57847e-05	1.0638e-05	TGFBR2/CD274/CD3E/FOXP3	4
BP	GO:2000561	regulation of CD4-positive, alpha-beta T cell proliferation	4/90	22/18986	0.181818	38.3556	12.0988	3.23514e-06	2.57847e-05	1.0638e-05	TGFBR2/CD274/CD3E/FOXP3	4
BP	GO:0002824	positive regulation of adaptive immune response based on somatic recombination of immune receptors built from immunoglobulin superfamily domains	7/90	133/18986	0.0526316	11.1029	8.06908	3.25467e-06	2.5881e-05	1.06777e-05	JAK2/IL6/TNF/CD4/PTPRC/GATA3/FOXP3	7
BP	GO:0048864	stem cell development	6/90	86/18986	0.0697674	14.7178	8.79924	3.32407e-06	2.63124e-05	1.08557e-05	MAPK1/MAPK3/RET/HIF1A/PTPRC/BCL2	6
BP	GO:0072332	intrinsic apoptotic signaling pathway by p53 class mediator	6/90	86/18986	0.0697674	14.7178	8.79924	3.32407e-06	2.63124e-05	1.08557e-05	TP53/BRCA2/MYC/BCL2/BAX/CHEK2	6
BP	GO:0061138	morphogenesis of a branching epithelium	8/90	190/18986	0.0421053	8.88234	7.536	3.33931e-06	2.6373e-05	1.08807e-05	KRAS/MYC/MET/CTNNB1/SMAD4/TGFBR2/TNF/BCL2	8
BP	GO:0031294	lymphocyte costimulation	5/90	49/18986	0.102041	21.5261	9.92865	3.46076e-06	2.72085e-05	1.12254e-05	PIK3CA/AKT1/MTOR/CD274/CD3E	5
BP	GO:0046636	negative regulation of alpha-beta T cell activation	5/90	49/18986	0.102041	21.5261	9.92865	3.46076e-06	2.72085e-05	1.12254e-05	STAT5A/CD274/FOXP3/RUNX1/BCL6	5
BP	GO:0000079	regulation of cyclin-dependent protein serine/threonine kinase activity	6/90	87/18986	0.0689655	14.5487	8.74134	3.55679e-06	2.77749e-05	1.14591e-05	EGFR/PTEN/AKT1/CDKN2A/CCND1/APC	6
BP	GO:0001892	embryonic placenta development	6/90	87/18986	0.0689655	14.5487	8.74134	3.55679e-06	2.77749e-05	1.14591e-05	EGFR/AKT1/MAPK1/MAP2K1/HIF1A/CASP8	6
BP	GO:0044773	mitotic DNA damage checkpoint signaling	6/90	87/18986	0.0689655	14.5487	8.74134	3.55679e-06	2.77749e-05	1.14591e-05	TP53/BRCA1/CCND1/ATM/CHEK1/CHEK2	6
BP	GO:0010959	regulation of metal ion transport	11/90	408/18986	0.0269608	5.68753	6.60566	3.58112e-06	2.79022e-05	1.15117e-05	AKT1/CTNNB1/IFNG/CXCL10/CCL2/CXCR4/CD4/MS4A1/CD19/BCL2/BAX	11
BP	GO:1904018	positive regulation of vasculature development	8/90	192/18986	0.0416667	8.78981	7.48703	3.60896e-06	2.80563e-05	1.15752e-05	BRCA1/NTRK1/TGFBR2/HIF1A/STAT3/CXCL8/CXCR4/RUNX1	8
BP	GO:0051924	regulation of calcium ion transport	9/90	258/18986	0.0348837	7.35891	7.09723	3.72076e-06	2.88608e-05	1.19071e-05	CTNNB1/CXCL10/CCL2/CXCR4/CD4/MS4A1/CD19/BCL2/BAX	9
BP	GO:0071706	tumor necrosis factor superfamily cytokine production	8/90	193/18986	0.0414508	8.74427	7.46282	3.75058e-06	2.89628e-05	1.19492e-05	JAK2/STAT3/IL6/IFNG/CD274/HAVCR2/PTPRC/FOXP3	8
BP	GO:1903555	regulation of tumor necrosis factor superfamily cytokine production	8/90	193/18986	0.0414508	8.74427	7.46282	3.75058e-06	2.89628e-05	1.19492e-05	JAK2/STAT3/IL6/IFNG/CD274/HAVCR2/PTPRC/FOXP3	8
BP	GO:0002708	positive regulation of lymphocyte mediated immunity	7/90	136/18986	0.0514706	10.858	7.96241	3.77483e-06	2.90855e-05	1.19998e-05	STAT5B/IL6/TNF/LAG3/PTPRC/GATA3/FOXP3	7
BP	GO:1903829	positive regulation of protein localization	12/90	497/18986	0.0241449	5.09349	6.38201	3.89562e-06	2.99498e-05	1.23564e-05	EGFR/HRAS/PIK3CA/AKT1/CDKN2A/ERBB2/APC/HIF1A/JAK2/TNF/IFNG/BAD	12
BP	GO:0010950	positive regulation of endopeptidase activity	7/90	137/18986	0.0510949	10.7788	7.92759	3.9629e-06	3.03998e-05	1.25421e-05	MYC/CDKN2A/RET/STAT3/TNF/CASP8/BAD	7
BP	GO:0098586	cellular response to virus	6/90	89/18986	0.0674157	14.2217	8.62836	4.06207e-06	3.10918e-05	1.28276e-05	HIF1A/JAK2/IL6/IFNG/CXCL10/BAX	6
BP	GO:0002456	T cell mediated immunity	7/90	138/18986	0.0507246	10.7006	7.89313	4.15872e-06	3.17617e-05	1.3104e-05	IL6/PDCD1/CD274/CD8A/PTPRC/GATA3/FOXP3	7
BP	GO:1990090	cellular response to nerve growth factor stimulus	5/90	51/18986	0.0980392	20.6819	9.71318	4.23159e-06	3.22473e-05	1.33043e-05	BRAF/AKT1/NTRK1/NTRK2/NTRK3	5
BP	GO:1904029	regulation of cyclin-dependent protein kinase activity	6/90	90/18986	0.0666667	14.0637	8.57323	4.33576e-06	3.29688e-05	1.3602e-05	EGFR/PTEN/AKT1/CDKN2A/CCND1/APC	6
BP	GO:0002821	positive regulation of adaptive immune response	7/90	139/18986	0.0503597	10.6237	7.85902	4.36254e-06	3.31001e-05	1.36561e-05	JAK2/IL6/TNF/CD4/PTPRC/GATA3/FOXP3	7
BP	GO:0044774	mitotic DNA integrity checkpoint signaling	6/90	91/18986	0.0659341	13.9092	8.51896	4.62426e-06	3.48661e-05	1.43847e-05	TP53/BRCA1/CCND1/ATM/CHEK1/CHEK2	6
BP	GO:0045815	transcription initiation-coupled chromatin remodeling	5/90	52/18986	0.0961538	20.2842	9.61	4.66434e-06	3.48661e-05	1.43847e-05	TP53/ARID1A/KMT2A/TET2/SPI1	5
BP	GO:0002320	lymphoid progenitor cell differentiation	4/90	24/18986	0.166667	35.1593	11.5562	4.66553e-06	3.48661e-05	1.43847e-05	FLT3/SPI1/GATA3/BCL2	4
BP	GO:0032770	positive regulation of monooxygenase activity	4/90	24/18986	0.166667	35.1593	11.5562	4.66553e-06	3.48661e-05	1.43847e-05	AKT1/HIF1A/TNF/IFNG	4
BP	GO:0043371	negative regulation of CD4-positive, alpha-beta T cell differentiation	4/90	24/18986	0.166667	35.1593	11.5562	4.66553e-06	3.48661e-05	1.43847e-05	STAT5A/FOXP3/RUNX1/BCL6	4
BP	GO:0046641	positive regulation of alpha-beta T cell proliferation	4/90	24/18986	0.166667	35.1593	11.5562	4.66553e-06	3.48661e-05	1.43847e-05	TGFBR2/JAK2/CD3E/PTPRC	4
BP	GO:0060252	positive regulation of glial cell proliferation	4/90	24/18986	0.166667	35.1593	11.5562	4.66553e-06	3.48661e-05	1.43847e-05	EGFR/KRAS/IL6/TNF	4
BP	GO:0051403	stress-activated MAPK cascade	5/90	53/18986	0.0943396	19.9015	9.50967	5.13104e-06	3.80179e-05	1.56851e-05	MAPK1/MAPK3/MAP2K1/MAP2K2/MYC	5
BP	GO:0060324	face development	5/90	53/18986	0.0943396	19.9015	9.50967	5.13104e-06	3.80179e-05	1.56851e-05	BRAF/MAPK1/MAPK3/MAP2K1/MAP2K2	5
BP	GO:1904035	regulation of epithelial cell apoptotic process	5/90	53/18986	0.0943396	19.9015	9.50967	5.13104e-06	3.80179e-05	1.56851e-05	RB1/JAK2/IL6/BCL2/BAX	5
BP	GO:1990089	response to nerve growth factor	5/90	53/18986	0.0943396	19.9015	9.50967	5.13104e-06	3.80179e-05	1.56851e-05	BRAF/AKT1/NTRK1/NTRK2/NTRK3	5
BP	GO:0070098	chemokine-mediated signaling pathway	6/90	93/18986	0.0645161	13.61	8.41296	5.24812e-06	3.88026e-05	1.60088e-05	HIF1A/CXCL8/CXCL10/CCL2/CCR5/CXCR4	6
BP	GO:0051235	maintenance of location	10/90	345/18986	0.0289855	6.11465	6.61657	5.43508e-06	4.00996e-05	1.65439e-05	AKT1/STAT5B/IL6/TNF/CXCL10/CCR5/CD4/CD19/PTPRC/BAX	10
BP	GO:2000209	regulation of anoikis	4/90	25/18986	0.16	33.7529	11.3092	5.53412e-06	4.07438e-05	1.68097e-05	PIK3CA/NTRK2/BCL2/MCL1	4
BP	GO:2000278	regulation of DNA biosynthetic process	6/90	94/18986	0.0638298	13.4652	8.36118	5.58475e-06	4.10296e-05	1.69276e-05	TP53/CTNNB1/TNF/ATM/ATR/CHEK1	6
BP	GO:0002066	columnar/cuboidal epithelial cell development	5/90	54/18986	0.0925926	19.5329	9.41205	5.63358e-06	4.10413e-05	1.69325e-05	AKT1/CDK6/ROS1/HIF1A/BAD	5
BP	GO:0031103	axon regeneration	5/90	54/18986	0.0925926	19.5329	9.41205	5.63358e-06	4.10413e-05	1.69325e-05	BRAF/MAP2K1/MAP2K2/JAK2/BCL2	5
BP	GO:0048146	positive regulation of fibroblast proliferation	5/90	54/18986	0.0925926	19.5329	9.41205	5.63358e-06	4.10413e-05	1.69325e-05	EGFR/HRAS/MYC/CDK4/CDK6	5
BP	GO:0072538	T-helper 17 type immune response	5/90	54/18986	0.0925926	19.5329	9.41205	5.63358e-06	4.10413e-05	1.69325e-05	JAK2/STAT3/STAT5A/IL6/FOXP3	5
BP	GO:0002699	positive regulation of immune effector process	9/90	272/18986	0.0330882	6.98015	6.85574	5.71387e-06	4.15391e-05	1.71378e-05	STAT5B/IL6/TNF/IFNG/LAG3/PTPRC/SPI1/GATA3/FOXP3	9
BP	GO:0001763	morphogenesis of a branching structure	8/90	207/18986	0.0386473	8.15287	7.1412	6.28633e-06	4.55104e-05	1.87763e-05	KRAS/MYC/MET/CTNNB1/SMAD4/TGFBR2/TNF/BCL2	8
BP	GO:0050777	negative regulation of immune response	8/90	207/18986	0.0386473	8.15287	7.1412	6.28633e-06	4.55104e-05	1.87763e-05	STAT5A/PDCD1/CD274/HAVCR2/PTPRC/SPI1/FOXP3/BCL6	8
BP	GO:0001889	liver development	7/90	147/18986	0.047619	10.0455	7.59808	6.31324e-06	4.55156e-05	1.87784e-05	EGFR/PIK3CA/CCND1/MET/EZH2/IL6/TNF	7
BP	GO:0010952	positive regulation of peptidase activity	7/90	147/18986	0.047619	10.0455	7.59808	6.31324e-06	4.55156e-05	1.87784e-05	MYC/CDKN2A/RET/STAT3/TNF/CASP8/BAD	7
BP	GO:0001783	B cell apoptotic process	4/90	26/18986	0.153846	32.4547	11.0763	6.51667e-06	4.64998e-05	1.91845e-05	PDCD1/BCL2/BCL6/BAX	4
BP	GO:0046629	gamma-delta T cell activation	4/90	26/18986	0.153846	32.4547	11.0763	6.51667e-06	4.64998e-05	1.91845e-05	STAT5B/CD3E/CD3G/PTPRC	4
BP	GO:0048143	astrocyte activation	4/90	26/18986	0.153846	32.4547	11.0763	6.51667e-06	4.64998e-05	1.91845e-05	EGFR/IL6/TNF/IFNG	4
BP	GO:0060396	growth hormone receptor signaling pathway	4/90	26/18986	0.153846	32.4547	11.0763	6.51667e-06	4.64998e-05	1.91845e-05	JAK2/STAT3/STAT5A/STAT5B	4
BP	GO:2000273	positive regulation of signaling receptor activity	4/90	26/18986	0.153846	32.4547	11.0763	6.51667e-06	4.64998e-05	1.91845e-05	HIF1A/JAK2/IFNG/CCL2	4
BP	GO:0003158	endothelium development	7/90	148/18986	0.0472973	9.97763	7.56688	6.60137e-06	4.70077e-05	1.9394e-05	MET/CTNNB1/SMAD4/TNF/CXCL10/CXCR4/FOXP3	7
BP	GO:0010631	epithelial cell migration	6/90	97/18986	0.0618557	13.0488	8.21044	6.70133e-06	4.75247e-05	1.96073e-05	PTEN/MTOR/SMAD4/TGFBR2/HIF1A/IFNG	6
BP	GO:0033555	multicellular organismal response to stress	6/90	97/18986	0.0618557	13.0488	8.21044	6.70133e-06	4.75247e-05	1.96073e-05	PTEN/AKT1/MTOR/RET/NTRK1/BCL2	6
BP	GO:0030857	negative regulation of epithelial cell differentiation	5/90	56/18986	0.0892857	18.8353	9.22446	6.75396e-06	4.77032e-05	1.9681e-05	KRAS/CCND1/CTNNB1/EZH2/IFNG	5
BP	GO:0141137	positive regulation of gene expression, epigenetic	5/90	56/18986	0.0892857	18.8353	9.22446	6.75396e-06	4.77032e-05	1.9681e-05	TP53/ARID1A/KMT2A/TET2/SPI1	5
BP	GO:0048469	cell maturation	8/90	210/18986	0.0380952	8.0364	7.0762	6.98619e-06	4.92434e-05	2.03164e-05	BRCA2/RB1/RET/CTNNB1/HIF1A/GATA3/TAL1/BCL2	8
BP	GO:0061008	hepaticobiliary system development	7/90	150/18986	0.0466667	9.84459	7.50535	7.2105e-06	5.07216e-05	2.09263e-05	EGFR/PIK3CA/CCND1/MET/EZH2/IL6/TNF	7
BP	GO:0031098	stress-activated protein kinase signaling cascade	5/90	57/18986	0.0877193	18.5049	9.13428	7.37584e-06	5.16755e-05	2.13198e-05	MAPK1/MAPK3/MAP2K1/MAP2K2/MYC	5
BP	GO:2000107	negative regulation of leukocyte apoptotic process	5/90	57/18986	0.0877193	18.5049	9.13428	7.37584e-06	5.16755e-05	2.13198e-05	HIF1A/CCR5/PDCD1/BCL2/BCL6	5
BP	GO:0032753	positive regulation of interleukin-4 production	4/90	27/18986	0.148148	31.2527	10.8562	7.62234e-06	5.30814e-05	2.18999e-05	HAVCR2/CD3E/GATA3/FOXP3	4
BP	GO:0044346	fibroblast apoptotic process	4/90	27/18986	0.148148	31.2527	10.8562	7.62234e-06	5.30814e-05	2.18999e-05	TP53/PIK3CA/MYC/CASP3	4
BP	GO:0071378	cellular response to growth hormone stimulus	4/90	27/18986	0.148148	31.2527	10.8562	7.62234e-06	5.30814e-05	2.18999e-05	JAK2/STAT3/STAT5A/STAT5B	4
BP	GO:0032869	cellular response to insulin stimulus	8/90	213/18986	0.0375587	7.92321	7.01249	7.75085e-06	5.38684e-05	2.22245e-05	HRAS/PIK3CA/AKT1/MTOR/MAPK1/MAPK3/RB1/APC	8
BP	GO:0032006	regulation of TOR signaling	7/90	152/18986	0.0460526	9.71506	7.44496	7.86563e-06	5.4557e-05	2.25087e-05	PIK3CA/AKT1/MAPK3/ROS1/VHL/HIF1A/ATM	7
BP	GO:0001657	ureteric bud development	6/90	100/18986	0.06	12.6573	8.06623	7.9926e-06	5.51077e-05	2.27358e-05	MYC/RET/CTNNB1/SMAD4/GATA3/BCL2	6
BP	GO:0071229	cellular response to acid chemical	6/90	100/18986	0.06	12.6573	8.06623	7.9926e-06	5.51077e-05	2.27358e-05	EGFR/PIK3CA/MTOR/NTRK2/DNMT3A/TNF	6
BP	GO:0090132	epithelium migration	6/90	100/18986	0.06	12.6573	8.06623	7.9926e-06	5.51077e-05	2.27358e-05	PTEN/MTOR/SMAD4/TGFBR2/HIF1A/IFNG	6
BP	GO:0006816	calcium ion transport	11/90	445/18986	0.0247191	5.21463	6.2089	8.16136e-06	5.61599e-05	2.31699e-05	CTNNB1/CXCL10/CCL2/CCR5/CXCR4/CD4/MS4A1/CD19/PTPRC/BCL2/BAX	11
BP	GO:2000377	regulation of reactive oxygen species metabolic process	7/90	153/18986	0.0457516	9.65156	7.41519	8.2113e-06	5.63918e-05	2.32656e-05	TP53/EGFR/BRCA1/TGFBR2/HIF1A/TNF/BCL2	7
BP	GO:0090596	sensory organ morphogenesis	9/90	285/18986	0.0315789	6.66175	6.64634	8.32399e-06	5.7053e-05	2.35384e-05	MAPK1/MAPK3/NTRK2/CTNNB1/HIF1A/STAT3/GATA3/BCL2/BAX	9
BP	GO:0048661	positive regulation of smooth muscle cell proliferation	6/90	101/18986	0.0594059	12.532	8.01953	8.46527e-06	5.76801e-05	2.37971e-05	EGFR/PIK3CA/AKT1/JAK2/IL6/TNF	6
BP	GO:0072163	mesonephric epithelium development	6/90	101/18986	0.0594059	12.532	8.01953	8.46527e-06	5.76801e-05	2.37971e-05	MYC/RET/CTNNB1/SMAD4/GATA3/BCL2	6
BP	GO:0072164	mesonephric tubule development	6/90	101/18986	0.0594059	12.532	8.01953	8.46527e-06	5.76801e-05	2.37971e-05	MYC/RET/CTNNB1/SMAD4/GATA3/BCL2	6
BP	GO:0034764	positive regulation of transmembrane transport	8/90	216/18986	0.037037	7.81317	6.95001	8.58511e-06	5.83821e-05	2.40868e-05	BRAF/AKT1/IFNG/CXCL10/CCL2/MS4A1/CD19/BAX	8
BP	GO:0002295	T-helper cell lineage commitment	4/90	28/18986	0.142857	30.1365	10.6478	8.86058e-06	6.01377e-05	2.48111e-05	MTOR/STAT3/STAT5A/IL6	4
BP	GO:0006469	negative regulation of protein kinase activity	7/90	155/18986	0.0451613	9.52703	7.35645	8.94054e-06	6.04606e-05	2.49443e-05	PTEN/AKT1/CDKN2A/RB1/APC/IFNG/PTPRC	7
BP	GO:1990868	response to chemokine	6/90	102/18986	0.0588235	12.4092	7.97348	8.96035e-06	6.04606e-05	2.49443e-05	HIF1A/CXCL8/CXCL10/CCL2/CCR5/CXCR4	6
BP	GO:1990869	cellular response to chemokine	6/90	102/18986	0.0588235	12.4092	7.97348	8.96035e-06	6.04606e-05	2.49443e-05	HIF1A/CXCL8/CXCL10/CCL2/CCR5/CXCR4	6
BP	GO:0046639	negative regulation of alpha-beta T cell differentiation	4/90	29/18986	0.137931	29.0973	10.4501	1.02411e-05	6.88354e-05	2.83995e-05	STAT5A/FOXP3/RUNX1/BCL6	4
BP	GO:0090594	inflammatory response to wounding	4/90	29/18986	0.137931	29.0973	10.4501	1.02411e-05	6.88354e-05	2.83995e-05	HIF1A/STAT3/IL6/TNF	4
BP	GO:0010639	negative regulation of organelle organization	10/90	371/18986	0.0269542	5.68613	6.29088	1.02625e-05	6.88459e-05	2.84038e-05	TP53/BRCA1/PIK3CA/AKT1/MTOR/MET/APC/SMAD4/ATM/CHEK1	10
BP	GO:0031102	neuron projection regeneration	5/90	61/18986	0.0819672	17.2914	8.79525	1.03248e-05	6.91301e-05	2.85211e-05	BRAF/MAP2K1/MAP2K2/JAK2/BCL2	5
BP	GO:0001823	mesonephros development	6/90	105/18986	0.0571429	12.0546	7.83911	1.05881e-05	7.06212e-05	2.91362e-05	MYC/RET/CTNNB1/SMAD4/GATA3/BCL2	6
BP	GO:0090130	tissue migration	6/90	105/18986	0.0571429	12.0546	7.83911	1.05881e-05	7.06212e-05	2.91362e-05	PTEN/MTOR/SMAD4/TGFBR2/HIF1A/IFNG	6
BP	GO:0010810	regulation of cell-substrate adhesion	8/90	223/18986	0.0358744	7.56791	6.80879	1.08312e-05	7.21043e-05	2.97482e-05	BRAF/PTEN/CDKN2A/CDK6/JAK2/CD3E/BCL2/BCL6	8
BP	GO:0007409	axonogenesis	11/90	459/18986	0.0239651	5.05558	6.07014	1.09137e-05	7.25148e-05	2.99175e-05	BRAF/PTEN/MAP2K1/MAP2K2/ERBB2/RET/NTRK1/NTRK2/SMAD4/GATA3/BCL2	11
BP	GO:0003179	heart valve morphogenesis	5/90	62/18986	0.0806452	17.0125	8.71548	1.11887e-05	7.41997e-05	3.06126e-05	MTOR/RB1/SMAD4/TGFBR2/GATA3	5
BP	GO:0031507	heterochromatin formation	7/90	161/18986	0.0434783	9.17198	7.18645	1.14582e-05	7.58421e-05	3.12903e-05	BRCA1/RB1/KMT2D/KMT2A/EZH2/DNMT3A/BCL6	7
BP	GO:1900017	positive regulation of cytokine production involved in inflammatory response	4/90	30/18986	0.133333	28.1274	10.2621	1.1774e-05	7.77843e-05	3.20915e-05	HIF1A/STAT3/IL6/TNF	4
BP	GO:1903799	negative regulation of miRNA processing	3/90	10/18986	0.3	63.2867	13.5967	1.20671e-05	7.95696e-05	3.28281e-05	TP53/STAT3/IL6	3
BP	GO:0002709	regulation of T cell mediated immunity	6/90	108/18986	0.0555556	11.7198	7.7101	1.24473e-05	8.17665e-05	3.37345e-05	IL6/PDCD1/CD274/PTPRC/GATA3/FOXP3	6
BP	GO:0032760	positive regulation of tumor necrosis factor production	6/90	108/18986	0.0555556	11.7198	7.7101	1.24473e-05	8.17665e-05	3.37345e-05	JAK2/STAT3/IL6/IFNG/HAVCR2/PTPRC	6
BP	GO:0042391	regulation of membrane potential	11/90	466/18986	0.0236052	4.97964	6.00285	1.25706e-05	8.24204e-05	3.40043e-05	PTEN/AKT1/MTOR/CDKN2A/MET/NTRK2/KMT2A/TNF/BCL2/BAX/BAD	11
BP	GO:0010976	positive regulation of neuron projection development	7/90	164/18986	0.0426829	9.0042	7.10475	1.29218e-05	8.44049e-05	3.4823e-05	BRAF/ALK/RET/NTRK1/NTRK2/NTRK3/EZH2	7
BP	GO:2001236	regulation of extrinsic apoptotic signaling pathway	7/90	164/18986	0.0426829	9.0042	7.10475	1.29218e-05	8.44049e-05	3.4823e-05	BRCA1/AKT1/RET/TNF/PTPRC/BCL2/MCL1	7
BP	GO:0048599	oocyte development	5/90	64/18986	0.078125	16.4809	8.56139	1.30853e-05	8.53123e-05	3.51974e-05	BRCA2/CTNNB1/KMT2D/BCL2/ATM	5
BP	GO:1901798	positive regulation of signal transduction by p53 class mediator	4/90	31/18986	0.129032	27.2201	10.0831	1.34694e-05	8.74881e-05	3.60951e-05	MYC/CDKN2A/ATM/ATR	4
BP	GO:1903055	positive regulation of extracellular matrix organization	4/90	31/18986	0.129032	27.2201	10.0831	1.34694e-05	8.74881e-05	3.60951e-05	RB1/SMAD4/IL6/RUNX1	4
BP	GO:0032611	interleukin-1 beta production	6/90	110/18986	0.0545455	11.5067	7.6269	1.38273e-05	8.91461e-05	3.67791e-05	JAK2/STAT3/IL6/TNF/IFNG/CASP8	6
BP	GO:0032651	regulation of interleukin-1 beta production	6/90	110/18986	0.0545455	11.5067	7.6269	1.38273e-05	8.91461e-05	3.67791e-05	JAK2/STAT3/IL6/TNF/IFNG/CASP8	6
BP	GO:0048709	oligodendrocyte differentiation	6/90	110/18986	0.0545455	11.5067	7.6269	1.38273e-05	8.91461e-05	3.67791e-05	PTEN/MTOR/ERBB2/NTRK2/CTNNB1/CXCR4	6
BP	GO:0097306	cellular response to alcohol	6/90	110/18986	0.0545455	11.5067	7.6269	1.38273e-05	8.91461e-05	3.67791e-05	BRCA1/AKT1/CDK4/CTNNB1/DNMT3A/RAD51	6
BP	GO:0033673	negative regulation of kinase activity	7/90	166/18986	0.0421687	8.89572	7.05143	1.39811e-05	8.99711e-05	3.71194e-05	PTEN/AKT1/CDKN2A/RB1/APC/IFNG/PTPRC	7
BP	GO:0010573	vascular endothelial growth factor production	5/90	65/18986	0.0769231	16.2274	8.48693	1.4123e-05	9.03823e-05	3.72891e-05	BRCA1/HIF1A/STAT3/IL6/TNF	5
BP	GO:0040014	regulation of multicellular organism growth	5/90	65/18986	0.0769231	16.2274	8.48693	1.4123e-05	9.03823e-05	3.72891e-05	PIK3CA/STAT3/STAT5A/STAT5B/BCL2	5
BP	GO:2001244	positive regulation of intrinsic apoptotic signaling pathway	5/90	65/18986	0.0769231	16.2274	8.48693	1.4123e-05	9.03823e-05	3.72891e-05	TP53/MYC/MCL1/BAX/BAD	5
BP	GO:0006367	transcription initiation at RNA polymerase II promoter	7/90	167/18986	0.0419162	8.84245	7.02511	1.45371e-05	9.26907e-05	3.82415e-05	TP53/MYC/CDK4/ARID1A/KMT2A/TET2/SPI1	7
BP	GO:2000116	regulation of cysteine-type endopeptidase activity	7/90	167/18986	0.0419162	8.84245	7.02511	1.45371e-05	9.26907e-05	3.82415e-05	AKT1/MYC/CDKN2A/RET/TNF/CASP8/BAD	7
BP	GO:0032613	interleukin-10 production	5/90	66/18986	0.0757576	15.9815	8.4141	1.52239e-05	9.65382e-05	3.98289e-05	STAT3/IL6/CD274/TIGIT/FOXP3	5
BP	GO:0032653	regulation of interleukin-10 production	5/90	66/18986	0.0757576	15.9815	8.4141	1.52239e-05	9.65382e-05	3.98289e-05	STAT3/IL6/CD274/TIGIT/FOXP3	5
BP	GO:0043470	regulation of carbohydrate catabolic process	5/90	66/18986	0.0757576	15.9815	8.4141	1.52239e-05	9.65382e-05	3.98289e-05	TP53/MTOR/HIF1A/STAT3/IFNG	5
BP	GO:0031341	regulation of cell killing	6/90	112/18986	0.0535714	11.3012	7.54581	1.53283e-05	9.6557e-05	3.98366e-05	STAT5B/IFNG/LAG3/HAVCR2/PTPRC/SPI1	6
BP	GO:1903557	positive regulation of tumor necrosis factor superfamily cytokine production	6/90	112/18986	0.0535714	11.3012	7.54581	1.53283e-05	9.6557e-05	3.98366e-05	JAK2/STAT3/IL6/IFNG/HAVCR2/PTPRC	6
BP	GO:0002710	negative regulation of T cell mediated immunity	4/90	32/18986	0.125	26.3694	9.91236	1.5338e-05	9.6557e-05	3.98366e-05	PDCD1/CD274/PTPRC/FOXP3	4
BP	GO:0010575	positive regulation of vascular endothelial growth factor production	4/90	32/18986	0.125	26.3694	9.91236	1.5338e-05	9.6557e-05	3.98366e-05	BRCA1/HIF1A/STAT3/IL6	4
BP	GO:0007281	germ cell development	10/90	390/18986	0.025641	5.40912	6.07178	1.58105e-05	9.93211e-05	4.0977e-05	BRCA2/PIK3CA/AKT1/MTOR/CTNNB1/KMT2D/DNMT3A/BCL2/BAX/ATM	10
BP	GO:0019722	calcium-mediated signaling	8/90	235/18986	0.0340426	7.18147	6.58044	1.58342e-05	9.93211e-05	4.0977e-05	MTOR/TNF/CXCL8/CCR5/CXCR4/CD3E/CD4/PTPRC	8
BP	GO:0001933	negative regulation of protein phosphorylation	8/90	236/18986	0.0338983	7.15104	6.56214	1.63269e-05	0.000102043	4.21001e-05	PTEN/AKT1/CDKN2A/RB1/NTRK3/APC/IFNG/PTPRC	8
BP	GO:0002685	regulation of leukocyte migration	8/90	236/18986	0.0338983	7.15104	6.56214	1.63269e-05	0.000102043	4.21001e-05	AKT1/MAPK1/MAPK3/IL6/TNF/CXCL8/CXCL10/CCL2	8
BP	GO:0002645	positive regulation of tolerance induction	3/90	11/18986	0.272727	57.5333	12.9435	1.65353e-05	0.000102162	4.21492e-05	TGFBR2/CD3E/FOXP3	3
BP	GO:0035723	interleukin-15-mediated signaling pathway	3/90	11/18986	0.272727	57.5333	12.9435	1.65353e-05	0.000102162	4.21492e-05	STAT3/STAT5A/CD4	3
BP	GO:0060020	Bergmann glial cell differentiation	3/90	11/18986	0.272727	57.5333	12.9435	1.65353e-05	0.000102162	4.21492e-05	MAPK1/MAPK3/MAP2K1	3
BP	GO:0070669	response to interleukin-2	3/90	11/18986	0.272727	57.5333	12.9435	1.65353e-05	0.000102162	4.21492e-05	STAT3/STAT5A/STAT5B	3
BP	GO:0071350	cellular response to interleukin-15	3/90	11/18986	0.272727	57.5333	12.9435	1.65353e-05	0.000102162	4.21492e-05	STAT3/STAT5A/CD4	3
BP	GO:1902510	regulation of apoptotic DNA fragmentation	3/90	11/18986	0.272727	57.5333	12.9435	1.65353e-05	0.000102162	4.21492e-05	CDKN2A/IL6/BAX	3
BP	GO:0043269	regulation of monoatomic ion transport	11/90	480/18986	0.0229167	4.8344	5.87223	1.65518e-05	0.000102162	4.21492e-05	AKT1/CTNNB1/IFNG/CXCL10/CCL2/CXCR4/CD4/MS4A1/CD19/BCL2/BAX	11
BP	GO:2001056	positive regulation of cysteine-type endopeptidase activity	6/90	114/18986	0.0526316	11.1029	7.46676	1.69583e-05	0.000104486	4.31078e-05	MYC/CDKN2A/RET/TNF/CASP8/BAD	6
BP	GO:0006308	DNA catabolic process	4/90	33/18986	0.121212	25.5704	9.74925	1.73905e-05	0.000106207	4.3818e-05	CDKN2A/IL6/BAX/ATM	4
BP	GO:0031571	mitotic G1 DNA damage checkpoint signaling	4/90	33/18986	0.121212	25.5704	9.74925	1.73905e-05	0.000106207	4.3818e-05	TP53/CCND1/ATM/CHEK2	4
BP	GO:0033032	regulation of myeloid cell apoptotic process	4/90	33/18986	0.121212	25.5704	9.74925	1.73905e-05	0.000106207	4.3818e-05	CDKN2A/STAT5B/CCR5/BCL2	4
BP	GO:0044819	mitotic G1/S transition checkpoint signaling	4/90	33/18986	0.121212	25.5704	9.74925	1.73905e-05	0.000106207	4.3818e-05	TP53/CCND1/ATM/CHEK2	4
BP	GO:0045648	positive regulation of erythrocyte differentiation	4/90	33/18986	0.121212	25.5704	9.74925	1.73905e-05	0.000106207	4.3818e-05	HIF1A/STAT3/STAT5B/TAL1	4
BP	GO:0019362	pyridine nucleotide metabolic process	7/90	172/18986	0.0406977	8.5854	6.89674	1.75991e-05	0.000106891	4.41002e-05	TP53/MTOR/HIF1A/IDH1/IDH2/STAT3/IFNG	7
BP	GO:0046496	nicotinamide nucleotide metabolic process	7/90	172/18986	0.0406977	8.5854	6.89674	1.75991e-05	0.000106891	4.41002e-05	TP53/MTOR/HIF1A/IDH1/IDH2/STAT3/IFNG	7
BP	GO:0009994	oocyte differentiation	5/90	68/18986	0.0735294	15.5114	8.27311	1.76255e-05	0.000106891	4.41002e-05	BRCA2/CTNNB1/KMT2D/BCL2/ATM	5
BP	GO:0060675	ureteric bud morphogenesis	5/90	68/18986	0.0735294	15.5114	8.27311	1.76255e-05	0.000106891	4.41002e-05	MYC/CTNNB1/SMAD4/GATA3/BCL2	5
BP	GO:0048477	oogenesis	6/90	115/18986	0.0521739	11.0064	7.42797	1.78241e-05	0.000107907	4.45195e-05	BRCA2/AKT1/CTNNB1/KMT2D/BCL2/ATM	6
BP	GO:0051146	striated muscle cell differentiation	9/90	314/18986	0.0286624	6.0465	6.22302	1.80186e-05	0.000108895	4.49269e-05	KRAS/AKT1/MTOR/RB1/SMAD4/EZH2/CXCL10/BCL2/CASP3	9
BP	GO:0030308	negative regulation of cell growth	7/90	173/18986	0.0404624	8.53577	6.87169	1.82713e-05	0.00011023	4.54779e-05	TP53/BRCA1/CDKN2A/RB1/SMAD4/BCL2/BCL6	7
BP	GO:0030595	leukocyte chemotaxis	8/90	240/18986	0.0333333	7.03185	6.48998	1.84289e-05	0.000110989	4.57907e-05	MAPK1/MAPK3/IL6/CXCL8/CXCL10/CCL2/CCR5/CXCR4	8
BP	GO:0010632	regulation of epithelial cell migration	5/90	69/18986	0.0724638	15.2866	8.20484	1.89319e-05	0.000113428	4.67972e-05	PTEN/MTOR/TGFBR2/HIF1A/IFNG	5
BP	GO:0030225	macrophage differentiation	5/90	69/18986	0.0724638	15.2866	8.20484	1.89319e-05	0.000113428	4.67972e-05	RB1/IFNG/CD4/GATA3/CASP8	5
BP	GO:0072171	mesonephric tubule morphogenesis	5/90	69/18986	0.0724638	15.2866	8.20484	1.89319e-05	0.000113428	4.67972e-05	MYC/CTNNB1/SMAD4/GATA3/BCL2	5
BP	GO:0046661	male sex differentiation	7/90	175/18986	0.04	8.43822	6.82219	1.96794e-05	0.000117704	4.85611e-05	NTRK1/CTNNB1/SMAD4/STAT5B/GATA3/BCL2/BAX	7
BP	GO:0046879	hormone secretion	9/90	319/18986	0.0282132	5.95172	6.1554	2.04125e-05	0.000121484	5.01208e-05	EGFR/SMAD4/HIF1A/JAK2/IL6/TNF/IFNG/GATA3/BAD	9
BP	GO:0009266	response to temperature stimulus	7/90	176/18986	0.0397727	8.39028	6.79774	2.04163e-05	0.000121484	5.01208e-05	AKT1/MTOR/NTRK1/CXCL10/CXCR4/ATM/ATR	7
BP	GO:0050806	positive regulation of synaptic transmission	7/90	176/18986	0.0397727	8.39028	6.79774	2.04163e-05	0.000121484	5.01208e-05	EGFR/BRAF/MAPK1/NTRK1/NTRK2/TNF/CCL2	7
BP	GO:0072524	pyridine-containing compound metabolic process	7/90	178/18986	0.0393258	8.296	6.7494	2.19587e-05	0.000130117	5.36826e-05	TP53/MTOR/HIF1A/IDH1/IDH2/STAT3/IFNG	7
BP	GO:0032633	interleukin-4 production	4/90	35/18986	0.114286	24.1092	9.44375	2.20918e-05	0.000130117	5.36826e-05	HAVCR2/CD3E/GATA3/FOXP3	4
BP	GO:0032673	regulation of interleukin-4 production	4/90	35/18986	0.114286	24.1092	9.44375	2.20918e-05	0.000130117	5.36826e-05	HAVCR2/CD3E/GATA3/FOXP3	4
BP	GO:0045577	regulation of B cell differentiation	4/90	35/18986	0.114286	24.1092	9.44375	2.20918e-05	0.000130117	5.36826e-05	STAT5B/SPI1/BCL6/BAD	4
BP	GO:0048147	negative regulation of fibroblast proliferation	4/90	35/18986	0.114286	24.1092	9.44375	2.20918e-05	0.000130117	5.36826e-05	TP53/MYC/KMT2A/BAX	4
BP	GO:0090183	regulation of kidney development	4/90	35/18986	0.114286	24.1092	9.44375	2.20918e-05	0.000130117	5.36826e-05	MYC/RET/EZH2/GATA3	4
BP	GO:0006302	double-strand break repair	9/90	323/18986	0.0278638	5.87802	6.10233	2.25178e-05	0.000132402	5.46251e-05	TP53/BRCA1/BRCA2/ARID1A/ATM/ATR/CHEK1/CHEK2/RAD51	9
BP	GO:0001936	regulation of endothelial cell proliferation	7/90	179/18986	0.0391061	8.24966	6.72552	2.27652e-05	0.00013363	5.51318e-05	NRAS/AKT1/HIF1A/STAT3/STAT5A/TNF/CCL2	7
BP	GO:0043588	skin development	9/90	324/18986	0.0277778	5.85988	6.0892	2.30721e-05	0.000135203	5.57809e-05	EGFR/MAP2K1/MET/CTNNB1/SMAD4/EZH2/TNF/BCL2/CASP3	9
BP	GO:0052548	regulation of endopeptidase activity	8/90	248/18986	0.0322581	6.80502	6.35052	2.33206e-05	0.000136429	5.62868e-05	AKT1/MYC/CDKN2A/RET/STAT3/TNF/CASP8/BAD	8
BP	GO:0048638	regulation of developmental growth	9/90	325/18986	0.0276923	5.84185	6.07613	2.36379e-05	0.000138054	5.69569e-05	PIK3CA/PTEN/AKT1/STAT3/STAT5A/STAT5B/CXCR4/RUNX1/BCL2	9
BP	GO:0002068	glandular epithelial cell development	4/90	36/18986	0.111111	23.4395	9.3004	2.47636e-05	0.00014353	5.92164e-05	AKT1/CDK6/HIF1A/BAD	4
BP	GO:0071353	cellular response to interleukin-4	4/90	36/18986	0.111111	23.4395	9.3004	2.47636e-05	0.00014353	5.92164e-05	CDK4/STAT5A/PTPRC/GATA3	4
BP	GO:1901099	negative regulation of signal transduction in absence of ligand	4/90	36/18986	0.111111	23.4395	9.3004	2.47636e-05	0.00014353	5.92164e-05	AKT1/TNF/BCL2/MCL1	4
BP	GO:2001240	negative regulation of extrinsic apoptotic signaling pathway in absence of ligand	4/90	36/18986	0.111111	23.4395	9.3004	2.47636e-05	0.00014353	5.92164e-05	AKT1/TNF/BCL2/MCL1	4
BP	GO:0001654	eye development	10/90	411/18986	0.0243309	5.13274	5.84569	2.47822e-05	0.00014353	5.92164e-05	EGFR/RET/NTRK2/CTNNB1/TGFBR2/HIF1A/STAT3/GATA3/BCL2/BAX	10
BP	GO:0002067	glandular epithelial cell differentiation	5/90	73/18986	0.0684932	14.449	7.94535	2.49286e-05	0.000143898	5.93683e-05	AKT1/CDK6/CTNNB1/HIF1A/BAD	5
BP	GO:0032722	positive regulation of chemokine production	5/90	73/18986	0.0684932	14.449	7.94535	2.49286e-05	0.000143898	5.93683e-05	HIF1A/IL6/TNF/IFNG/HAVCR2	5
BP	GO:0060326	cell chemotaxis	9/90	328/18986	0.027439	5.78841	6.03723	2.54068e-05	0.000146416	6.04069e-05	MAPK1/MAPK3/MET/IL6/CXCL8/CXCL10/CCL2/CCR5/CXCR4	9
BP	GO:0043405	regulation of MAP kinase activity	6/90	123/18986	0.0487805	10.2905	7.13393	2.61159e-05	0.000150253	6.199e-05	HRAS/ERBB2/NTRK3/EZH2/FLT3/TNF	6
BP	GO:0071260	cellular response to mechanical stimulus	5/90	74/18986	0.0675676	14.2538	7.88366	2.66357e-05	0.000152806	6.30433e-05	EGFR/MAPK3/CASP8/BAD/CHEK1	5
BP	GO:0009914	hormone transport	9/90	330/18986	0.0272727	5.75333	6.01157	2.66476e-05	0.000152806	6.30433e-05	EGFR/SMAD4/HIF1A/JAK2/IL6/TNF/IFNG/GATA3/BAD	9
BP	GO:0150063	visual system development	10/90	415/18986	0.0240964	5.08327	5.80438	2.69133e-05	0.000154075	6.35669e-05	EGFR/RET/NTRK2/CTNNB1/TGFBR2/HIF1A/STAT3/GATA3/BCL2/BAX	10
BP	GO:0010661	positive regulation of muscle cell apoptotic process	4/90	37/18986	0.108108	22.806	9.16274	2.76649e-05	0.000157084	6.48084e-05	TP53/CDKN2A/SMAD4/IFNG	4
BP	GO:0016242	negative regulation of macroautophagy	4/90	37/18986	0.108108	22.806	9.16274	2.76649e-05	0.000157084	6.48084e-05	TP53/PIK3CA/AKT1/MTOR	4
BP	GO:0048265	response to pain	4/90	37/18986	0.108108	22.806	9.16274	2.76649e-05	0.000157084	6.48084e-05	AKT1/MTOR/RET/NTRK1	4
BP	GO:0051353	positive regulation of oxidoreductase activity	4/90	37/18986	0.108108	22.806	9.16274	2.76649e-05	0.000157084	6.48084e-05	AKT1/HIF1A/TNF/IFNG	4
BP	GO:0060218	hematopoietic stem cell differentiation	4/90	37/18986	0.108108	22.806	9.16274	2.76649e-05	0.000157084	6.48084e-05	TP53/CDK6/TAL1/BCL2	4
BP	GO:0010833	telomere maintenance via telomere lengthening	5/90	75/18986	0.0666667	14.0637	7.82314	2.84322e-05	0.000160057	6.60349e-05	TP53/CTNNB1/ATM/ATR/RAD51	5
BP	GO:0071496	cellular response to external stimulus	5/90	75/18986	0.0666667	14.0637	7.82314	2.84322e-05	0.000160057	6.60349e-05	EGFR/MAPK3/CASP8/BAD/CHEK1	5
BP	GO:0090559	regulation of membrane permeability	5/90	75/18986	0.0666667	14.0637	7.82314	2.84322e-05	0.000160057	6.60349e-05	TP53/MTOR/BCL2/BAX/BAD	5
BP	GO:0002664	regulation of T cell tolerance induction	3/90	13/18986	0.230769	48.6821	11.8686	2.84648e-05	0.000160057	6.60349e-05	TGFBR2/CD3E/FOXP3	3
BP	GO:0033083	regulation of immature T cell proliferation	3/90	13/18986	0.230769	48.6821	11.8686	2.84648e-05	0.000160057	6.60349e-05	CDKN2A/ERBB2/FOXP3	3
BP	GO:0033084	regulation of immature T cell proliferation in thymus	3/90	13/18986	0.230769	48.6821	11.8686	2.84648e-05	0.000160057	6.60349e-05	CDKN2A/ERBB2/FOXP3	3
BP	GO:0001952	regulation of cell-matrix adhesion	6/90	125/18986	0.048	10.1259	7.06461	2.86102e-05	0.000160097	6.60515e-05	PTEN/CDKN2A/CDK6/CD3E/BCL2/BCL6	6
BP	GO:0045446	endothelial cell differentiation	6/90	125/18986	0.048	10.1259	7.06461	2.86102e-05	0.000160097	6.60515e-05	MET/CTNNB1/SMAD4/TNF/CXCR4/FOXP3	6
BP	GO:1901989	positive regulation of cell cycle phase transition	6/90	125/18986	0.048	10.1259	7.06461	2.86102e-05	0.000160097	6.60515e-05	EGFR/AKT1/RB1/CCND1/CDK4/EZH2	6
BP	GO:0042326	negative regulation of phosphorylation	8/90	256/18986	0.03125	6.59236	6.2171	2.92589e-05	0.000163464	6.74405e-05	PTEN/AKT1/CDKN2A/RB1/NTRK3/APC/IFNG/PTPRC	8
BP	GO:0002688	regulation of leukocyte chemotaxis	6/90	126/18986	0.047619	10.0455	7.03054	2.99273e-05	0.00016693	6.88704e-05	MAPK1/MAPK3/IL6/CXCL8/CXCL10/CCL2	6
BP	GO:0043516	regulation of DNA damage response, signal transduction by p53 class mediator	4/90	38/18986	0.105263	22.2058	9.03041	3.0808e-05	0.000171292	7.06702e-05	TP53/CDKN2A/ATM/ATR	4
BP	GO:0070229	negative regulation of lymphocyte apoptotic process	4/90	38/18986	0.105263	22.2058	9.03041	3.0808e-05	0.000171292	7.06702e-05	HIF1A/PDCD1/BCL2/BCL6	4
BP	GO:0048880	sensory system development	10/90	422/18986	0.0236967	4.99895	5.73334	3.10224e-05	0.000172209	7.10485e-05	EGFR/RET/NTRK2/CTNNB1/TGFBR2/HIF1A/STAT3/GATA3/BCL2/BAX	10
BP	GO:0032640	tumor necrosis factor production	7/90	188/18986	0.037234	7.85473	6.51861	3.11865e-05	0.000172569	7.11969e-05	JAK2/STAT3/IL6/IFNG/HAVCR2/PTPRC/FOXP3	7
BP	GO:0032680	regulation of tumor necrosis factor production	7/90	188/18986	0.037234	7.85473	6.51861	3.11865e-05	0.000172569	7.11969e-05	JAK2/STAT3/IL6/IFNG/HAVCR2/PTPRC/FOXP3	7
BP	GO:0022612	gland morphogenesis	6/90	127/18986	0.0472441	9.9664	6.99685	3.12926e-05	0.000172881	7.13256e-05	EGFR/TGFBR2/IL6/TNF/BCL2/BAX	6
BP	GO:0097553	calcium ion transmembrane import into cytosol	7/90	189/18986	0.037037	7.81317	6.49647	3.22625e-05	0.000177355	7.31714e-05	CXCL10/CCR5/MS4A1/CD19/PTPRC/BCL2/BAX	7
BP	GO:0002637	regulation of immunoglobulin production	5/90	77/18986	0.0649351	13.6984	7.70552	3.23066e-05	0.000177355	7.31714e-05	IL6/TNF/PTPRC/FOXP3/BCL6	5
BP	GO:0032729	positive regulation of type II interferon production	5/90	77/18986	0.0649351	13.6984	7.70552	3.23066e-05	0.000177355	7.31714e-05	HRAS/JAK2/TNF/HAVCR2/CD3E	5
BP	GO:0046425	regulation of receptor signaling pathway via JAK-STAT	5/90	77/18986	0.0649351	13.6984	7.70552	3.23066e-05	0.000177355	7.31714e-05	VHL/JAK2/IL6/IFNG/PTPRC	5
BP	GO:0051348	negative regulation of transferase activity	7/90	190/18986	0.0368421	7.77205	6.47449	3.33689e-05	0.000182609	7.53392e-05	PTEN/AKT1/CDKN2A/RB1/APC/IFNG/PTPRC	7
BP	GO:0098727	maintenance of cell number	7/90	190/18986	0.0368421	7.77205	6.47449	3.33689e-05	0.000182609	7.53392e-05	BRAF/MYC/CTNNB1/ARID1A/EZH2/STAT3/TAL1	7
BP	GO:0046883	regulation of hormone secretion	8/90	261/18986	0.0306513	6.46607	6.13658	3.35774e-05	0.000183461	7.56908e-05	EGFR/SMAD4/HIF1A/JAK2/IL6/TNF/IFNG/BAD	8
BP	GO:0032768	regulation of monooxygenase activity	4/90	39/18986	0.102564	21.6365	8.90305	3.42049e-05	0.000186597	7.69843e-05	AKT1/HIF1A/TNF/IFNG	4
BP	GO:0022412	cellular process involved in reproduction in multicellular organism	10/90	427/18986	0.0234192	4.94041	5.68355	3.4277e-05	0.000186697	7.70257e-05	BRCA2/PIK3CA/AKT1/MTOR/CTNNB1/KMT2D/DNMT3A/BCL2/BAX/ATM	10
BP	GO:0031343	positive regulation of cell killing	5/90	78/18986	0.0641026	13.5228	7.64834	3.43912e-05	0.000186734	7.70408e-05	STAT5B/IFNG/LAG3/PTPRC/SPI1	5
BP	GO:0072078	nephron tubule morphogenesis	5/90	78/18986	0.0641026	13.5228	7.64834	3.43912e-05	0.000186734	7.70408e-05	MYC/CTNNB1/SMAD4/GATA3/BCL2	5
BP	GO:0016241	regulation of macroautophagy	7/90	191/18986	0.0366492	7.73136	6.45267	3.45062e-05	0.000186774	7.70577e-05	TP53/PIK3CA/AKT1/MTOR/MAPK3/HIF1A/CASP3	7
BP	GO:0048771	tissue remodeling	7/90	191/18986	0.0366492	7.73136	6.45267	3.45062e-05	0.000186774	7.70577e-05	TP53/EGFR/CTNNB1/HIF1A/IL6/RUNX1/BAX	7
BP	GO:0031400	negative regulation of protein modification process	9/90	342/18986	0.0263158	5.55146	5.86187	3.52269e-05	0.000190379	7.85447e-05	PTEN/AKT1/CDKN2A/RB1/NTRK3/APC/CTNNB1/IFNG/PTPRC	9
BP	GO:0008286	insulin receptor signaling pathway	6/90	130/18986	0.0461538	9.73641	6.89797	3.56919e-05	0.000192592	7.94579e-05	HRAS/PIK3CA/AKT1/MAPK1/MAPK3/APC	6
BP	GO:0033079	immature T cell proliferation	3/90	14/18986	0.214286	45.2048	11.4187	3.61037e-05	0.000193911	8.00019e-05	CDKN2A/ERBB2/FOXP3	3
BP	GO:0033080	immature T cell proliferation in thymus	3/90	14/18986	0.214286	45.2048	11.4187	3.61037e-05	0.000193911	8.00019e-05	CDKN2A/ERBB2/FOXP3	3
BP	GO:0070141	response to UV-A	3/90	14/18986	0.214286	45.2048	11.4187	3.61037e-05	0.000193911	8.00019e-05	EGFR/AKT1/CCND1	3
BP	GO:0001906	cell killing	8/90	264/18986	0.030303	6.39259	6.08927	3.64156e-05	0.000195284	8.05686e-05	STAT5B/IFNG/CXCL8/CXCL10/LAG3/HAVCR2/PTPRC/SPI1	8
BP	GO:0019216	regulation of lipid metabolic process	9/90	344/18986	0.0261628	5.51919	5.83761	3.68628e-05	0.000197378	8.14324e-05	BRCA1/AKT1/MTOR/MAPK1/ALK/IDH1/STAT5B/TNF/IFNG	9
BP	GO:0042692	muscle cell differentiation	10/90	432/18986	0.0231481	4.88323	5.63453	3.782e-05	0.000201211	8.30139e-05	KRAS/AKT1/MTOR/RB1/CTNNB1/SMAD4/EZH2/CXCL10/BCL2/CASP3	10
BP	GO:0038179	neurotrophin signaling pathway	4/90	40/18986	0.1	21.0956	8.78037	3.78682e-05	0.000201211	8.30139e-05	NTRK1/NTRK2/NTRK3/CASP3	4
BP	GO:0048873	homeostasis of number of cells within a tissue	4/90	40/18986	0.1	21.0956	8.78037	3.78682e-05	0.000201211	8.30139e-05	KRAS/KMT2A/BCL2/BAX	4
BP	GO:0072539	T-helper 17 cell differentiation	4/90	40/18986	0.1	21.0956	8.78037	3.78682e-05	0.000201211	8.30139e-05	STAT3/STAT5A/IL6/FOXP3	4
BP	GO:0090199	regulation of release of cytochrome c from mitochondria	4/90	40/18986	0.1	21.0956	8.78037	3.78682e-05	0.000201211	8.30139e-05	TP53/AKT1/BAX/BAD	4
BP	GO:1905475	regulation of protein localization to membrane	7/90	194/18986	0.0360825	7.6118	6.38816	3.81113e-05	0.000202194	8.34193e-05	EGFR/HRAS/PIK3CA/AKT1/ERBB2/TNF/IFNG	7
BP	GO:0043254	regulation of protein-containing complex assembly	10/90	433/18986	0.0230947	4.87195	5.62482	3.85651e-05	0.000204289	8.42837e-05	TP53/MTOR/RB1/MET/TNF/IFNG/TAL1/BAX/ATM/ATR	10
BP	GO:0002534	cytokine production involved in inflammatory response	5/90	80/18986	0.0625	13.1847	7.53707	3.88723e-05	0.000204457	8.4353e-05	HIF1A/EZH2/STAT3/IL6/TNF	5
BP	GO:0072088	nephron epithelium morphogenesis	5/90	80/18986	0.0625	13.1847	7.53707	3.88723e-05	0.000204457	8.4353e-05	MYC/CTNNB1/SMAD4/GATA3/BCL2	5
BP	GO:1900015	regulation of cytokine production involved in inflammatory response	5/90	80/18986	0.0625	13.1847	7.53707	3.88723e-05	0.000204457	8.4353e-05	HIF1A/EZH2/STAT3/IL6/TNF	5
BP	GO:0002065	columnar/cuboidal epithelial cell differentiation	6/90	132/18986	0.0454545	9.58889	6.83382	3.8891e-05	0.000204457	8.4353e-05	AKT1/CDK6/ROS1/CTNNB1/HIF1A/BAD	6
BP	GO:0098773	skin epidermis development	6/90	132/18986	0.0454545	9.58889	6.83382	3.8891e-05	0.000204457	8.4353e-05	EGFR/MET/CTNNB1/SMAD4/TNF/BCL2	6
BP	GO:0062012	regulation of small molecule metabolic process	9/90	348/18986	0.0258621	5.45575	5.78965	4.03285e-05	0.000211694	8.73389e-05	TP53/BRCA1/AKT1/MTOR/MAPK1/HIF1A/STAT3/TNF/IFNG	9
BP	GO:0046890	regulation of lipid biosynthetic process	7/90	196/18986	0.0357143	7.53413	6.34591	4.06825e-05	0.00021323	8.79725e-05	BRCA1/AKT1/MTOR/MAPK1/IDH1/TNF/IFNG	7
BP	GO:0150077	regulation of neuroinflammatory response	4/90	41/18986	0.097561	20.581	8.66207	4.18106e-05	0.000218813	9.02759e-05	IL6/TNF/PTPRC/ATM	4
BP	GO:0021700	developmental maturation	9/90	350/18986	0.0257143	5.42457	5.76595	4.21624e-05	0.000220322	9.08986e-05	BRCA2/PTEN/RB1/RET/CTNNB1/HIF1A/GATA3/TAL1/BCL2	9
BP	GO:0001894	tissue homeostasis	8/90	270/18986	0.0296296	6.25053	5.99681	4.26971e-05	0.000222447	9.17753e-05	EGFR/KRAS/RB1/CTNNB1/KMT2A/IL6/BCL2/BAX	8
BP	GO:0060249	anatomical structure homeostasis	8/90	270/18986	0.0296296	6.25053	5.99681	4.26971e-05	0.000222447	9.17753e-05	EGFR/KRAS/RB1/CTNNB1/KMT2A/IL6/BCL2/BAX	8
BP	GO:0014823	response to activity	5/90	82/18986	0.0609756	12.8631	7.4297	4.37928e-05	0.000227134	9.37091e-05	PIK3CA/HIF1A/IL6/TNF/CXCR4	5
BP	GO:0061333	renal tubule morphogenesis	5/90	82/18986	0.0609756	12.8631	7.4297	4.37928e-05	0.000227134	9.37091e-05	MYC/CTNNB1/SMAD4/GATA3/BCL2	5
BP	GO:0072028	nephron morphogenesis	5/90	82/18986	0.0609756	12.8631	7.4297	4.37928e-05	0.000227134	9.37091e-05	MYC/CTNNB1/SMAD4/GATA3/BCL2	5
BP	GO:0002517	T cell tolerance induction	3/90	15/18986	0.2	42.1911	11.014	4.49748e-05	0.000231194	9.53841e-05	TGFBR2/CD3E/FOXP3	3
BP	GO:0002903	negative regulation of B cell apoptotic process	3/90	15/18986	0.2	42.1911	11.014	4.49748e-05	0.000231194	9.53841e-05	PDCD1/BCL2/BCL6	3
BP	GO:0044027	negative regulation of gene expression via CpG island methylation	3/90	15/18986	0.2	42.1911	11.014	4.49748e-05	0.000231194	9.53841e-05	BRCA1/MYC/DNMT3A	3
BP	GO:0046007	negative regulation of activated T cell proliferation	3/90	15/18986	0.2	42.1911	11.014	4.49748e-05	0.000231194	9.53841e-05	CD274/FOXP3/CASP3	3
BP	GO:0050966	detection of mechanical stimulus involved in sensory perception of pain	3/90	15/18986	0.2	42.1911	11.014	4.49748e-05	0.000231194	9.53841e-05	NTRK1/TNF/CXCR4	3
BP	GO:0070234	positive regulation of T cell apoptotic process	3/90	15/18986	0.2	42.1911	11.014	4.49748e-05	0.000231194	9.53841e-05	TP53/PDCD1/CD274	3
BP	GO:0032733	positive regulation of interleukin-10 production	4/90	42/18986	0.0952381	20.091	8.5479	4.60449e-05	0.000235997	9.73656e-05	STAT3/IL6/CD274/TIGIT	4
BP	GO:0045429	positive regulation of nitric oxide biosynthetic process	4/90	42/18986	0.0952381	20.091	8.5479	4.60449e-05	0.000235997	9.73656e-05	AKT1/JAK2/TNF/IFNG	4
BP	GO:0000302	response to reactive oxygen species	7/90	200/18986	0.035	7.38344	6.26317	4.62531e-05	0.000236715	9.76617e-05	MET/HIF1A/EZH2/IL6/BCL2/CASP3/ATM	7
BP	GO:0019233	sensory perception of pain	5/90	83/18986	0.060241	12.7082	7.37741	4.6427e-05	0.000236907	9.77411e-05	MAPK3/NTRK1/TNF/CCL2/CXCR4	5
BP	GO:0071901	negative regulation of protein serine/threonine kinase activity	5/90	83/18986	0.060241	12.7082	7.37741	4.6427e-05	0.000236907	9.77411e-05	PTEN/AKT1/CDKN2A/RB1/APC	5
BP	GO:0003007	heart morphogenesis	8/90	274/18986	0.0291971	6.15929	5.93672	4.73683e-05	0.000241356	9.95766e-05	TP53/MTOR/APC/CTNNB1/SMAD4/TGFBR2/HIF1A/GATA3	8
BP	GO:0042060	wound healing	10/90	444/18986	0.0225225	4.75125	5.5199	4.76264e-05	0.000242316	9.99726e-05	HRAS/PIK3CA/PTEN/MTOR/ERBB2/HIF1A/JAK2/IL6/TNF/CXCR4	10
BP	GO:0015980	energy derivation by oxidation of organic compounds	9/90	356/18986	0.0252809	5.33315	5.69592	4.80935e-05	0.000244335	0.000100805	TP53/PIK3CA/AKT1/MTOR/HIF1A/IDH1/IDH2/TNF/IFNG	9
BP	GO:0001935	endothelial cell proliferation	7/90	202/18986	0.0346535	7.31034	6.22266	4.92645e-05	0.000249918	0.000103109	NRAS/AKT1/HIF1A/STAT3/STAT5A/TNF/CCL2	7
BP	GO:0032868	response to insulin	8/90	276/18986	0.0289855	6.11465	5.90712	4.98594e-05	0.000251632	0.000103816	HRAS/PIK3CA/AKT1/MTOR/MAPK1/MAPK3/RB1/APC	8
BP	GO:0071695	anatomical structure maturation	8/90	276/18986	0.0289855	6.11465	5.90712	4.98594e-05	0.000251632	0.000103816	BRCA2/RB1/RET/CTNNB1/HIF1A/GATA3/TAL1/BCL2	8
BP	GO:0050768	negative regulation of neurogenesis	6/90	138/18986	0.0434783	9.17198	6.6493	4.98919e-05	0.000251632	0.000103816	TP53/PTEN/RB1/CTNNB1/IL6/TNF	6
BP	GO:0051053	negative regulation of DNA metabolic process	6/90	138/18986	0.0434783	9.17198	6.6493	4.98919e-05	0.000251632	0.000103816	TP53/FOXP3/BCL6/ATM/ATR/CHEK1	6
BP	GO:0007595	lactation	4/90	43/18986	0.0930233	19.6238	8.4376	5.05842e-05	0.000253286	0.000104498	CCND1/HIF1A/STAT5A/STAT5B	4
BP	GO:0042092	type 2 immune response	4/90	43/18986	0.0930233	19.6238	8.4376	5.05842e-05	0.000253286	0.000104498	KMT2A/IL6/GATA3/BCL6	4
BP	GO:0045022	early endosome to late endosome transport	4/90	43/18986	0.0930233	19.6238	8.4376	5.05842e-05	0.000253286	0.000104498	MAPK1/MAPK3/MAP2K1/MAP2K2	4
BP	GO:0071364	cellular response to epidermal growth factor stimulus	4/90	43/18986	0.0930233	19.6238	8.4376	5.05842e-05	0.000253286	0.000104498	EGFR/AKT1/ERBB2/STAT5B	4
BP	GO:1904407	positive regulation of nitric oxide metabolic process	4/90	43/18986	0.0930233	19.6238	8.4376	5.05842e-05	0.000253286	0.000104498	AKT1/JAK2/TNF/IFNG	4
BP	GO:0090276	regulation of peptide hormone secretion	7/90	204/18986	0.0343137	7.23867	6.1827	5.24349e-05	0.000262174	0.000108166	EGFR/HIF1A/JAK2/IL6/TNF/IFNG/BAD	7
BP	GO:0031589	cell-substrate adhesion	9/90	361/18986	0.0249307	5.25928	5.63876	5.35613e-05	0.000267422	0.000110331	BRAF/PTEN/CDKN2A/CDK6/CTNNB1/JAK2/CD3E/BCL2/BCL6	9
BP	GO:0043010	camera-type eye development	9/90	362/18986	0.0248619	5.24475	5.62745	5.47157e-05	0.000272793	0.000112547	EGFR/RET/NTRK2/CTNNB1/TGFBR2/HIF1A/STAT3/GATA3/BAX	9
BP	GO:1900542	regulation of purine nucleotide metabolic process	5/90	86/18986	0.0581395	12.2649	7.2258	5.50706e-05	0.000273068	0.00011266	TP53/MTOR/HIF1A/STAT3/IFNG	5
BP	GO:0006978	DNA damage response, signal transduction by p53 class mediator resulting in transcription of p21 class mediator	3/90	16/18986	0.1875	39.5542	10.6473	5.51637e-05	0.000273068	0.00011266	TP53/BRCA2/CHEK2	3
BP	GO:0051770	positive regulation of nitric-oxide synthase biosynthetic process	3/90	16/18986	0.1875	39.5542	10.6473	5.51637e-05	0.000273068	0.00011266	JAK2/IFNG/CCL2	3
BP	GO:1900034	regulation of cellular response to heat	3/90	16/18986	0.1875	39.5542	10.6473	5.51637e-05	0.000273068	0.00011266	MTOR/ATM/ATR	3
BP	GO:1903798	regulation of miRNA processing	3/90	16/18986	0.1875	39.5542	10.6473	5.51637e-05	0.000273068	0.00011266	TP53/STAT3/IL6	3
BP	GO:0016032	viral process	10/90	452/18986	0.0221239	4.66716	5.44573	5.5308e-05	0.000273393	0.000112794	TP53/EGFR/AKT1/TNF/CXCL8/CCL2/CCR5/CXCR4/CD4/BCL2	10
BP	GO:0046006	regulation of activated T cell proliferation	4/90	44/18986	0.0909091	19.1778	8.33097	5.54419e-05	0.000273665	0.000112906	STAT5B/CD274/FOXP3/CASP3	4
BP	GO:0002791	regulation of peptide secretion	7/90	207/18986	0.0338164	7.13376	6.12375	5.75026e-05	0.000283034	0.000116771	EGFR/HIF1A/JAK2/IL6/TNF/IFNG/BAD	7
BP	GO:0090087	regulation of peptide transport	7/90	207/18986	0.0338164	7.13376	6.12375	5.75026e-05	0.000283034	0.000116771	EGFR/HIF1A/JAK2/IL6/TNF/IFNG/BAD	7
BP	GO:0006140	regulation of nucleotide metabolic process	5/90	87/18986	0.0574713	12.1239	7.17692	5.82117e-05	0.000286118	0.000118044	TP53/MTOR/HIF1A/STAT3/IFNG	5
BP	GO:0006260	DNA replication	8/90	283/18986	0.0282686	5.96341	5.80576	5.94562e-05	0.000291822	0.000120397	TP53/EGFR/BRCA1/BRCA2/BCL6/ATR/CHEK1/RAD51	8
BP	GO:0032689	negative regulation of type II interferon production	4/90	45/18986	0.0888889	18.7516	8.22781	6.06312e-05	0.000296751	0.000122431	CD274/HAVCR2/GATA3/FOXP3	4
BP	GO:0060428	lung epithelium development	4/90	45/18986	0.0888889	18.7516	8.22781	6.06312e-05	0.000296751	0.000122431	KRAS/MAP2K1/MAP2K2/CTNNB1	4
BP	GO:0006352	DNA-templated transcription initiation	7/90	209/18986	0.0334928	7.0655	6.0851	6.10988e-05	0.0002982	0.000123029	TP53/MYC/CDK4/ARID1A/KMT2A/TET2/SPI1	7
BP	GO:0051216	cartilage development	7/90	209/18986	0.0334928	7.0655	6.0851	6.10988e-05	0.0002982	0.000123029	MAPK3/RB1/CTNNB1/TGFBR2/HIF1A/GATA3/RUNX1	7
BP	GO:0071347	cellular response to interleukin-1	5/90	88/18986	0.0568182	11.9861	7.12884	6.14893e-05	0.000299685	0.000123641	MAPK3/HIF1A/IL6/CXCL8/CCL2	5
BP	GO:0043281	regulation of cysteine-type endopeptidase activity involved in apoptotic process	6/90	144/18986	0.0416667	8.78981	6.4757	6.32554e-05	0.000307861	0.000127014	AKT1/MYC/CDKN2A/RET/TNF/BAD	6
BP	GO:0006739	NADP metabolic process	4/90	46/18986	0.0869565	18.344	8.12791	6.6166e-05	0.000320679	0.000132303	TP53/MTOR/IDH1/IDH2	4
BP	GO:0031018	endocrine pancreas development	4/90	46/18986	0.0869565	18.344	8.12791	6.6166e-05	0.000320679	0.000132303	AKT1/CDK6/IL6/BAD	4
BP	GO:0048483	autonomic nervous system development	4/90	46/18986	0.0869565	18.344	8.12791	6.6166e-05	0.000320679	0.000132303	RET/NTRK1/CTNNB1/GATA3	4
BP	GO:0042772	DNA damage response, signal transduction resulting in transcription	3/90	17/18986	0.176471	37.2275	10.3129	6.67549e-05	0.000321292	0.000132556	TP53/BRCA2/CHEK2	3
BP	GO:0043517	positive regulation of DNA damage response, signal transduction by p53 class mediator	3/90	17/18986	0.176471	37.2275	10.3129	6.67549e-05	0.000321292	0.000132556	CDKN2A/ATM/ATR	3
BP	GO:0045579	positive regulation of B cell differentiation	3/90	17/18986	0.176471	37.2275	10.3129	6.67549e-05	0.000321292	0.000132556	STAT5B/SPI1/BAD	3
BP	GO:0070920	regulation of regulatory ncRNA processing	3/90	17/18986	0.176471	37.2275	10.3129	6.67549e-05	0.000321292	0.000132556	TP53/STAT3/IL6	3
BP	GO:1902969	mitotic DNA replication	3/90	17/18986	0.176471	37.2275	10.3129	6.67549e-05	0.000321292	0.000132556	BRCA2/BCL6/RAD51	3
BP	GO:0016236	macroautophagy	9/90	372/18986	0.0241935	5.10376	5.51665	6.74629e-05	0.000324251	0.000133777	TP53/PIK3CA/AKT1/MTOR/MAPK3/HIF1A/CASP3/ATM/CHEK2	9
BP	GO:0050770	regulation of axonogenesis	6/90	146/18986	0.0410959	8.66941	6.42006	6.82955e-05	0.000327347	0.000135054	BRAF/PTEN/MAP2K1/MAP2K2/RET/NTRK2	6
BP	GO:0051961	negative regulation of nervous system development	6/90	146/18986	0.0410959	8.66941	6.42006	6.82955e-05	0.000327347	0.000135054	TP53/PTEN/RB1/CTNNB1/IL6/TNF	6
BP	GO:0071675	regulation of mononuclear cell migration	6/90	147/18986	0.0408163	8.61043	6.39265	7.0933e-05	0.000339521	0.000140077	AKT1/MAPK1/MAPK3/TNF/CXCL10/CCL2	6
BP	GO:0031641	regulation of myelination	4/90	47/18986	0.0851064	17.9537	8.03111	7.20601e-05	0.000342203	0.000141183	AKT1/MTOR/CTNNB1/TNF	4
BP	GO:0042771	intrinsic apoptotic signaling pathway in response to DNA damage by p53 class mediator	4/90	47/18986	0.0851064	17.9537	8.03111	7.20601e-05	0.000342203	0.000141183	TP53/BRCA2/BCL2/CHEK2	4
BP	GO:0050798	activated T cell proliferation	4/90	47/18986	0.0851064	17.9537	8.03111	7.20601e-05	0.000342203	0.000141183	STAT5B/CD274/FOXP3/CASP3	4
BP	GO:0060711	labyrinthine layer development	4/90	47/18986	0.0851064	17.9537	8.03111	7.20601e-05	0.000342203	0.000141183	AKT1/MAPK1/MAP2K1/CASP8	4
BP	GO:2000378	negative regulation of reactive oxygen species metabolic process	4/90	47/18986	0.0851064	17.9537	8.03111	7.20601e-05	0.000342203	0.000141183	TP53/BRCA1/HIF1A/BCL2	4
BP	GO:0010469	regulation of signaling receptor activity	5/90	91/18986	0.0549451	11.591	6.98915	7.21827e-05	0.000342203	0.000141183	HIF1A/JAK2/TNF/IFNG/CCL2	5
BP	GO:0071230	cellular response to amino acid stimulus	5/90	91/18986	0.0549451	11.591	6.98915	7.21827e-05	0.000342203	0.000141183	EGFR/MTOR/NTRK2/DNMT3A/TNF	5
BP	GO:0043270	positive regulation of monoatomic ion transport	7/90	215/18986	0.0325581	6.86832	5.97215	7.30082e-05	0.000345645	0.000142603	AKT1/IFNG/CXCL10/CCL2/MS4A1/CD19/BAX	7
BP	GO:0001656	metanephros development	5/90	92/18986	0.0543478	11.465	6.94403	7.60479e-05	0.000359546	0.000148338	MYC/RET/CTNNB1/SMAD4/BCL2	5
BP	GO:0010634	positive regulation of epithelial cell migration	4/90	48/18986	0.0833333	17.5796	7.93725	7.83275e-05	0.000367325	0.000151548	MTOR/TGFBR2/HIF1A/IFNG	4
BP	GO:0032210	regulation of telomere maintenance via telomerase	4/90	48/18986	0.0833333	17.5796	7.93725	7.83275e-05	0.000367325	0.000151548	TP53/CTNNB1/ATM/ATR	4
BP	GO:0045622	regulation of T-helper cell differentiation	4/90	48/18986	0.0833333	17.5796	7.93725	7.83275e-05	0.000367325	0.000151548	STAT5A/GATA3/FOXP3/BCL6	4
BP	GO:1902003	regulation of amyloid-beta formation	4/90	48/18986	0.0833333	17.5796	7.93725	7.83275e-05	0.000367325	0.000151548	NTRK2/TNF/IFNG/CASP3	4
BP	GO:1902175	regulation of oxidative stress-induced intrinsic apoptotic signaling pathway	4/90	48/18986	0.0833333	17.5796	7.93725	7.83275e-05	0.000367325	0.000151548	AKT1/CTNNB1/HIF1A/MCL1	4
BP	GO:2000516	positive regulation of CD4-positive, alpha-beta T cell activation	4/90	48/18986	0.0833333	17.5796	7.93725	7.83275e-05	0.000367325	0.000151548	TGFBR2/IFNG/CD3E/FOXP3	4
BP	GO:0003159	morphogenesis of an endothelium	3/90	18/18986	0.166667	35.1593	10.0063	7.98312e-05	0.000372367	0.000153628	CTNNB1/CXCL10/CXCR4	3
BP	GO:0043217	myelin maintenance	3/90	18/18986	0.166667	35.1593	10.0063	7.98312e-05	0.000372367	0.000153628	PTEN/AKT1/CXCR4	3
BP	GO:0045064	T-helper 2 cell differentiation	3/90	18/18986	0.166667	35.1593	10.0063	7.98312e-05	0.000372367	0.000153628	KMT2A/GATA3/BCL6	3
BP	GO:0061154	endothelial tube morphogenesis	3/90	18/18986	0.166667	35.1593	10.0063	7.98312e-05	0.000372367	0.000153628	CTNNB1/CXCL10/CXCR4	3
BP	GO:0014033	neural crest cell differentiation	5/90	93/18986	0.0537634	11.3417	6.89961	8.00706e-05	0.000372983	0.000153882	MAPK1/MAPK3/RET/SMAD4/HIF1A	5
BP	GO:0046889	positive regulation of lipid biosynthetic process	5/90	94/18986	0.0531915	11.221	6.85586	8.42552e-05	0.00039195	0.000161707	AKT1/MTOR/MAPK1/TNF/IFNG	5
BP	GO:0032620	interleukin-17 production	4/90	49/18986	0.0816327	17.2209	7.84617	8.49823e-05	0.000393227	0.000162234	JAK2/IL6/IFNG/FOXP3	4
BP	GO:0032660	regulation of interleukin-17 production	4/90	49/18986	0.0816327	17.2209	7.84617	8.49823e-05	0.000393227	0.000162234	JAK2/IL6/IFNG/FOXP3	4
BP	GO:0048546	digestive tract morphogenesis	4/90	49/18986	0.0816327	17.2209	7.84617	8.49823e-05	0.000393227	0.000162234	EGFR/CTNNB1/HIF1A/BCL2	4
BP	GO:0098927	vesicle-mediated transport between endosomal compartments	4/90	49/18986	0.0816327	17.2209	7.84617	8.49823e-05	0.000393227	0.000162234	MAPK1/MAPK3/MAP2K1/MAP2K2	4
BP	GO:0001890	placenta development	6/90	152/18986	0.0394737	8.32719	6.25936	8.53676e-05	0.000393961	0.000162537	EGFR/AKT1/MAPK1/MAP2K1/HIF1A/CASP8	6
BP	GO:0002687	positive regulation of leukocyte migration	6/90	152/18986	0.0394737	8.32719	6.25936	8.53676e-05	0.000393961	0.000162537	MAPK1/MAPK3/IL6/TNF/CXCL8/CXCL10	6
BP	GO:0030522	intracellular receptor signaling pathway	9/90	384/18986	0.0234375	4.94427	5.38883	8.59827e-05	0.000396273	0.000163491	BRCA1/AKT1/MAPK1/KMT2D/EZH2/JAK2/STAT3/TNF/HAVCR2	9
BP	GO:0062013	positive regulation of small molecule metabolic process	6/90	153/18986	0.0392157	8.27277	6.23343	8.85168e-05	0.00040514	0.000167149	AKT1/MTOR/MAPK1/HIF1A/TNF/IFNG	6
BP	GO:0072073	kidney epithelium development	6/90	153/18986	0.0392157	8.27277	6.23343	8.85168e-05	0.00040514	0.000167149	MYC/RET/CTNNB1/SMAD4/GATA3/BCL2	6
BP	GO:0002690	positive regulation of leukocyte chemotaxis	5/90	95/18986	0.0526316	11.1029	6.81276	8.86061e-05	0.00040514	0.000167149	MAPK1/MAPK3/IL6/CXCL8/CXCL10	5
BP	GO:0007589	body fluid secretion	5/90	95/18986	0.0526316	11.1029	6.81276	8.86061e-05	0.00040514	0.000167149	EGFR/CCND1/HIF1A/STAT5A/STAT5B	5
BP	GO:0010660	regulation of muscle cell apoptotic process	5/90	95/18986	0.0526316	11.1029	6.81276	8.86061e-05	0.00040514	0.000167149	TP53/CDKN2A/SMAD4/JAK2/IFNG	5
BP	GO:0021766	hippocampus development	5/90	95/18986	0.0526316	11.1029	6.81276	8.86061e-05	0.00040514	0.000167149	PTEN/CDK6/ALK/EZH2/CASP3	5
BP	GO:0031647	regulation of protein stability	9/90	387/18986	0.0232558	4.90594	5.3577	9.12281e-05	0.00041658	0.000171869	TP53/PTEN/MTOR/MAPK1/CDKN2A/VHL/BCL2/CASP3/CHEK2	9
BP	GO:0002347	response to tumor cell	4/90	50/18986	0.08	16.8764	7.75775	9.20389e-05	0.000419731	0.000173169	PDCD1/CD274/HAVCR2/SPI1	4
BP	GO:0001942	hair follicle development	5/90	96/18986	0.0520833	10.9873	6.7703	9.31278e-05	0.000423585	0.000174759	EGFR/CTNNB1/SMAD4/TNF/BCL2	5
BP	GO:1904892	regulation of receptor signaling pathway via STAT	5/90	96/18986	0.0520833	10.9873	6.7703	9.31278e-05	0.000423585	0.000174759	VHL/JAK2/IL6/IFNG/PTPRC	5
BP	GO:0051651	maintenance of location in cell	7/90	224/18986	0.03125	6.59236	5.8106	9.43746e-05	0.000426917	0.000176134	AKT1/CXCL10/CCR5/CD4/CD19/PTPRC/BAX	7
BP	GO:1901654	response to ketone	7/90	224/18986	0.03125	6.59236	5.8106	9.43746e-05	0.000426917	0.000176134	EGFR/PIK3CA/AKT1/CDK4/JAK2/PTPRC/FOXP3	7
BP	GO:0002281	macrophage activation involved in immune response	3/90	19/18986	0.157895	33.3088	9.72388	9.44746e-05	0.000426917	0.000176134	TNF/IFNG/HAVCR2	3
BP	GO:0060965	negative regulation of miRNA-mediated gene silencing	3/90	19/18986	0.157895	33.3088	9.72388	9.44746e-05	0.000426917	0.000176134	TP53/STAT3/IL6	3
BP	GO:1904037	positive regulation of epithelial cell apoptotic process	3/90	19/18986	0.157895	33.3088	9.72388	9.44746e-05	0.000426917	0.000176134	JAK2/IL6/BAX	3
BP	GO:0008542	visual learning	4/90	51/18986	0.0784314	16.5455	7.67184	9.95119e-05	0.000447932	0.000184804	KRAS/BRAF/HIF1A/KMT2A	4
BP	GO:0031297	replication fork processing	4/90	51/18986	0.0784314	16.5455	7.67184	9.95119e-05	0.000447932	0.000184804	BRCA1/BRCA2/ATR/RAD51	4
BP	GO:0043457	regulation of cellular respiration	4/90	51/18986	0.0784314	16.5455	7.67184	9.95119e-05	0.000447932	0.000184804	PIK3CA/HIF1A/TNF/IFNG	4
BP	GO:0043086	negative regulation of catalytic activity	10/90	486/18986	0.0205761	4.34065	5.14879	0.000100892	0.000453555	0.000187124	TP53/HRAS/PTEN/AKT1/CDKN2A/RB1/APC/TNF/IFNG/PTPRC	10
BP	GO:0034767	positive regulation of monoatomic ion transmembrane transport	6/90	157/18986	0.0382166	8.062	6.13204	0.000102052	0.00045818	0.000189032	IFNG/CXCL10/CCL2/MS4A1/CD19/BAX	6
BP	GO:0008544	epidermis development	9/90	393/18986	0.0229008	4.83104	5.29639	0.000102529	0.000458727	0.000189257	EGFR/MAP2K1/MET/CTNNB1/SMAD4/EZH2/TNF/BCL2/CASP3	9
BP	GO:0034762	regulation of transmembrane transport	10/90	487/18986	0.0205339	4.33174	5.14047	0.00010261	0.000458727	0.000189257	BRAF/AKT1/TNF/IFNG/CXCL10/CCL2/MS4A1/CD19/BCL2/BAX	10
BP	GO:0001910	regulation of leukocyte mediated cytotoxicity	5/90	98/18986	0.0510204	10.763	6.68724	0.000102702	0.000458727	0.000189257	STAT5B/LAG3/HAVCR2/PTPRC/SPI1	5
BP	GO:0071346	cellular response to type II interferon	5/90	98/18986	0.0510204	10.763	6.68724	0.000102702	0.000458727	0.000189257	TP53/JAK2/TNF/IFNG/CCL2	5
BP	GO:0022404	molting cycle process	5/90	99/18986	0.0505051	10.6543	6.6466	0.000107764	0.000477652	0.000197065	EGFR/CTNNB1/SMAD4/TNF/BCL2	5
BP	GO:0022405	hair cycle process	5/90	99/18986	0.0505051	10.6543	6.6466	0.000107764	0.000477652	0.000197065	EGFR/CTNNB1/SMAD4/TNF/BCL2	5
BP	GO:0043280	positive regulation of cysteine-type endopeptidase activity involved in apoptotic process	5/90	99/18986	0.0505051	10.6543	6.6466	0.000107764	0.000477652	0.000197065	MYC/CDKN2A/RET/TNF/BAD	5
BP	GO:0045638	negative regulation of myeloid cell differentiation	5/90	99/18986	0.0505051	10.6543	6.6466	0.000107764	0.000477652	0.000197065	MYC/CDK6/CTNNB1/STAT5B/RUNX1	5
BP	GO:0050848	regulation of calcium-mediated signaling	5/90	99/18986	0.0505051	10.6543	6.6466	0.000107764	0.000477652	0.000197065	MTOR/TNF/CD3E/CD4/PTPRC	5
BP	GO:0060993	kidney morphogenesis	5/90	99/18986	0.0505051	10.6543	6.6466	0.000107764	0.000477652	0.000197065	MYC/CTNNB1/SMAD4/GATA3/BCL2	5
BP	GO:0006091	generation of precursor metabolites and energy	10/90	490/18986	0.0204082	4.30522	5.11565	0.000107915	0.000477713	0.000197091	TP53/PIK3CA/AKT1/MTOR/HIF1A/IDH1/IDH2/STAT3/TNF/IFNG	10
BP	GO:0007264	small GTPase-mediated signal transduction	10/90	491/18986	0.0203666	4.29645	5.10742	0.000109734	0.000481741	0.000198752	TP53/KRAS/NRAS/HRAS/CDKN2A/RB1/ERBB2/MET/NTRK1/BCL6	10
BP	GO:0006309	apoptotic DNA fragmentation	3/90	20/18986	0.15	31.6433	9.46248	0.000110766	0.000481741	0.000198752	CDKN2A/IL6/BAX	3
BP	GO:0033033	negative regulation of myeloid cell apoptotic process	3/90	20/18986	0.15	31.6433	9.46248	0.000110766	0.000481741	0.000198752	STAT5B/CCR5/BCL2	3
BP	GO:0045472	response to ether	3/90	20/18986	0.15	31.6433	9.46248	0.000110766	0.000481741	0.000198752	AKT1/CDK4/FOXP3	3
BP	GO:0045623	negative regulation of T-helper cell differentiation	3/90	20/18986	0.15	31.6433	9.46248	0.000110766	0.000481741	0.000198752	STAT5A/FOXP3/BCL6	3
BP	GO:0045655	regulation of monocyte differentiation	3/90	20/18986	0.15	31.6433	9.46248	0.000110766	0.000481741	0.000198752	MYC/CDK6/CD4	3
BP	GO:0048266	behavioral response to pain	3/90	20/18986	0.15	31.6433	9.46248	0.000110766	0.000481741	0.000198752	AKT1/MTOR/NTRK1	3
BP	GO:0051767	nitric-oxide synthase biosynthetic process	3/90	20/18986	0.15	31.6433	9.46248	0.000110766	0.000481741	0.000198752	JAK2/IFNG/CCL2	3
BP	GO:0051769	regulation of nitric-oxide synthase biosynthetic process	3/90	20/18986	0.15	31.6433	9.46248	0.000110766	0.000481741	0.000198752	JAK2/IFNG/CCL2	3
BP	GO:0060149	negative regulation of post-transcriptional gene silencing	3/90	20/18986	0.15	31.6433	9.46248	0.000110766	0.000481741	0.000198752	TP53/STAT3/IL6	3
BP	GO:0060967	negative regulation of gene silencing by regulatory ncRNA	3/90	20/18986	0.15	31.6433	9.46248	0.000110766	0.000481741	0.000198752	TP53/STAT3/IL6	3
BP	GO:1900369	negative regulation of post-transcriptional gene silencing by regulatory ncRNA	3/90	20/18986	0.15	31.6433	9.46248	0.000110766	0.000481741	0.000198752	TP53/STAT3/IL6	3
BP	GO:1903978	regulation of microglial cell activation	3/90	20/18986	0.15	31.6433	9.46248	0.000110766	0.000481741	0.000198752	IL6/PTPRC/ATM	3
BP	GO:2000679	positive regulation of transcription regulatory region DNA binding	3/90	20/18986	0.15	31.6433	9.46248	0.000110766	0.000481741	0.000198752	RB1/IFNG/GATA3	3
BP	GO:0072006	nephron development	6/90	160/18986	0.0375	7.91083	6.05833	0.000113245	0.000491907	0.000202946	MYC/RET/CTNNB1/SMAD4/GATA3/BCL2	6
BP	GO:0023061	signal release	10/90	493/18986	0.020284	4.27902	5.09102	0.000113451	0.000492188	0.000203062	EGFR/BRAF/SMAD4/HIF1A/JAK2/IL6/TNF/IFNG/GATA3/BAD	10
BP	GO:2000573	positive regulation of DNA biosynthetic process	4/90	53/18986	0.0754717	15.9212	7.50711	0.000115766	0.000501603	0.000206947	CTNNB1/TNF/ATM/ATR	4
BP	GO:0010657	muscle cell apoptotic process	5/90	101/18986	0.049505	10.4433	6.56704	0.00011846	0.000512001	0.000211237	TP53/CDKN2A/SMAD4/JAK2/IFNG	5
BP	GO:0072080	nephron tubule development	5/90	101/18986	0.049505	10.4433	6.56704	0.00011846	0.000512001	0.000211237	MYC/CTNNB1/SMAD4/GATA3/BCL2	5
BP	GO:0030902	hindbrain development	6/90	162/18986	0.037037	7.81317	6.01025	0.000121233	0.000523335	0.000215913	TP53/MAP2K1/CTNNB1/EZH2/CD3E/BCL2	6
BP	GO:1902115	regulation of organelle assembly	7/90	234/18986	0.0299145	6.31064	5.64121	0.000123831	0.000533741	0.000220206	BRCA1/AKT1/MTOR/SMAD4/TNF/ATM/CHEK2	7
BP	GO:0030101	natural killer cell activation	5/90	102/18986	0.0490196	10.341	6.52809	0.000124104	0.000533741	0.000220206	JAK2/STAT5B/HAVCR2/PTPRC/CASP8	5
BP	GO:2001237	negative regulation of extrinsic apoptotic signaling pathway	5/90	102/18986	0.0490196	10.341	6.52809	0.000124104	0.000533741	0.000220206	BRCA1/AKT1/TNF/BCL2/MCL1	5
BP	GO:2000772	regulation of cellular senescence	4/90	54/18986	0.0740741	15.6263	7.42807	0.000124576	0.000535108	0.00022077	TP53/PTEN/CDK6/BCL6	4
BP	GO:0006977	DNA damage response, signal transduction by p53 class mediator resulting in cell cycle arrest	3/90	21/18986	0.142857	30.1365	9.21961	0.000128784	0.00055046	0.000227104	TP53/ATM/CHEK2	3
BP	GO:0090200	positive regulation of release of cytochrome c from mitochondria	3/90	21/18986	0.142857	30.1365	9.21961	0.000128784	0.00055046	0.000227104	TP53/BAX/BAD	3
BP	GO:1902004	positive regulation of amyloid-beta formation	3/90	21/18986	0.142857	30.1365	9.21961	0.000128784	0.00055046	0.000227104	TNF/IFNG/CASP3	3
BP	GO:1903376	regulation of oxidative stress-induced neuron intrinsic apoptotic signaling pathway	3/90	21/18986	0.142857	30.1365	9.21961	0.000128784	0.00055046	0.000227104	CTNNB1/HIF1A/MCL1	3
BP	GO:0006110	regulation of glycolytic process	4/90	55/18986	0.0727273	15.3422	7.35111	0.000133863	0.000569367	0.000234904	MTOR/HIF1A/STAT3/IFNG	4
BP	GO:0030811	regulation of nucleotide catabolic process	4/90	55/18986	0.0727273	15.3422	7.35111	0.000133863	0.000569367	0.000234904	MTOR/HIF1A/STAT3/IFNG	4
BP	GO:0033121	regulation of purine nucleotide catabolic process	4/90	55/18986	0.0727273	15.3422	7.35111	0.000133863	0.000569367	0.000234904	MTOR/HIF1A/STAT3/IFNG	4
BP	GO:0044818	mitotic G2/M transition checkpoint	4/90	55/18986	0.0727273	15.3422	7.35111	0.000133863	0.000569367	0.000234904	BRCA1/ATM/ATR/CHEK1	4
BP	GO:0046031	ADP metabolic process	5/90	104/18986	0.0480769	10.1421	6.45179	0.00013601	0.000577793	0.00023838	MTOR/HIF1A/STAT3/IFNG/BAD	5
BP	GO:0030307	positive regulation of cell growth	6/90	166/18986	0.0361446	7.6249	5.9165	0.000138551	0.000587868	0.000242537	EGFR/AKT1/MTOR/ERBB2/CXCR4/BCL2	6
BP	GO:0032602	chemokine production	5/90	105/18986	0.047619	10.0455	6.41441	0.000142281	0.000600761	0.000247857	HIF1A/IL6/TNF/IFNG/HAVCR2	5
BP	GO:0032642	regulation of chemokine production	5/90	105/18986	0.047619	10.0455	6.41441	0.000142281	0.000600761	0.000247857	HIF1A/IL6/TNF/IFNG/HAVCR2	5
BP	GO:0061326	renal tubule development	5/90	105/18986	0.047619	10.0455	6.41441	0.000142281	0.000600761	0.000247857	MYC/CTNNB1/SMAD4/GATA3/BCL2	5
BP	GO:1901992	positive regulation of mitotic cell cycle phase transition	5/90	105/18986	0.047619	10.0455	6.41441	0.000142281	0.000600761	0.000247857	EGFR/AKT1/RB1/CCND1/CDK4	5
BP	GO:0048592	eye morphogenesis	6/90	167/18986	0.0359281	7.57924	5.89356	0.000143172	0.000603567	0.000249014	NTRK2/CTNNB1/HIF1A/STAT3/BCL2/BAX	6
BP	GO:0034205	amyloid-beta formation	4/90	56/18986	0.0714286	15.0683	7.27613	0.00014364	0.000603567	0.000249014	NTRK2/TNF/IFNG/CASP3	4
BP	GO:0046638	positive regulation of alpha-beta T cell differentiation	4/90	56/18986	0.0714286	15.0683	7.27613	0.00014364	0.000603567	0.000249014	TGFBR2/IFNG/FOXP3/RUNX1	4
BP	GO:1902991	regulation of amyloid precursor protein catabolic process	4/90	56/18986	0.0714286	15.0683	7.27613	0.00014364	0.000603567	0.000249014	NTRK2/TNF/IFNG/CASP3	4
BP	GO:0001822	kidney development	8/90	322/18986	0.0248447	5.24113	5.29723	0.000145546	0.000610835	0.000252013	MYC/RET/CTNNB1/SMAD4/EZH2/GATA3/BCL2/BAX	8
BP	GO:0007160	cell-matrix adhesion	7/90	241/18986	0.0290456	6.12734	5.5284	0.00014859	0.000619879	0.000255744	PTEN/CDKN2A/CDK6/CTNNB1/CD3E/BCL2/BCL6	7
BP	GO:0048485	sympathetic nervous system development	3/90	22/18986	0.136364	28.7667	8.99315	0.000148607	0.000619879	0.000255744	NTRK1/CTNNB1/GATA3	3
BP	GO:2000001	regulation of DNA damage checkpoint	3/90	22/18986	0.136364	28.7667	8.99315	0.000148607	0.000619879	0.000255744	BRCA1/BRCA2/RAD51	3
BP	GO:0019058	viral life cycle	8/90	323/18986	0.0247678	5.22491	5.28529	0.00014867	0.000619879	0.000255744	EGFR/TNF/CXCL8/CCL2/CCR5/CXCR4/CD4/BCL2	8
BP	GO:0002312	B cell activation involved in immune response	5/90	106/18986	0.0471698	9.95073	6.37753	0.000148771	0.000619879	0.000255744	IL6/CD19/PTPRC/FOXP3/BCL6	5
BP	GO:0009408	response to heat	5/90	106/18986	0.0471698	9.95073	6.37753	0.000148771	0.000619879	0.000255744	AKT1/MTOR/CXCL10/ATM/ATR	5
BP	GO:0072593	reactive oxygen species metabolic process	7/90	242/18986	0.0289256	6.10202	5.51265	0.000152433	0.000634377	0.000261726	TP53/EGFR/BRCA1/TGFBR2/HIF1A/TNF/BCL2	7
BP	GO:0002762	negative regulation of myeloid leukocyte differentiation	4/90	57/18986	0.0701754	14.8039	7.20306	0.000153924	0.00063829	0.00026334	MYC/CDK6/CTNNB1/RUNX1	4
BP	GO:0050982	detection of mechanical stimulus	4/90	57/18986	0.0701754	14.8039	7.20306	0.000153924	0.00063829	0.00026334	NTRK1/CTNNB1/TNF/CXCR4	4
BP	GO:1904356	regulation of telomere maintenance via telomere lengthening	4/90	57/18986	0.0701754	14.8039	7.20306	0.000153924	0.00063829	0.00026334	TP53/CTNNB1/ATM/ATR	4
BP	GO:0001938	positive regulation of endothelial cell proliferation	5/90	107/18986	0.046729	9.85774	6.34113	0.000155485	0.000642463	0.000265062	NRAS/AKT1/HIF1A/STAT3/STAT5A	5
BP	GO:0002377	immunoglobulin production	5/90	107/18986	0.046729	9.85774	6.34113	0.000155485	0.000642463	0.000265062	IL6/TNF/PTPRC/FOXP3/BCL6	5
BP	GO:0002532	production of molecular mediator involved in inflammatory response	5/90	107/18986	0.046729	9.85774	6.34113	0.000155485	0.000642463	0.000265062	HIF1A/EZH2/STAT3/IL6/TNF	5
BP	GO:0097529	myeloid leukocyte migration	7/90	243/18986	0.0288066	6.07691	5.49699	0.000156357	0.000645296	0.000266231	MAPK1/MAPK3/STAT5B/IL6/CXCL8/CXCL10/CCL2	7
BP	GO:1904951	positive regulation of establishment of protein localization	8/90	327/18986	0.0244648	5.16099	5.23803	0.000161728	0.000666671	0.000275049	EGFR/HRAS/ERBB2/HIF1A/JAK2/TNF/IFNG/BAD	8
BP	GO:0001541	ovarian follicle development	4/90	58/18986	0.0689655	14.5487	7.13181	0.00016473	0.000677442	0.000279493	SMAD4/BCL2/BAX/ATM	4
BP	GO:0072132	mesenchyme morphogenesis	4/90	58/18986	0.0689655	14.5487	7.13181	0.00016473	0.000677442	0.000279493	MYC/APC/SMAD4/TGFBR2	4
BP	GO:0036480	neuron intrinsic apoptotic signaling pathway in response to oxidative stress	3/90	23/18986	0.130435	27.5159	8.78131	0.000170313	0.000697923	0.000287943	CTNNB1/HIF1A/MCL1	3
BP	GO:0045736	negative regulation of cyclin-dependent protein serine/threonine kinase activity	3/90	23/18986	0.130435	27.5159	8.78131	0.000170313	0.000697923	0.000287943	PTEN/CDKN2A/APC	3
BP	GO:0060571	morphogenesis of an epithelial fold	3/90	23/18986	0.130435	27.5159	8.78131	0.000170313	0.000697923	0.000287943	EGFR/CTNNB1/HIF1A	3
BP	GO:0050796	regulation of insulin secretion	6/90	173/18986	0.0346821	7.31638	5.75975	0.000173532	0.000710276	0.000293039	HIF1A/JAK2/IL6/TNF/IFNG/BAD	6
BP	GO:0007632	visual behavior	4/90	59/18986	0.0677966	14.3021	7.0623	0.000176074	0.000717301	0.000295938	KRAS/BRAF/HIF1A/KMT2A	4
BP	GO:0045005	DNA-templated DNA replication maintenance of fidelity	4/90	59/18986	0.0677966	14.3021	7.0623	0.000176074	0.000717301	0.000295938	BRCA1/BRCA2/ATR/RAD51	4
BP	GO:0046902	regulation of mitochondrial membrane permeability	4/90	59/18986	0.0677966	14.3021	7.0623	0.000176074	0.000717301	0.000295938	TP53/BCL2/BAX/BAD	4
BP	GO:0050850	positive regulation of calcium-mediated signaling	4/90	59/18986	0.0677966	14.3021	7.0623	0.000176074	0.000717301	0.000295938	TNF/CD3E/CD4/PTPRC	4
BP	GO:0072676	lymphocyte migration	5/90	110/18986	0.0454545	9.58889	6.23476	0.000177025	0.000720331	0.000297188	AKT1/RET/CXCL10/CCL2/GATA3	5
BP	GO:0072001	renal system development	8/90	332/18986	0.0240964	5.08327	5.18003	0.000179366	0.000729002	0.000300765	MYC/RET/CTNNB1/SMAD4/EZH2/GATA3/BCL2/BAX	8
BP	GO:0050680	negative regulation of epithelial cell proliferation	6/90	175/18986	0.0342857	7.23276	5.71657	0.000184711	0.000748973	0.000309004	BRCA2/RB1/CDK6/TNF/CCL2/GATA3	6
BP	GO:0071897	DNA biosynthetic process	6/90	175/18986	0.0342857	7.23276	5.71657	0.000184711	0.000748973	0.000309004	TP53/CTNNB1/TNF/ATM/ATR/CHEK1	6
BP	GO:0030072	peptide hormone secretion	7/90	250/18986	0.028	5.90676	5.38974	0.000186176	0.000754036	0.000311094	EGFR/HIF1A/JAK2/IL6/TNF/IFNG/BAD	7
BP	GO:0003323	type B pancreatic cell development	3/90	24/18986	0.125	26.3694	8.58255	0.000193977	0.000780175	0.000321877	AKT1/CDK6/BAD	3
BP	GO:0006925	inflammatory cell apoptotic process	3/90	24/18986	0.125	26.3694	8.58255	0.000193977	0.000780175	0.000321877	CDKN2A/IL6/CCR5	3
BP	GO:0008156	negative regulation of DNA replication	3/90	24/18986	0.125	26.3694	8.58255	0.000193977	0.000780175	0.000321877	TP53/BCL6/ATR	3
BP	GO:0009651	response to salt stress	3/90	24/18986	0.125	26.3694	8.58255	0.000193977	0.000780175	0.000321877	TP53/TNF/BAX	3
BP	GO:0045591	positive regulation of regulatory T cell differentiation	3/90	24/18986	0.125	26.3694	8.58255	0.000193977	0.000780175	0.000321877	IFNG/FOXP3/BCL6	3
BP	GO:0072540	T-helper 17 cell lineage commitment	3/90	24/18986	0.125	26.3694	8.58255	0.000193977	0.000780175	0.000321877	STAT3/STAT5A/IL6	3
BP	GO:0032635	interleukin-6 production	6/90	177/18986	0.0338983	7.15104	5.67406	0.000196451	0.000788299	0.000325229	STAT3/IL6/TNF/IFNG/HAVCR2/FOXP3	6
BP	GO:0032675	regulation of interleukin-6 production	6/90	177/18986	0.0338983	7.15104	5.67406	0.000196451	0.000788299	0.000325229	STAT3/IL6/TNF/IFNG/HAVCR2/FOXP3	6
BP	GO:0001658	branching involved in ureteric bud morphogenesis	4/90	61/18986	0.0655738	13.8332	6.92822	0.000200438	0.000801521	0.000330684	MYC/CTNNB1/SMAD4/BCL2	4
BP	GO:0043030	regulation of macrophage activation	4/90	61/18986	0.0655738	13.8332	6.92822	0.000200438	0.000801521	0.000330684	IL6/HAVCR2/PTPRC/ATM	4
BP	GO:0097300	programmed necrotic cell death	4/90	61/18986	0.0655738	13.8332	6.92822	0.000200438	0.000801521	0.000330684	TP53/TNF/CASP8/BAX	4
BP	GO:0038202	TORC1 signaling	5/90	113/18986	0.0442478	9.33432	6.1324	0.000200773	0.000801937	0.000330856	AKT1/MTOR/MAPK3/VHL/ATM	5
BP	GO:0007173	epidermal growth factor receptor signaling pathway	5/90	114/18986	0.0438596	9.25244	6.09912	0.000209205	0.000834657	0.000344355	EGFR/BRAF/PIK3CA/AKT1/ERBB2	5
BP	GO:0007004	telomere maintenance via telomerase	4/90	62/18986	0.0645161	13.61	6.86353	0.00021349	0.000849801	0.000350603	TP53/CTNNB1/ATM/ATR	4
BP	GO:0010574	regulation of vascular endothelial growth factor production	4/90	62/18986	0.0645161	13.61	6.86353	0.00021349	0.000849801	0.000350603	BRCA1/HIF1A/STAT3/IL6	4
BP	GO:0016052	carbohydrate catabolic process	6/90	180/18986	0.0333333	7.03185	5.61152	0.000215158	0.000855463	0.000352939	TP53/MTOR/HIF1A/STAT3/IFNG/BAD	6
BP	GO:0001838	embryonic epithelial tube formation	5/90	115/18986	0.0434783	9.17198	6.06625	0.000217904	0.000864401	0.000356627	RET/CTNNB1/HIF1A/GATA3/CASP3	5
BP	GO:0045445	myoblast differentiation	5/90	115/18986	0.0434783	9.17198	6.06625	0.000217904	0.000864401	0.000356627	NRAS/RB1/ARID1A/TNF/CXCL10	5
BP	GO:0010623	programmed cell death involved in cell development	3/90	25/18986	0.12	25.3147	8.39555	0.000219674	0.000865496	0.000357078	NTRK1/BCL2/BAX	3
BP	GO:0030813	positive regulation of nucleotide catabolic process	3/90	25/18986	0.12	25.3147	8.39555	0.000219674	0.000865496	0.000357078	MTOR/HIF1A/IFNG	3
BP	GO:0033123	positive regulation of purine nucleotide catabolic process	3/90	25/18986	0.12	25.3147	8.39555	0.000219674	0.000865496	0.000357078	MTOR/HIF1A/IFNG	3
BP	GO:0042531	positive regulation of tyrosine phosphorylation of STAT protein	3/90	25/18986	0.12	25.3147	8.39555	0.000219674	0.000865496	0.000357078	FLT3/JAK2/IFNG	3
BP	GO:0045821	positive regulation of glycolytic process	3/90	25/18986	0.12	25.3147	8.39555	0.000219674	0.000865496	0.000357078	MTOR/HIF1A/IFNG	3
BP	GO:1904030	negative regulation of cyclin-dependent protein kinase activity	3/90	25/18986	0.12	25.3147	8.39555	0.000219674	0.000865496	0.000357078	PTEN/CDKN2A/APC	3
BP	GO:0002790	peptide secretion	7/90	257/18986	0.0272374	5.74587	5.28648	0.000220441	0.000867534	0.000357919	EGFR/HIF1A/JAK2/IL6/TNF/IFNG/BAD	7
BP	GO:0002062	chondrocyte differentiation	5/90	116/18986	0.0431034	9.09291	6.03378	0.000226876	0.000885881	0.000365489	RB1/CTNNB1/TGFBR2/HIF1A/RUNX1	5
BP	GO:0009135	purine nucleoside diphosphate metabolic process	5/90	116/18986	0.0431034	9.09291	6.03378	0.000226876	0.000885881	0.000365489	MTOR/HIF1A/STAT3/IFNG/BAD	5
BP	GO:0009179	purine ribonucleoside diphosphate metabolic process	5/90	116/18986	0.0431034	9.09291	6.03378	0.000226876	0.000885881	0.000365489	MTOR/HIF1A/STAT3/IFNG/BAD	5
BP	GO:0070555	response to interleukin-1	5/90	116/18986	0.0431034	9.09291	6.03378	0.000226876	0.000885881	0.000365489	MAPK3/HIF1A/IL6/CXCL8/CCL2	5
BP	GO:0032102	negative regulation of response to external stimulus	9/90	437/18986	0.020595	4.34462	4.88168	0.000227032	0.000885881	0.000365489	PTEN/RB1/STAT3/TNF/CCL2/HAVCR2/PTPRC/GATA3/FOXP3	9
BP	GO:0002712	regulation of B cell mediated immunity	4/90	63/18986	0.0634921	13.394	6.80031	0.000227143	0.000885881	0.000365489	TNF/PTPRC/FOXP3/BCL6	4
BP	GO:0002889	regulation of immunoglobulin mediated immune response	4/90	63/18986	0.0634921	13.394	6.80031	0.000227143	0.000885881	0.000365489	TNF/PTPRC/FOXP3/BCL6	4
BP	GO:0006919	activation of cysteine-type endopeptidase activity involved in apoptotic process	4/90	63/18986	0.0634921	13.394	6.80031	0.000227143	0.000885881	0.000365489	CDKN2A/RET/TNF/BAD	4
BP	GO:0045927	positive regulation of growth	7/90	259/18986	0.027027	5.7015	5.25768	0.000231113	0.000900358	0.000371461	EGFR/AKT1/MTOR/ERBB2/STAT5B/CXCR4/BCL2	7
BP	GO:0010038	response to metal ion	8/90	345/18986	0.0231884	4.89172	5.03452	0.000232765	0.000905778	0.000373698	EGFR/BRAF/HIF1A/KMT2A/DNMT3A/BCL2/CASP3/CASP8	8
BP	GO:0052547	regulation of peptidase activity	8/90	346/18986	0.0231214	4.87759	5.02363	0.000237362	0.000922631	0.000380651	AKT1/MYC/CDKN2A/RET/STAT3/TNF/CASP8/BAD	8
BP	GO:2000351	regulation of endothelial cell apoptotic process	4/90	64/18986	0.0625	13.1847	6.73851	0.000241413	0.00093733	0.000386715	BRAF/TNF/CCL2/GATA3	4
BP	GO:0002053	positive regulation of mesenchymal cell proliferation	3/90	26/18986	0.115385	24.341	8.21919	0.000247477	0.000957665	0.000395105	MYC/CTNNB1/TGFBR2	3
BP	GO:0032212	positive regulation of telomere maintenance via telomerase	3/90	26/18986	0.115385	24.341	8.21919	0.000247477	0.000957665	0.000395105	CTNNB1/ATM/ATR	3
BP	GO:2000773	negative regulation of cellular senescence	3/90	26/18986	0.115385	24.341	8.21919	0.000247477	0.000957665	0.000395105	PTEN/CDK6/BCL6	3
BP	GO:0001649	osteoblast differentiation	7/90	262/18986	0.0267176	5.63622	5.21503	0.000247901	0.000958236	0.00039534	PTEN/AKT1/CDK6/CTNNB1/SMAD4/IL6/TNF	7
BP	GO:0001659	temperature homeostasis	6/90	185/18986	0.0324324	6.8418	5.51041	0.000249434	0.000963094	0.000397344	RB1/APC/JAK2/STAT3/TNF/CXCR4	6
BP	GO:0022037	metencephalon development	5/90	119/18986	0.0420168	8.86368	5.93867	0.000255486	0.00098529	0.000406502	TP53/MAP2K1/EZH2/CD3E/BCL2	5
BP	GO:0050435	amyloid-beta metabolic process	4/90	65/18986	0.0615385	12.9819	6.67807	0.000256317	0.00098529	0.000406502	NTRK2/TNF/IFNG/CASP3	4
BP	GO:1903078	positive regulation of protein localization to plasma membrane	4/90	65/18986	0.0615385	12.9819	6.67807	0.000256317	0.00098529	0.000406502	EGFR/AKT1/TNF/IFNG	4
BP	GO:1905330	regulation of morphogenesis of an epithelium	4/90	65/18986	0.0615385	12.9819	6.67807	0.000256317	0.00098529	0.000406502	CTNNB1/TNF/CXCL10/GATA3	4
BP	GO:0019827	stem cell population maintenance	6/90	186/18986	0.0322581	6.80502	5.49064	0.000256778	0.000985971	0.000406783	BRAF/MYC/CTNNB1/ARID1A/STAT3/TAL1	6
BP	GO:0042303	molting cycle	5/90	120/18986	0.0416667	8.78981	5.90771	0.000265607	0.00101558	0.000418998	EGFR/CTNNB1/SMAD4/TNF/BCL2	5
BP	GO:0042633	hair cycle	5/90	120/18986	0.0416667	8.78981	5.90771	0.000265607	0.00101558	0.000418998	EGFR/CTNNB1/SMAD4/TNF/BCL2	5
BP	GO:0051928	positive regulation of calcium ion transport	5/90	120/18986	0.0416667	8.78981	5.90771	0.000265607	0.00101558	0.000418998	CXCL10/CCL2/MS4A1/CD19/BAX	5
BP	GO:0042593	glucose homeostasis	7/90	265/18986	0.0264151	5.57241	5.17303	0.000265658	0.00101558	0.000418998	PIK3CA/AKT1/SMAD4/HIF1A/STAT3/IL6/BAD	7
BP	GO:0006310	DNA recombination	8/90	352/18986	0.0227273	4.79444	4.95916	0.000266533	0.0010178	0.000419917	BRCA1/BRCA2/PTPRC/FOXP3/BCL6/ATM/CHEK1/RAD51	8
BP	GO:0033500	carbohydrate homeostasis	7/90	266/18986	0.0263158	5.55146	5.15918	0.000271799	0.00103478	0.00042692	PIK3CA/AKT1/SMAD4/HIF1A/STAT3/IL6/BAD	7
BP	GO:0045428	regulation of nitric oxide biosynthetic process	4/90	66/18986	0.0606061	12.7852	6.61895	0.000271872	0.00103478	0.00042692	AKT1/JAK2/TNF/IFNG	4
BP	GO:0051341	regulation of oxidoreductase activity	4/90	66/18986	0.0606061	12.7852	6.61895	0.000271872	0.00103478	0.00042692	AKT1/HIF1A/TNF/IFNG	4
BP	GO:0007088	regulation of mitotic nuclear division	5/90	121/18986	0.0413223	8.71717	5.87711	0.00027603	0.00104831	0.000432502	RB1/APC/TNF/ATM/CHEK1	5
BP	GO:0034341	response to type II interferon	5/90	121/18986	0.0413223	8.71717	5.87711	0.00027603	0.00104831	0.000432502	TP53/JAK2/TNF/IFNG/CCL2	5
BP	GO:0002837	regulation of immune response to tumor cell	3/90	27/18986	0.111111	23.4395	8.05247	0.000277459	0.00104915	0.000432849	PDCD1/CD274/HAVCR2	3
BP	GO:0010893	positive regulation of steroid biosynthetic process	3/90	27/18986	0.111111	23.4395	8.05247	0.000277459	0.00104915	0.000432849	MAPK1/TNF/IFNG	3
BP	GO:0060333	type II interferon-mediated signaling pathway	3/90	27/18986	0.111111	23.4395	8.05247	0.000277459	0.00104915	0.000432849	TP53/JAK2/IFNG	3
BP	GO:1902993	positive regulation of amyloid precursor protein catabolic process	3/90	27/18986	0.111111	23.4395	8.05247	0.000277459	0.00104915	0.000432849	TNF/IFNG/CASP3	3
BP	GO:0001764	neuron migration	6/90	189/18986	0.031746	6.697	5.43219	0.000279835	0.00105699	0.000436082	NTRK2/CTNNB1/STAT3/CXCR4/GATA3/BAX	6
BP	GO:0022411	cellular component disassembly	9/90	450/18986	0.02	4.21911	4.76953	0.000281816	0.00106331	0.000438692	PIK3CA/MYC/CDKN2A/APC/ARID1A/IL6/TNF/BAX/ATR	9
BP	GO:0000280	nuclear division	9/90	451/18986	0.0199557	4.20976	4.76108	0.000286449	0.00107962	0.00044542	BRCA2/PTEN/RB1/APC/TNF/ATM/CHEK1/CHEK2/RAD51	9
BP	GO:0050994	regulation of lipid catabolic process	4/90	67/18986	0.0597015	12.5944	6.5611	0.000288093	0.00108464	0.000447491	AKT1/ALK/IDH1/TNF	4
BP	GO:0015833	peptide transport	7/90	270/18986	0.0259259	5.46922	5.10445	0.00029752	0.00111878	0.000461576	EGFR/HIF1A/JAK2/IL6/TNF/IFNG/BAD	7
BP	GO:0072009	nephron epithelium development	5/90	123/18986	0.0406504	8.57543	5.81696	0.000297805	0.00111878	0.000461576	MYC/CTNNB1/SMAD4/GATA3/BCL2	5
BP	GO:0035019	somatic stem cell population maintenance	4/90	68/18986	0.0588235	12.4092	6.50447	0.000304997	0.00114333	0.000471704	BRAF/MYC/STAT3/TAL1	4
BP	GO:0080164	regulation of nitric oxide metabolic process	4/90	68/18986	0.0588235	12.4092	6.50447	0.000304997	0.00114333	0.000471704	AKT1/JAK2/TNF/IFNG	4
BP	GO:0002834	regulation of response to tumor cell	3/90	28/18986	0.107143	22.6024	7.89452	0.000309691	0.00115594	0.000476905	PDCD1/CD274/HAVCR2	3
BP	GO:0036037	CD8-positive, alpha-beta T cell activation	3/90	28/18986	0.107143	22.6024	7.89452	0.000309691	0.00115594	0.000476905	CD274/RUNX1/BCL2	3
BP	GO:0044342	type B pancreatic cell proliferation	3/90	28/18986	0.107143	22.6024	7.89452	0.000309691	0.00115594	0.000476905	MAP2K1/CDK4/BAD	3
BP	GO:0050995	negative regulation of lipid catabolic process	3/90	28/18986	0.107143	22.6024	7.89452	0.000309691	0.00115594	0.000476905	AKT1/ALK/TNF	3
BP	GO:0032386	regulation of intracellular transport	7/90	272/18986	0.0257353	5.429	5.07749	0.000311095	0.00115869	0.000478041	MAPK1/MAPK3/MAP2K1/MAP2K2/CDKN2A/JAK2/IFNG	7
BP	GO:0050708	regulation of protein secretion	7/90	272/18986	0.0257353	5.429	5.07749	0.000311095	0.00115869	0.000478041	EGFR/HIF1A/JAK2/IL6/TNF/IFNG/BAD	7
BP	GO:0006109	regulation of carbohydrate metabolic process	6/90	193/18986	0.0310881	6.5582	5.3562	0.000313076	0.00116357	0.000480056	TP53/AKT1/MTOR/HIF1A/STAT3/IFNG	6
BP	GO:0043087	regulation of GTPase activity	6/90	193/18986	0.0310881	6.5582	5.3562	0.000313076	0.00116357	0.000480056	HRAS/MET/NTRK1/NTRK2/NTRK3/EZH2	6
BP	GO:0006278	RNA-templated DNA biosynthetic process	4/90	69/18986	0.057971	12.2293	6.44901	0.000322601	0.00119641	0.000493605	TP53/CTNNB1/ATM/ATR	4
BP	GO:0034605	cellular response to heat	4/90	69/18986	0.057971	12.2293	6.44901	0.000322601	0.00119641	0.000493605	MTOR/CXCL10/ATM/ATR	4
BP	GO:0090068	positive regulation of cell cycle process	7/90	274/18986	0.0255474	5.38938	5.05079	0.000325164	0.00120463	0.000496997	EGFR/AKT1/RB1/CCND1/CDK4/EZH2/TNF	7
BP	GO:0002718	regulation of cytokine production involved in immune response	5/90	126/18986	0.0396825	8.37125	5.72924	0.00033288	0.00122929	0.000507168	IL6/TNF/GATA3/FOXP3/BCL6	5
BP	GO:0009185	ribonucleoside diphosphate metabolic process	5/90	126/18986	0.0396825	8.37125	5.72924	0.00033288	0.00122929	0.000507168	MTOR/HIF1A/STAT3/IFNG/BAD	5
BP	GO:0034502	protein localization to chromosome	5/90	126/18986	0.0396825	8.37125	5.72924	0.00033288	0.00122929	0.000507168	BRCA2/RB1/EZH2/SPI1/ATR	5
BP	GO:0002700	regulation of production of molecular mediator of immune response	6/90	196/18986	0.0306122	6.45782	5.30061	0.000339981	0.00125418	0.000517437	IL6/TNF/PTPRC/GATA3/FOXP3/BCL6	6
BP	GO:0042987	amyloid precursor protein catabolic process	4/90	70/18986	0.0571429	12.0546	6.39468	0.000340921	0.00125498	0.000517769	NTRK2/TNF/IFNG/CASP3	4
BP	GO:0072577	endothelial cell apoptotic process	4/90	70/18986	0.0571429	12.0546	6.39468	0.000340921	0.00125498	0.000517769	BRAF/TNF/CCL2/GATA3	4
BP	GO:1904358	positive regulation of telomere maintenance via telomere lengthening	3/90	29/18986	0.103448	21.823	7.7446	0.000344243	0.00126587	0.00052226	CTNNB1/ATM/ATR	3
BP	GO:0002367	cytokine production involved in immune response	5/90	127/18986	0.0393701	8.30534	5.70065	0.000345241	0.00126819	0.00052322	IL6/TNF/GATA3/FOXP3/BCL6	5
BP	GO:0072175	epithelial tube formation	5/90	128/18986	0.0390625	8.24045	5.67237	0.000357945	0.00131347	0.000541901	RET/CTNNB1/HIF1A/GATA3/CASP3	5
BP	GO:0071466	cellular response to xenobiotic stimulus	6/90	198/18986	0.030303	6.39259	5.26419	0.000358902	0.00131399	0.000542112	TP53/EGFR/BRAF/MYC/RB1/CXCR4	6
BP	GO:0001912	positive regulation of leukocyte mediated cytotoxicity	4/90	71/18986	0.056338	11.8848	6.34145	0.000359975	0.00131399	0.000542112	STAT5B/LAG3/PTPRC/SPI1	4
BP	GO:0003208	cardiac ventricle morphogenesis	4/90	71/18986	0.056338	11.8848	6.34145	0.000359975	0.00131399	0.000542112	SMAD4/TGFBR2/HIF1A/GATA3	4
BP	GO:0010972	negative regulation of G2/M transition of mitotic cell cycle	4/90	71/18986	0.056338	11.8848	6.34145	0.000359975	0.00131399	0.000542112	BRCA1/ATM/ATR/CHEK1	4
BP	GO:1902808	positive regulation of cell cycle G1/S phase transition	4/90	71/18986	0.056338	11.8848	6.34145	0.000359975	0.00131399	0.000542112	EGFR/AKT1/CCND1/EZH2	4
BP	GO:0003206	cardiac chamber morphogenesis	5/90	129/18986	0.0387597	8.17657	5.64439	0.000371001	0.00134998	0.000556961	TP53/SMAD4/TGFBR2/HIF1A/GATA3	5
BP	GO:0051209	release of sequestered calcium ion into cytosol	5/90	129/18986	0.0387597	8.17657	5.64439	0.000371001	0.00134998	0.000556961	CXCL10/CCR5/CD19/PTPRC/BAX	5
BP	GO:0071621	granulocyte chemotaxis	5/90	129/18986	0.0387597	8.17657	5.64439	0.000371001	0.00134998	0.000556961	MAPK1/MAPK3/CXCL8/CXCL10/CCL2	5
BP	GO:0002562	somatic diversification of immune receptors via germline recombination within a single locus	4/90	72/18986	0.0555556	11.7198	6.28928	0.000379779	0.00137694	0.000568084	PTPRC/FOXP3/BCL6/ATM	4
BP	GO:0016444	somatic cell DNA recombination	4/90	72/18986	0.0555556	11.7198	6.28928	0.000379779	0.00137694	0.000568084	PTPRC/FOXP3/BCL6/ATM	4
BP	GO:0050918	positive chemotaxis	4/90	72/18986	0.0555556	11.7198	6.28928	0.000379779	0.00137694	0.000568084	MET/NTRK3/CXCL8/CXCL10	4
BP	GO:0003309	type B pancreatic cell differentiation	3/90	30/18986	0.1	21.0956	7.60202	0.000381184	0.00137694	0.000568084	AKT1/CDK6/BAD	3
BP	GO:0042509	regulation of tyrosine phosphorylation of STAT protein	3/90	30/18986	0.1	21.0956	7.60202	0.000381184	0.00137694	0.000568084	FLT3/JAK2/IFNG	3
BP	GO:0060441	epithelial tube branching involved in lung morphogenesis	3/90	30/18986	0.1	21.0956	7.60202	0.000381184	0.00137694	0.000568084	KRAS/CTNNB1/TNF	3
BP	GO:0062149	detection of stimulus involved in sensory perception of pain	3/90	30/18986	0.1	21.0956	7.60202	0.000381184	0.00137694	0.000568084	NTRK1/TNF/CXCR4	3
BP	GO:0021987	cerebral cortex development	5/90	130/18986	0.0384615	8.11368	5.61672	0.000384413	0.00138572	0.000571708	EGFR/NTRK2/CTNNB1/HIF1A/BAX	5
BP	GO:0051283	negative regulation of sequestering of calcium ion	5/90	130/18986	0.0384615	8.11368	5.61672	0.000384413	0.00138572	0.000571708	CXCL10/CCR5/CD19/PTPRC/BAX	5
BP	GO:0007369	gastrulation	6/90	202/18986	0.029703	6.26601	5.19284	0.000399214	0.00143424	0.000591728	TP53/MAP2K1/CTNNB1/SMAD4/TGFBR2/TAL1	6
BP	GO:0006879	intracellular iron ion homeostasis	4/90	73/18986	0.0547945	11.5592	6.23813	0.00040035	0.00143424	0.000591728	MYC/SMAD4/HIF1A/IFNG	4
BP	GO:0032007	negative regulation of TOR signaling	4/90	73/18986	0.0547945	11.5592	6.23813	0.00040035	0.00143424	0.000591728	MAPK3/VHL/HIF1A/ATM	4
BP	GO:0045670	regulation of osteoclast differentiation	4/90	73/18986	0.0547945	11.5592	6.23813	0.00040035	0.00143424	0.000591728	MTOR/CTNNB1/TNF/IFNG	4
BP	GO:0051881	regulation of mitochondrial membrane potential	4/90	73/18986	0.0547945	11.5592	6.23813	0.00040035	0.00143424	0.000591728	CDKN2A/BCL2/BAX/BAD	4
BP	GO:1902750	negative regulation of cell cycle G2/M phase transition	4/90	73/18986	0.0547945	11.5592	6.23813	0.00040035	0.00143424	0.000591728	BRCA1/ATM/ATR/CHEK1	4
BP	GO:0045834	positive regulation of lipid metabolic process	5/90	132/18986	0.0378788	7.99074	5.56224	0.000412334	0.00147414	0.000608186	AKT1/MTOR/MAPK1/TNF/IFNG	5
BP	GO:0051282	regulation of sequestering of calcium ion	5/90	132/18986	0.0378788	7.99074	5.56224	0.000412334	0.00147414	0.000608186	CXCL10/CCR5/CD19/PTPRC/BAX	5
BP	GO:0030262	apoptotic nuclear changes	3/90	31/18986	0.0967742	20.4151	7.46619	0.000420582	0.00149772	0.000617917	CDKN2A/IL6/BAX	3
BP	GO:0034250	positive regulation of amide metabolic process	3/90	31/18986	0.0967742	20.4151	7.46619	0.000420582	0.00149772	0.000617917	TNF/IFNG/CASP3	3
BP	GO:0060964	regulation of miRNA-mediated gene silencing	3/90	31/18986	0.0967742	20.4151	7.46619	0.000420582	0.00149772	0.000617917	TP53/STAT3/IL6	3
BP	GO:0051701	biological process involved in interaction with host	6/90	204/18986	0.0294118	6.20458	5.15788	0.000420655	0.00149772	0.000617917	EGFR/AKT1/CXCL8/CCR5/CXCR4/CD4	6
BP	GO:1903053	regulation of extracellular matrix organization	4/90	74/18986	0.0540541	11.403	6.18796	0.000421705	0.00149992	0.000618825	RB1/SMAD4/IL6/RUNX1	4
BP	GO:0009132	nucleoside diphosphate metabolic process	5/90	133/18986	0.037594	7.93066	5.53544	0.000426856	0.00151514	0.000625104	MTOR/HIF1A/STAT3/IFNG/BAD	5
BP	GO:0010595	positive regulation of endothelial cell migration	5/90	133/18986	0.037594	7.93066	5.53544	0.000426856	0.00151514	0.000625104	AKT1/MET/HIF1A/STAT5A/GATA3	5
BP	GO:0043542	endothelial cell migration	7/90	287/18986	0.0243902	5.14526	4.88343	0.000429573	0.00152323	0.00062844	PIK3CA/AKT1/MET/HIF1A/STAT5A/TNF/GATA3	7
BP	GO:0030073	insulin secretion	6/90	206/18986	0.0291262	6.14434	5.12338	0.000442986	0.00156909	0.000647362	HIF1A/JAK2/IL6/TNF/IFNG/BAD	6
BP	GO:0002711	positive regulation of T cell mediated immunity	4/90	75/18986	0.0533333	11.251	6.13875	0.000443862	0.00156909	0.000647362	IL6/PTPRC/GATA3/FOXP3	4
BP	GO:1903578	regulation of ATP metabolic process	4/90	75/18986	0.0533333	11.251	6.13875	0.000443862	0.00156909	0.000647362	MTOR/HIF1A/STAT3/IFNG	4
BP	GO:0050878	regulation of body fluid levels	8/90	381/18986	0.0209974	4.42951	4.66683	0.000452017	0.0015963	0.000658588	EGFR/PIK3CA/CCND1/HIF1A/JAK2/STAT5A/STAT5B/IL6	8
BP	GO:0045940	positive regulation of steroid metabolic process	3/90	32/18986	0.09375	19.7771	7.33659	0.000462503	0.00162837	0.000671817	MAPK1/TNF/IFNG	3
BP	GO:0048679	regulation of axon regeneration	3/90	32/18986	0.09375	19.7771	7.33659	0.000462503	0.00162837	0.000671817	BRAF/MAP2K1/MAP2K2	3
BP	GO:1900368	regulation of post-transcriptional gene silencing by regulatory ncRNA	3/90	32/18986	0.09375	19.7771	7.33659	0.000462503	0.00162837	0.000671817	TP53/STAT3/IL6	3
BP	GO:0051091	positive regulation of DNA-binding transcription factor activity	6/90	208/18986	0.0288462	6.08526	5.08934	0.000466232	0.00163983	0.000676548	PTEN/AKT1/ALK/NTRK1/IL6/TNF	6
BP	GO:0048593	camera-type eye morphogenesis	5/90	136/18986	0.0367647	7.75572	5.45666	0.000472745	0.00165938	0.000684613	NTRK2/CTNNB1/HIF1A/STAT3/BAX	5
BP	GO:0051208	sequestering of calcium ion	5/90	136/18986	0.0367647	7.75572	5.45666	0.000472745	0.00165938	0.000684613	CXCL10/CCR5/CD19/PTPRC/BAX	5
BP	GO:0051966	regulation of synaptic transmission, glutamatergic	4/90	77/18986	0.0519481	10.9587	6.04306	0.000490646	0.00171874	0.000709104	EGFR/NTRK1/TNF/CCL2	4
BP	GO:1904377	positive regulation of protein localization to cell periphery	4/90	77/18986	0.0519481	10.9587	6.04306	0.000490646	0.00171874	0.000709104	EGFR/AKT1/TNF/IFNG	4
BP	GO:0009746	response to hexose	6/90	211/18986	0.028436	5.99874	5.0391	0.000502874	0.00175981	0.000726045	PIK3CA/SMAD4/HIF1A/TNF/CASP3/BAD	6
BP	GO:0006921	cellular component disassembly involved in execution phase of apoptosis	3/90	33/18986	0.0909091	19.1778	7.21274	0.000507015	0.00176541	0.000728356	CDKN2A/IL6/BAX	3
BP	GO:0010464	regulation of mesenchymal cell proliferation	3/90	33/18986	0.0909091	19.1778	7.21274	0.000507015	0.00176541	0.000728356	MYC/CTNNB1/TGFBR2	3
BP	GO:0060147	regulation of post-transcriptional gene silencing	3/90	33/18986	0.0909091	19.1778	7.21274	0.000507015	0.00176541	0.000728356	TP53/STAT3/IL6	3
BP	GO:0060674	placenta blood vessel development	3/90	33/18986	0.0909091	19.1778	7.21274	0.000507015	0.00176541	0.000728356	AKT1/MAPK1/MAP2K1	3
BP	GO:0071634	regulation of transforming growth factor beta production	3/90	33/18986	0.0909091	19.1778	7.21274	0.000507015	0.00176541	0.000728356	SMAD4/HIF1A/FOXP3	3
BP	GO:0002200	somatic diversification of immune receptors	4/90	78/18986	0.0512821	10.8182	5.99652	0.000515308	0.0017907	0.000738789	PTPRC/FOXP3/BCL6/ATM	4
BP	GO:0050772	positive regulation of axonogenesis	4/90	78/18986	0.0512821	10.8182	5.99652	0.000515308	0.0017907	0.000738789	BRAF/MAP2K1/MAP2K2/NTRK2	4
BP	GO:0071383	cellular response to steroid hormone stimulus	6/90	213/18986	0.028169	5.94241	5.00614	0.000528523	0.00183478	0.000756978	EGFR/BRCA1/MAPK1/KMT2D/FLT3/JAK2	6
BP	GO:0061041	regulation of wound healing	5/90	140/18986	0.0357143	7.53413	5.3553	0.000539597	0.00187136	0.000772067	HRAS/PTEN/MTOR/TNF/CXCR4	5
BP	GO:0002418	immune response to tumor cell	3/90	34/18986	0.0882353	18.6137	7.09422	0.00055418	0.0019086	0.000787432	PDCD1/CD274/HAVCR2	3
BP	GO:0002828	regulation of type 2 immune response	3/90	34/18986	0.0882353	18.6137	7.09422	0.00055418	0.0019086	0.000787432	IL6/GATA3/BCL6	3
BP	GO:0045737	positive regulation of cyclin-dependent protein serine/threonine kinase activity	3/90	34/18986	0.0882353	18.6137	7.09422	0.00055418	0.0019086	0.000787432	EGFR/AKT1/CCND1	3
BP	GO:0060966	regulation of gene silencing by regulatory ncRNA	3/90	34/18986	0.0882353	18.6137	7.09422	0.00055418	0.0019086	0.000787432	TP53/STAT3/IL6	3
BP	GO:0070570	regulation of neuron projection regeneration	3/90	34/18986	0.0882353	18.6137	7.09422	0.00055418	0.0019086	0.000787432	BRAF/MAP2K1/MAP2K2	3
BP	GO:1902253	regulation of intrinsic apoptotic signaling pathway by p53 class mediator	3/90	34/18986	0.0882353	18.6137	7.09422	0.00055418	0.0019086	0.000787432	TP53/MYC/BCL2	3
BP	GO:2000677	regulation of transcription regulatory region DNA binding	3/90	34/18986	0.0882353	18.6137	7.09422	0.00055418	0.0019086	0.000787432	RB1/IFNG/GATA3	3
BP	GO:0014032	neural crest cell development	4/90	80/18986	0.05	10.5478	5.90594	0.00056726	0.00194978	0.000804423	MAPK1/MAPK3/RET/HIF1A	4
BP	GO:0045685	regulation of glial cell differentiation	4/90	80/18986	0.05	10.5478	5.90594	0.00056726	0.00194978	0.000804423	MTOR/CTNNB1/IL6/CXCR4	4
BP	GO:0035148	tube formation	5/90	142/18986	0.0352113	7.42801	5.30611	0.000575573	0.0019764	0.000815405	RET/CTNNB1/HIF1A/GATA3/CASP3	5
BP	GO:0000018	regulation of DNA recombination	5/90	143/18986	0.034965	7.37607	5.28187	0.000594222	0.00203164	0.000838196	PTPRC/FOXP3/BCL6/CHEK1/RAD51	5
BP	GO:0016331	morphogenesis of embryonic epithelium	5/90	143/18986	0.034965	7.37607	5.28187	0.000594222	0.00203164	0.000838196	RET/CTNNB1/HIF1A/GATA3/CASP3	5
BP	GO:0006809	nitric oxide biosynthetic process	4/90	81/18986	0.0493827	10.4176	5.86184	0.000594584	0.00203164	0.000838196	AKT1/JAK2/TNF/IFNG	4
BP	GO:0032088	negative regulation of NF-kappaB transcription factor activity	4/90	81/18986	0.0493827	10.4176	5.86184	0.000594584	0.00203164	0.000838196	CDKN2A/HAVCR2/SPI1/FOXP3	4
BP	GO:1903036	positive regulation of response to wounding	4/90	81/18986	0.0493827	10.4176	5.86184	0.000594584	0.00203164	0.000838196	HRAS/BRAF/MTOR/CXCR4	4
BP	GO:0034284	response to monosaccharide	6/90	218/18986	0.0275229	5.80612	4.92555	0.000597113	0.00203828	0.000840935	PIK3CA/SMAD4/HIF1A/TNF/CASP3/BAD	6
BP	GO:2000146	negative regulation of cell motility	8/90	398/18986	0.0201005	4.24031	4.50872	0.000602402	0.00205393	0.000847394	BRAF/PTEN/AKT1/STAT3/TNF/CCL2/GATA3/BCL2	8
BP	GO:0002719	negative regulation of cytokine production involved in immune response	3/90	35/18986	0.0857143	18.0819	6.98065	0.000604063	0.00205393	0.000847394	TNF/FOXP3/BCL6	3
BP	GO:0007260	tyrosine phosphorylation of STAT protein	3/90	35/18986	0.0857143	18.0819	6.98065	0.000604063	0.00205393	0.000847394	FLT3/JAK2/IFNG	3
BP	GO:1902176	negative regulation of oxidative stress-induced intrinsic apoptotic signaling pathway	3/90	35/18986	0.0857143	18.0819	6.98065	0.000604063	0.00205393	0.000847394	AKT1/CTNNB1/HIF1A	3
BP	GO:0051098	regulation of binding	6/90	219/18986	0.0273973	5.7796	4.90974	0.000611625	0.00207761	0.000857162	AKT1/RB1/MET/IFNG/GATA3/BAX	6
BP	GO:1904064	positive regulation of cation transmembrane transport	5/90	144/18986	0.0347222	7.32485	5.25786	0.000613322	0.00208134	0.000858701	IFNG/CXCL10/MS4A1/CD19/BAX	5
BP	GO:0003151	outflow tract morphogenesis	4/90	82/18986	0.0487805	10.2905	5.81851	0.000622829	0.00211154	0.000871162	CTNNB1/SMAD4/TGFBR2/HIF1A	4
BP	GO:0048167	regulation of synaptic plasticity	6/90	220/18986	0.0272727	5.75333	4.89402	0.000626409	0.00212161	0.000875314	KRAS/HRAS/BRAF/MAPK1/NTRK2/KMT2A	6
BP	GO:1900180	regulation of protein localization to nucleus	5/90	146/18986	0.0342466	7.22451	5.21054	0.000652899	0.00220918	0.000911442	AKT1/MTOR/CDKN2A/JAK2/IFNG	5
BP	GO:0030224	monocyte differentiation	3/90	36/18986	0.0833333	17.5796	6.87168	0.000656727	0.00221136	0.000912344	MYC/CDK6/CD4	3
BP	GO:0051968	positive regulation of synaptic transmission, glutamatergic	3/90	36/18986	0.0833333	17.5796	6.87168	0.000656727	0.00221136	0.000912344	EGFR/NTRK1/CCL2	3
BP	GO:0071604	transforming growth factor beta production	3/90	36/18986	0.0833333	17.5796	6.87168	0.000656727	0.00221136	0.000912344	SMAD4/HIF1A/FOXP3	3
BP	GO:1903580	positive regulation of ATP metabolic process	3/90	36/18986	0.0833333	17.5796	6.87168	0.000656727	0.00221136	0.000912344	MTOR/HIF1A/IFNG	3
BP	GO:1904031	positive regulation of cyclin-dependent protein kinase activity	3/90	36/18986	0.0833333	17.5796	6.87168	0.000656727	0.00221136	0.000912344	EGFR/AKT1/CCND1	3
BP	GO:0046887	positive regulation of hormone secretion	5/90	147/18986	0.0340136	7.17536	5.18721	0.000673391	0.00226528	0.000934588	EGFR/SMAD4/HIF1A/JAK2/BAD	5
BP	GO:2000736	regulation of stem cell differentiation	4/90	84/18986	0.047619	10.0455	5.73403	0.000682156	0.00229255	0.000945838	CDK6/TGFBR2/EZH2/STAT3	4
BP	GO:0007095	mitotic G2 DNA damage checkpoint signaling	3/90	37/18986	0.0810811	17.1045	6.76701	0.000712233	0.0023844	0.000983735	BRCA1/ATM/CHEK1	3
BP	GO:0035883	enteroendocrine cell differentiation	3/90	37/18986	0.0810811	17.1045	6.76701	0.000712233	0.0023844	0.000983735	AKT1/CDK6/BAD	3
BP	GO:0043388	positive regulation of DNA binding	3/90	37/18986	0.0810811	17.1045	6.76701	0.000712233	0.0023844	0.000983735	RB1/IFNG/GATA3	3
BP	GO:0071425	hematopoietic stem cell proliferation	3/90	37/18986	0.0810811	17.1045	6.76701	0.000712233	0.0023844	0.000983735	BRCA2/RUNX1/ETV6	3
BP	GO:1904427	positive regulation of calcium ion transmembrane transport	4/90	85/18986	0.0470588	9.92732	5.69285	0.000713272	0.00238558	0.000984222	CXCL10/MS4A1/CD19/BAX	4
BP	GO:0006282	regulation of DNA repair	6/90	227/18986	0.0264317	5.57592	4.78661	0.000737828	0.00246534	0.00101713	EGFR/BRCA1/ARID1A/ATR/CHEK1/RAD51	6
BP	GO:0001909	leukocyte mediated cytotoxicity	5/90	151/18986	0.0331126	6.98528	5.09603	0.00076021	0.00253282	0.00104497	STAT5B/LAG3/HAVCR2/PTPRC/SPI1	5
BP	GO:0008584	male gonad development	5/90	151/18986	0.0331126	6.98528	5.09603	0.00076021	0.00253282	0.00104497	NTRK1/SMAD4/GATA3/BCL2/BAX	5
BP	GO:0051783	regulation of nuclear division	5/90	151/18986	0.0331126	6.98528	5.09603	0.00076021	0.00253282	0.00104497	RB1/APC/TNF/ATM/CHEK1	5
BP	GO:0002335	mature B cell differentiation	3/90	38/18986	0.0789474	16.6544	6.66634	0.00077064	0.00255776	0.00105526	IL6/CD19/BCL6	3
BP	GO:0045191	regulation of isotype switching	3/90	38/18986	0.0789474	16.6544	6.66634	0.00077064	0.00255776	0.00105526	PTPRC/FOXP3/BCL6	3
BP	GO:0046677	response to antibiotic	3/90	38/18986	0.0789474	16.6544	6.66634	0.00077064	0.00255776	0.00105526	TP53/EZH2/JAK2	3
BP	GO:2000316	regulation of T-helper 17 type immune response	3/90	38/18986	0.0789474	16.6544	6.66634	0.00077064	0.00255776	0.00105526	JAK2/STAT5A/FOXP3	3
BP	GO:0045913	positive regulation of carbohydrate metabolic process	4/90	87/18986	0.045977	9.69911	5.6125	0.000778496	0.00258137	0.001065	AKT1/MTOR/HIF1A/IFNG	4
BP	GO:0046546	development of primary male sexual characteristics	5/90	152/18986	0.0328947	6.93933	5.07375	0.000783164	0.00259437	0.00107036	NTRK1/SMAD4/GATA3/BCL2/BAX	5
BP	GO:0002440	production of molecular mediator of immune response	6/90	230/18986	0.026087	5.50319	4.74193	0.000790026	0.00261461	0.00107871	IL6/TNF/PTPRC/GATA3/FOXP3/BCL6	6
BP	GO:0040013	negative regulation of locomotion	8/90	416/18986	0.0192308	4.05684	4.35066	0.00080341	0.00265637	0.00109594	BRAF/PTEN/AKT1/STAT3/TNF/CCL2/GATA3/BCL2	8
BP	GO:1904375	regulation of protein localization to cell periphery	5/90	153/18986	0.0326797	6.89397	5.05168	0.000806632	0.00266449	0.00109929	EGFR/HRAS/AKT1/TNF/IFNG	5
BP	GO:0034103	regulation of tissue remodeling	4/90	88/18986	0.0454545	9.58889	5.57329	0.000812639	0.00268179	0.00110643	TP53/EGFR/IL6/RUNX1	4
BP	GO:0051607	defense response to virus	7/90	320/18986	0.021875	4.61465	4.50047	0.000817819	0.00269632	0.00111242	IL6/TNF/IFNG/CXCL10/PTPRC/FOXP3/BCL2	7
BP	GO:0003180	aortic valve morphogenesis	3/90	39/18986	0.0769231	16.2274	6.56944	0.00083201	0.00273532	0.00112851	RB1/TGFBR2/GATA3	3
BP	GO:0050974	detection of mechanical stimulus involved in sensory perception	3/90	39/18986	0.0769231	16.2274	6.56944	0.00083201	0.00273532	0.00112851	NTRK1/TNF/CXCR4	3
BP	GO:0071312	cellular response to alkaloid	3/90	39/18986	0.0769231	16.2274	6.56944	0.00083201	0.00273532	0.00112851	CASP3/CHEK1/RAD51	3
BP	GO:0034504	protein localization to nucleus	7/90	321/18986	0.0218069	4.60028	4.48969	0.000832874	0.00273558	0.00112862	TP53/AKT1/MTOR/CDKN2A/JAK2/STAT3/IFNG	7
BP	GO:0046209	nitric oxide metabolic process	4/90	89/18986	0.0449438	9.48115	5.53471	0.000847826	0.00278205	0.00114779	AKT1/JAK2/TNF/IFNG	4
BP	GO:0045667	regulation of osteoblast differentiation	5/90	156/18986	0.0320513	6.7614	4.98662	0.000880192	0.00288282	0.00118937	PTEN/CDK6/CTNNB1/IL6/TNF	5
BP	GO:0097530	granulocyte migration	5/90	156/18986	0.0320513	6.7614	4.98662	0.000880192	0.00288282	0.00118937	MAPK1/MAPK3/CXCL8/CXCL10/CCL2	5
BP	GO:0010594	regulation of endothelial cell migration	6/90	235/18986	0.0255319	5.3861	4.66919	0.000883322	0.00288737	0.00119124	AKT1/MET/HIF1A/STAT5A/TNF/GATA3	6
BP	GO:0031331	positive regulation of cellular catabolic process	6/90	235/18986	0.0255319	5.3861	4.66919	0.000883322	0.00288737	0.00119124	MTOR/MAPK3/HIF1A/TNF/IFNG/BAD	6
BP	GO:0008306	associative learning	4/90	90/18986	0.0444444	9.3758	5.49673	0.000884075	0.00288737	0.00119124	KRAS/BRAF/HIF1A/KMT2A	4
BP	GO:0001953	negative regulation of cell-matrix adhesion	3/90	40/18986	0.075	15.8217	6.47605	0.0008964	0.00290849	0.00119996	PTEN/CDKN2A/BCL6	3
BP	GO:0002369	T cell cytokine production	3/90	40/18986	0.075	15.8217	6.47605	0.0008964	0.00290849	0.00119996	IL6/GATA3/FOXP3	3
BP	GO:0002724	regulation of T cell cytokine production	3/90	40/18986	0.075	15.8217	6.47605	0.0008964	0.00290849	0.00119996	IL6/GATA3/FOXP3	3
BP	GO:0032814	regulation of natural killer cell activation	3/90	40/18986	0.075	15.8217	6.47605	0.0008964	0.00290849	0.00119996	JAK2/STAT5B/HAVCR2	3
BP	GO:0045981	positive regulation of nucleotide metabolic process	3/90	40/18986	0.075	15.8217	6.47605	0.0008964	0.00290849	0.00119996	MTOR/HIF1A/IFNG	3
BP	GO:0060391	positive regulation of SMAD protein signal transduction	3/90	40/18986	0.075	15.8217	6.47605	0.0008964	0.00290849	0.00119996	SMAD4/TGFBR2/JAK2	3
BP	GO:1900544	positive regulation of purine nucleotide metabolic process	3/90	40/18986	0.075	15.8217	6.47605	0.0008964	0.00290849	0.00119996	MTOR/HIF1A/IFNG	3
BP	GO:0034644	cellular response to UV	4/90	91/18986	0.043956	9.27277	5.45934	0.000921404	0.00298404	0.00123113	TP53/MYC/BAX/ATR	4
BP	GO:2001057	reactive nitrogen species metabolic process	4/90	91/18986	0.043956	9.27277	5.45934	0.000921404	0.00298404	0.00123113	AKT1/JAK2/TNF/IFNG	4
BP	GO:0043433	negative regulation of DNA-binding transcription factor activity	5/90	158/18986	0.0316456	6.67581	4.9442	0.000931936	0.00301534	0.00124404	CDKN2A/RB1/HAVCR2/SPI1/FOXP3	5
BP	GO:0042886	amide transport	7/90	328/18986	0.0213415	4.5021	4.41545	0.000944509	0.00305318	0.00125965	EGFR/HIF1A/JAK2/IL6/TNF/IFNG/BAD	7
BP	GO:0007612	learning	5/90	159/18986	0.0314465	6.63382	4.92326	0.000958642	0.00309598	0.00127731	KRAS/BRAF/NTRK2/HIF1A/KMT2A	5
BP	GO:0003203	endocardial cushion morphogenesis	3/90	41/18986	0.0731707	15.4358	6.38596	0.000963867	0.00310709	0.00128189	APC/SMAD4/TGFBR2	3
BP	GO:0033260	nuclear DNA replication	3/90	41/18986	0.0731707	15.4358	6.38596	0.000963867	0.00310709	0.00128189	BRCA2/BCL6/RAD51	3
BP	GO:0008627	intrinsic apoptotic signaling pathway in response to osmotic stress	2/90	10/18986	0.2	42.1911	8.99172	0.000975575	0.00312166	0.00128791	CASP3/BAD	2
BP	GO:0032025	response to cobalt ion	2/90	10/18986	0.2	42.1911	8.99172	0.000975575	0.00312166	0.00128791	CASP3/CASP8	2
BP	GO:0032819	positive regulation of natural killer cell proliferation	2/90	10/18986	0.2	42.1911	8.99172	0.000975575	0.00312166	0.00128791	JAK2/STAT5B	2
BP	GO:0042368	vitamin D biosynthetic process	2/90	10/18986	0.2	42.1911	8.99172	0.000975575	0.00312166	0.00128791	TNF/IFNG	2
BP	GO:0045136	development of secondary sexual characteristics	2/90	10/18986	0.2	42.1911	8.99172	0.000975575	0.00312166	0.00128791	STAT5B/BAX	2
BP	GO:0060502	epithelial cell proliferation involved in lung morphogenesis	2/90	10/18986	0.2	42.1911	8.99172	0.000975575	0.00312166	0.00128791	MAP2K1/MAP2K2	2
BP	GO:0090184	positive regulation of kidney development	2/90	10/18986	0.2	42.1911	8.99172	0.000975575	0.00312166	0.00128791	MYC/RET	2
BP	GO:2000563	positive regulation of CD4-positive, alpha-beta T cell proliferation	2/90	10/18986	0.2	42.1911	8.99172	0.000975575	0.00312166	0.00128791	TGFBR2/CD3E	2
BP	GO:0030071	regulation of mitotic metaphase/anaphase transition	4/90	93/18986	0.0430108	9.07336	5.38625	0.000999369	0.00319485	0.0013181	RB1/APC/ARID1A/ATM	4
BP	GO:0030851	granulocyte differentiation	3/90	42/18986	0.0714286	15.0683	6.29899	0.00103447	0.00329796	0.00136064	STAT5A/RUNX1/TAL1	3
BP	GO:0048246	macrophage chemotaxis	3/90	42/18986	0.0714286	15.0683	6.29899	0.00103447	0.00329796	0.00136064	MAPK1/MAPK3/CCL2	3
BP	GO:2000008	regulation of protein localization to cell surface	3/90	42/18986	0.0714286	15.0683	6.29899	0.00103447	0.00329796	0.00136064	AKT1/CTNNB1/TNF	3
BP	GO:0071677	positive regulation of mononuclear cell migration	4/90	94/18986	0.0425532	8.97683	5.35053	0.00104004	0.00330965	0.00136547	MAPK1/MAPK3/TNF/CXCL10	4
BP	GO:1900182	positive regulation of protein localization to nucleus	4/90	94/18986	0.0425532	8.97683	5.35053	0.00104004	0.00330965	0.00136547	AKT1/CDKN2A/JAK2/IFNG	4
BP	GO:0050729	positive regulation of inflammatory response	5/90	162/18986	0.0308642	6.51097	4.86151	0.00104218	0.00331343	0.00136702	STAT5B/IL6/TNF/IFNG/CASP3	5
BP	GO:0009743	response to carbohydrate	6/90	243/18986	0.0246914	5.20878	4.55702	0.00105003	0.00333533	0.00137606	PIK3CA/SMAD4/HIF1A/TNF/CASP3/BAD	6
BP	GO:0044409	symbiont entry into host	5/90	164/18986	0.0304878	6.43157	4.82121	0.0011008	0.00349341	0.00144128	EGFR/CXCL8/CCR5/CXCR4/CD4	5
BP	GO:0001709	cell fate determination	3/90	43/18986	0.0697674	14.7178	6.21494	0.00110826	0.00351067	0.0014484	CTNNB1/GATA3/MCL1	3
BP	GO:0051281	positive regulation of release of sequestered calcium ion into cytosol	3/90	43/18986	0.0697674	14.7178	6.21494	0.00110826	0.00351067	0.0014484	CXCL10/CD19/BAX	3
BP	GO:0006096	glycolytic process	4/90	96/18986	0.0416667	8.78981	5.28066	0.00112485	0.0035535	0.00146607	MTOR/HIF1A/STAT3/IFNG	4
BP	GO:0072091	regulation of stem cell proliferation	4/90	96/18986	0.0416667	8.78981	5.28066	0.00112485	0.0035535	0.00146607	TP53/CTNNB1/TGFBR2/PTPRC	4
BP	GO:1902099	regulation of metaphase/anaphase transition of cell cycle	4/90	96/18986	0.0416667	8.78981	5.28066	0.00112485	0.0035535	0.00146607	RB1/APC/ARID1A/ATM	4
BP	GO:0006163	purine nucleotide metabolic process	8/90	440/18986	0.0181818	3.83556	4.15318	0.00115208	0.00363621	0.0015002	TP53/MTOR/HIF1A/IDH1/IDH2/STAT3/IFNG/BAD	8
BP	GO:0007091	metaphase/anaphase transition of mitotic cell cycle	4/90	97/18986	0.0412371	8.6992	5.24649	0.00116902	0.00368301	0.0015195	RB1/APC/ARID1A/ATM	4
BP	GO:0051153	regulation of striated muscle cell differentiation	4/90	97/18986	0.0412371	8.6992	5.24649	0.00116902	0.00368301	0.0015195	MTOR/SMAD4/EZH2/BCL2	4
BP	GO:0042119	neutrophil activation	3/90	44/18986	0.0681818	14.3833	6.13365	0.0011853	0.00370468	0.00152844	TNF/CXCL8/SPI1	3
BP	GO:0002361	CD4-positive, CD25-positive, alpha-beta regulatory T cell differentiation	2/90	11/18986	0.181818	38.3556	8.55268	0.00118869	0.00370468	0.00152844	IFNG/FOXP3	2
BP	GO:0033085	negative regulation of T cell differentiation in thymus	2/90	11/18986	0.181818	38.3556	8.55268	0.00118869	0.00370468	0.00152844	CDKN2A/ERBB2	2
BP	GO:0042118	endothelial cell activation	2/90	11/18986	0.181818	38.3556	8.55268	0.00118869	0.00370468	0.00152844	SMAD4/CXCL10	2
BP	GO:0046643	regulation of gamma-delta T cell activation	2/90	11/18986	0.181818	38.3556	8.55268	0.00118869	0.00370468	0.00152844	STAT5B/PTPRC	2
BP	GO:0071481	cellular response to X-ray	2/90	11/18986	0.181818	38.3556	8.55268	0.00118869	0.00370468	0.00152844	GATA3/ATM	2
BP	GO:0072584	caveolin-mediated endocytosis	2/90	11/18986	0.181818	38.3556	8.55268	0.00118869	0.00370468	0.00152844	MAPK1/MAPK3	2
BP	GO:0097011	cellular response to granulocyte macrophage colony-stimulating factor stimulus	2/90	11/18986	0.181818	38.3556	8.55268	0.00118869	0.00370468	0.00152844	AKT1/CD4	2
BP	GO:0097012	response to granulocyte macrophage colony-stimulating factor	2/90	11/18986	0.181818	38.3556	8.55268	0.00118869	0.00370468	0.00152844	AKT1/CD4	2
BP	GO:1900222	negative regulation of amyloid-beta clearance	2/90	11/18986	0.181818	38.3556	8.55268	0.00118869	0.00370468	0.00152844	TNF/IFNG	2
BP	GO:1903689	regulation of wound healing, spreading of epidermal cells	2/90	11/18986	0.181818	38.3556	8.55268	0.00118869	0.00370468	0.00152844	PTEN/MTOR	2
BP	GO:2000109	regulation of macrophage apoptotic process	2/90	11/18986	0.181818	38.3556	8.55268	0.00118869	0.00370468	0.00152844	CDKN2A/CCR5	2
BP	GO:0045333	cellular respiration	6/90	249/18986	0.0240964	5.08327	4.47609	0.00119018	0.00370598	0.00152898	PIK3CA/HIF1A/IDH1/IDH2/TNF/IFNG	6
BP	GO:0006606	protein import into nucleus	5/90	167/18986	0.0299401	6.31603	4.762	0.00119327	0.00370897	0.00153021	TP53/AKT1/JAK2/STAT3/IFNG	5
BP	GO:0035051	cardiocyte differentiation	5/90	167/18986	0.0299401	6.31603	4.762	0.00119327	0.00370897	0.00153021	EGFR/MTOR/MAPK1/MAPK3/SMAD4	5
BP	GO:0002275	myeloid cell activation involved in immune response	4/90	98/18986	0.0408163	8.61043	5.2128	0.0012144	0.00376453	0.00155313	TNF/IFNG/HAVCR2/SPI1	4
BP	GO:0042982	amyloid precursor protein metabolic process	4/90	98/18986	0.0408163	8.61043	5.2128	0.0012144	0.00376453	0.00155313	NTRK2/TNF/IFNG/CASP3	4
BP	GO:0046032	ADP catabolic process	4/90	98/18986	0.0408163	8.61043	5.2128	0.0012144	0.00376453	0.00155313	MTOR/HIF1A/STAT3/IFNG	4
BP	GO:0051494	negative regulation of cytoskeleton organization	5/90	168/18986	0.0297619	6.27844	4.74258	0.00122534	0.00379506	0.00156573	BRCA1/PIK3CA/MET/APC/SMAD4	5
BP	GO:0034599	cellular response to oxidative stress	6/90	251/18986	0.0239044	5.04276	4.44969	0.00123995	0.00383688	0.00158299	TP53/MET/HIF1A/EZH2/IL6/ATM	6
BP	GO:0051223	regulation of protein transport	8/90	446/18986	0.0179372	3.78396	4.10598	0.00125583	0.00388178	0.00160151	EGFR/CDKN2A/HIF1A/JAK2/IL6/TNF/IFNG/BAD	8
BP	GO:0006261	DNA-templated DNA replication	5/90	169/18986	0.0295858	6.24129	4.72333	0.00125804	0.00388178	0.00160151	BRCA1/BRCA2/BCL6/ATR/RAD51	5
BP	GO:0042542	response to hydrogen peroxide	4/90	99/18986	0.040404	8.52346	5.17959	0.00126099	0.00388178	0.00160151	EZH2/IL6/BCL2/CASP3	4
BP	GO:1903432	regulation of TORC1 signaling	4/90	99/18986	0.040404	8.52346	5.17959	0.00126099	0.00388178	0.00160151	AKT1/MAPK3/VHL/ATM	4
BP	GO:0003176	aortic valve development	3/90	45/18986	0.0666667	14.0637	6.05498	0.00126563	0.00388178	0.00160151	RB1/TGFBR2/GATA3	3
BP	GO:0010463	mesenchymal cell proliferation	3/90	45/18986	0.0666667	14.0637	6.05498	0.00126563	0.00388178	0.00160151	MYC/CTNNB1/TGFBR2	3
BP	GO:0014014	negative regulation of gliogenesis	3/90	45/18986	0.0666667	14.0637	6.05498	0.00126563	0.00388178	0.00160151	TP53/RB1/CTNNB1	3
BP	GO:0035196	miRNA processing	3/90	45/18986	0.0666667	14.0637	6.05498	0.00126563	0.00388178	0.00160151	TP53/STAT3/IL6	3
BP	GO:0044786	cell cycle DNA replication	3/90	45/18986	0.0666667	14.0637	6.05498	0.00126563	0.00388178	0.00160151	BRCA2/BCL6/RAD51	3
BP	GO:0071548	response to dexamethasone	3/90	45/18986	0.0666667	14.0637	6.05498	0.00126563	0.00388178	0.00160151	EGFR/PIK3CA/JAK2	3
BP	GO:0007204	positive regulation of cytosolic calcium ion concentration	5/90	170/18986	0.0294118	6.20458	4.70422	0.00129138	0.00395728	0.00163266	JAK2/CCR5/CXCR4/BCL2/BAX	5
BP	GO:0019364	pyridine nucleotide catabolic process	4/90	100/18986	0.04	8.43822	5.14684	0.00130883	0.00400367	0.0016518	MTOR/HIF1A/STAT3/IFNG	4
BP	GO:0044784	metaphase/anaphase transition of cell cycle	4/90	100/18986	0.04	8.43822	5.14684	0.00130883	0.00400367	0.0016518	RB1/APC/ARID1A/ATM	4
BP	GO:0070588	calcium ion transmembrane transport	7/90	348/18986	0.0201149	4.24336	4.21431	0.0013296	0.00406364	0.00167654	CXCL10/CCR5/MS4A1/CD19/PTPRC/BCL2/BAX	7
BP	GO:0002701	negative regulation of production of molecular mediator of immune response	3/90	46/18986	0.0652174	13.758	5.97877	0.00134931	0.00410943	0.00169543	TNF/FOXP3/BCL6	3
BP	GO:0030890	positive regulation of B cell proliferation	3/90	46/18986	0.0652174	13.758	5.97877	0.00134931	0.00410943	0.00169543	PTPRC/BCL2/BCL6	3
BP	GO:0048512	circadian behavior	3/90	46/18986	0.0652174	13.758	5.97877	0.00134931	0.00410943	0.00169543	TP53/PTEN/MTOR	3
BP	GO:0048713	regulation of oligodendrocyte differentiation	3/90	46/18986	0.0652174	13.758	5.97877	0.00134931	0.00410943	0.00169543	MTOR/CTNNB1/CXCR4	3
BP	GO:0009137	purine nucleoside diphosphate catabolic process	4/90	101/18986	0.039604	8.35468	5.11455	0.00135791	0.00412757	0.00170292	MTOR/HIF1A/STAT3/IFNG	4
BP	GO:0009181	purine ribonucleoside diphosphate catabolic process	4/90	101/18986	0.039604	8.35468	5.11455	0.00135791	0.00412757	0.00170292	MTOR/HIF1A/STAT3/IFNG	4
BP	GO:0003205	cardiac chamber development	5/90	172/18986	0.0290698	6.13243	4.66647	0.00136002	0.00412757	0.00170292	TP53/SMAD4/TGFBR2/HIF1A/GATA3	5
BP	GO:0051170	import into nucleus	5/90	172/18986	0.0290698	6.13243	4.66647	0.00136002	0.00412757	0.00170292	TP53/AKT1/JAK2/STAT3/IFNG	5
BP	GO:0050792	regulation of viral process	5/90	173/18986	0.0289017	6.09698	4.64781	0.00139533	0.00423104	0.00174561	TNF/CXCL8/CXCR4/CD4/BCL2	5
BP	GO:0051222	positive regulation of protein transport	6/90	257/18986	0.0233463	4.92503	4.37214	0.00139886	0.00423806	0.0017485	EGFR/HIF1A/JAK2/TNF/IFNG/BAD	6
BP	GO:0002638	negative regulation of immunoglobulin production	2/90	12/18986	0.166667	35.1593	8.16886	0.00142204	0.00427103	0.0017621	FOXP3/BCL6	2
BP	GO:0007494	midgut development	2/90	12/18986	0.166667	35.1593	8.16886	0.00142204	0.00427103	0.0017621	EGFR/RET	2
BP	GO:0030656	regulation of vitamin metabolic process	2/90	12/18986	0.166667	35.1593	8.16886	0.00142204	0.00427103	0.0017621	TNF/IFNG	2
BP	GO:0032817	regulation of natural killer cell proliferation	2/90	12/18986	0.166667	35.1593	8.16886	0.00142204	0.00427103	0.0017621	JAK2/STAT5B	2
BP	GO:0035771	interleukin-4-mediated signaling pathway	2/90	12/18986	0.166667	35.1593	8.16886	0.00142204	0.00427103	0.0017621	STAT5A/PTPRC	2
BP	GO:0045060	negative thymic T cell selection	2/90	12/18986	0.166667	35.1593	8.16886	0.00142204	0.00427103	0.0017621	CD3E/PTPRC	2
BP	GO:0071236	cellular response to antibiotic	2/90	12/18986	0.166667	35.1593	8.16886	0.00142204	0.00427103	0.0017621	TP53/EZH2	2
BP	GO:0072182	regulation of nephron tubule epithelial cell differentiation	2/90	12/18986	0.166667	35.1593	8.16886	0.00142204	0.00427103	0.0017621	CTNNB1/GATA3	2
BP	GO:1904672	regulation of somatic stem cell population maintenance	2/90	12/18986	0.166667	35.1593	8.16886	0.00142204	0.00427103	0.0017621	MYC/TAL1	2
BP	GO:2000562	negative regulation of CD4-positive, alpha-beta T cell proliferation	2/90	12/18986	0.166667	35.1593	8.16886	0.00142204	0.00427103	0.0017621	CD274/FOXP3	2
BP	GO:0060041	retina development in camera-type eye	5/90	174/18986	0.0287356	6.06194	4.62931	0.00143132	0.00429518	0.00177207	RET/NTRK2/HIF1A/STAT3/BAX	5
BP	GO:0032755	positive regulation of interleukin-6 production	4/90	103/18986	0.038835	8.19245	5.05128	0.00145992	0.00436971	0.00180281	STAT3/IL6/TNF/IFNG	4
BP	GO:0043279	response to alkaloid	4/90	103/18986	0.038835	8.19245	5.05128	0.00145992	0.00436971	0.00180281	DNMT3A/CASP3/CHEK1/RAD51	4
BP	GO:0072526	pyridine-containing compound catabolic process	4/90	103/18986	0.038835	8.19245	5.05128	0.00145992	0.00436971	0.00180281	MTOR/HIF1A/STAT3/IFNG	4
BP	GO:0034765	regulation of monoatomic ion transmembrane transport	7/90	354/18986	0.019774	4.17144	4.1569	0.00146633	0.0043851	0.00180917	IFNG/CXCL10/CCL2/MS4A1/CD19/BCL2/BAX	7
BP	GO:0009191	ribonucleoside diphosphate catabolic process	4/90	104/18986	0.0384615	8.11368	5.02028	0.00151288	0.00452042	0.001865	MTOR/HIF1A/STAT3/IFNG	4
BP	GO:0007622	rhythmic behavior	3/90	48/18986	0.0625	13.1847	5.83325	0.00152694	0.0045429	0.00187427	TP53/PTEN/MTOR	3
BP	GO:0070266	necroptotic process	3/90	48/18986	0.0625	13.1847	5.83325	0.00152694	0.0045429	0.00187427	TP53/TNF/CASP8	3
BP	GO:0090279	regulation of calcium ion import	3/90	48/18986	0.0625	13.1847	5.83325	0.00152694	0.0045429	0.00187427	CTNNB1/CCL2/MS4A1	3
BP	GO:1901976	regulation of cell cycle checkpoint	3/90	48/18986	0.0625	13.1847	5.83325	0.00152694	0.0045429	0.00187427	BRCA1/BRCA2/RAD51	3
BP	GO:1902116	negative regulation of organelle assembly	3/90	48/18986	0.0625	13.1847	5.83325	0.00152694	0.0045429	0.00187427	BRCA1/AKT1/SMAD4	3
BP	GO:0032637	interleukin-8 production	4/90	105/18986	0.0380952	8.0364	4.9897	0.00156716	0.0046546	0.00192035	STAT3/IL6/TNF/PTPRC	4
BP	GO:0032677	regulation of interleukin-8 production	4/90	105/18986	0.0380952	8.0364	4.9897	0.00156716	0.0046546	0.00192035	STAT3/IL6/TNF/PTPRC	4
BP	GO:0072594	establishment of protein localization to organelle	8/90	462/18986	0.017316	3.65291	3.98399	0.00156939	0.00465723	0.00192144	TP53/BRCA2/AKT1/CDKN2A/JAK2/STAT3/IFNG/BAX	8
BP	GO:0042088	T-helper 1 type immune response	3/90	49/18986	0.0612245	12.9156	5.7637	0.00162098	0.00478707	0.00197501	HRAS/MTOR/HAVCR2	3
BP	GO:0042269	regulation of natural killer cell mediated cytotoxicity	3/90	49/18986	0.0612245	12.9156	5.7637	0.00162098	0.00478707	0.00197501	STAT5B/LAG3/HAVCR2	3
BP	GO:0042551	neuron maturation	3/90	49/18986	0.0612245	12.9156	5.7637	0.00162098	0.00478707	0.00197501	RB1/RET/BCL2	3
BP	GO:1905314	semi-lunar valve development	3/90	49/18986	0.0612245	12.9156	5.7637	0.00162098	0.00478707	0.00197501	RB1/TGFBR2/GATA3	3
BP	GO:2000785	regulation of autophagosome assembly	3/90	49/18986	0.0612245	12.9156	5.7637	0.00162098	0.00478707	0.00197501	MTOR/ATM/CHEK2	3
BP	GO:1903169	regulation of calcium ion transmembrane transport	5/90	179/18986	0.027933	5.89261	4.53889	0.0016216	0.00478707	0.00197501	CXCL10/MS4A1/CD19/BCL2/BAX	5
BP	GO:0110020	regulation of actomyosin structure organization	4/90	106/18986	0.0377358	7.96059	4.95952	0.00162278	0.00478707	0.00197501	BRAF/MTOR/MET/SMAD4	4
BP	GO:0009415	response to water	2/90	13/18986	0.153846	32.4547	7.82944	0.00167542	0.0048925	0.0020185	PIK3CA/NTRK1	2
BP	GO:0021781	glial cell fate commitment	2/90	13/18986	0.153846	32.4547	7.82944	0.00167542	0.0048925	0.0020185	CTNNB1/TAL1	2
BP	GO:0035745	T-helper 2 cell cytokine production	2/90	13/18986	0.153846	32.4547	7.82944	0.00167542	0.0048925	0.0020185	IL6/GATA3	2
BP	GO:0036462	TRAIL-activated apoptotic signaling pathway	2/90	13/18986	0.153846	32.4547	7.82944	0.00167542	0.0048925	0.0020185	SPI1/CASP8	2
BP	GO:0042362	fat-soluble vitamin biosynthetic process	2/90	13/18986	0.153846	32.4547	7.82944	0.00167542	0.0048925	0.0020185	TNF/IFNG	2
BP	GO:0042492	gamma-delta T cell differentiation	2/90	13/18986	0.153846	32.4547	7.82944	0.00167542	0.0048925	0.0020185	STAT5B/PTPRC	2
BP	GO:0043383	negative T cell selection	2/90	13/18986	0.153846	32.4547	7.82944	0.00167542	0.0048925	0.0020185	CD3E/PTPRC	2
BP	GO:0061517	macrophage proliferation	2/90	13/18986	0.153846	32.4547	7.82944	0.00167542	0.0048925	0.0020185	MAPK1/MAPK3	2
BP	GO:0097202	activation of cysteine-type endopeptidase activity	2/90	13/18986	0.153846	32.4547	7.82944	0.00167542	0.0048925	0.0020185	CASP8/BAD	2
BP	GO:1901731	positive regulation of platelet aggregation	2/90	13/18986	0.153846	32.4547	7.82944	0.00167542	0.0048925	0.0020185	JAK2/IL6	2
BP	GO:2000310	regulation of NMDA receptor activity	2/90	13/18986	0.153846	32.4547	7.82944	0.00167542	0.0048925	0.0020185	IFNG/CCL2	2
BP	GO:2000551	regulation of T-helper 2 cell cytokine production	2/90	13/18986	0.153846	32.4547	7.82944	0.00167542	0.0048925	0.0020185	IL6/GATA3	2
BP	GO:0051099	positive regulation of binding	4/90	107/18986	0.0373832	7.88619	4.92973	0.00167977	0.00490108	0.00202204	RB1/MET/IFNG/GATA3	4
BP	GO:0035265	organ growth	5/90	181/18986	0.0276243	5.8275	4.50367	0.0017027	0.00496381	0.00204793	PTEN/AKT1/TGFBR2/RUNX1/BCL2	5
BP	GO:0009134	nucleoside diphosphate catabolic process	4/90	108/18986	0.037037	7.81317	4.90032	0.00173812	0.00505861	0.00208704	MTOR/HIF1A/STAT3/IFNG	4
BP	GO:0033045	regulation of sister chromatid segregation	4/90	108/18986	0.037037	7.81317	4.90032	0.00173812	0.00505861	0.00208704	RB1/APC/ARID1A/ATM	4
BP	GO:0045088	regulation of innate immune response	8/90	470/18986	0.0170213	3.59073	3.925	0.00174794	0.00508291	0.00209706	AKT1/STAT5B/TNF/CD274/LAG3/HAVCR2/SPI1/CASP8	8
BP	GO:0021549	cerebellum development	4/90	109/18986	0.0366972	7.74149	4.87129	0.00179788	0.00522377	0.00215517	TP53/MAP2K1/EZH2/CD3E	4
BP	GO:0006346	DNA methylation-dependent heterochromatin formation	3/90	51/18986	0.0588235	12.4092	5.63051	0.00181976	0.00527852	0.00217776	KMT2A/EZH2/DNMT3A	3
BP	GO:1904262	negative regulation of TORC1 signaling	3/90	51/18986	0.0588235	12.4092	5.63051	0.00181976	0.00527852	0.00217776	MAPK3/VHL/ATM	3
BP	GO:0019218	regulation of steroid metabolic process	4/90	110/18986	0.0363636	7.67111	4.84263	0.00185904	0.00538347	0.00222107	MAPK1/STAT5B/TNF/IFNG	4
BP	GO:1901655	cellular response to ketone	4/90	110/18986	0.0363636	7.67111	4.84263	0.00185904	0.00538347	0.00222107	EGFR/AKT1/CDK4/JAK2	4
BP	GO:0007389	pattern specification process	8/90	476/18986	0.0168067	3.54547	3.88159	0.00189213	0.00547474	0.00225872	TP53/APC/CTNNB1/SMAD4/TGFBR2/HIF1A/KMT2A/ATM	8
BP	GO:0009306	protein secretion	7/90	371/18986	0.0188679	3.98029	4.00089	0.00191408	0.00553362	0.00228301	EGFR/HIF1A/JAK2/IL6/TNF/IFNG/BAD	7
BP	GO:0003279	cardiac septum development	4/90	111/18986	0.036036	7.602	4.81432	0.00192163	0.00554099	0.00228605	TP53/SMAD4/TGFBR2/GATA3	4
BP	GO:0035249	synaptic transmission, glutamatergic	4/90	111/18986	0.036036	7.602	4.81432	0.00192163	0.00554099	0.00228605	EGFR/NTRK1/TNF/CCL2	4
BP	GO:0003197	endocardial cushion development	3/90	52/18986	0.0576923	12.1705	5.56667	0.0019246	0.00554099	0.00228605	APC/SMAD4/TGFBR2	3
BP	GO:0036230	granulocyte activation	3/90	52/18986	0.0576923	12.1705	5.56667	0.0019246	0.00554099	0.00228605	TNF/CXCL8/SPI1	3
BP	GO:0071622	regulation of granulocyte chemotaxis	3/90	52/18986	0.0576923	12.1705	5.56667	0.0019246	0.00554099	0.00228605	MAPK1/MAPK3/CXCL8	3
BP	GO:0000722	telomere maintenance via recombination	2/90	14/18986	0.142857	30.1365	7.52639	0.00194864	0.0055641	0.00229559	BRCA2/RAD51	2
BP	GO:0010225	response to UV-C	2/90	14/18986	0.142857	30.1365	7.52639	0.00194864	0.0055641	0.00229559	TP53/BRCA2	2
BP	GO:0051000	positive regulation of nitric-oxide synthase activity	2/90	14/18986	0.142857	30.1365	7.52639	0.00194864	0.0055641	0.00229559	AKT1/HIF1A	2
BP	GO:0051547	regulation of keratinocyte migration	2/90	14/18986	0.142857	30.1365	7.52639	0.00194864	0.0055641	0.00229559	PTEN/MTOR	2
BP	GO:0071888	macrophage apoptotic process	2/90	14/18986	0.142857	30.1365	7.52639	0.00194864	0.0055641	0.00229559	CDKN2A/CCR5	2
BP	GO:0072075	metanephric mesenchyme development	2/90	14/18986	0.142857	30.1365	7.52639	0.00194864	0.0055641	0.00229559	MYC/SMAD4	2
BP	GO:0072160	nephron tubule epithelial cell differentiation	2/90	14/18986	0.142857	30.1365	7.52639	0.00194864	0.0055641	0.00229559	CTNNB1/GATA3	2
BP	GO:1903377	negative regulation of oxidative stress-induced neuron intrinsic apoptotic signaling pathway	2/90	14/18986	0.142857	30.1365	7.52639	0.00194864	0.0055641	0.00229559	CTNNB1/HIF1A	2
BP	GO:1905208	negative regulation of cardiocyte differentiation	2/90	14/18986	0.142857	30.1365	7.52639	0.00194864	0.0055641	0.00229559	EGFR/SMAD4	2
BP	GO:2000320	negative regulation of T-helper 17 cell differentiation	2/90	14/18986	0.142857	30.1365	7.52639	0.00194864	0.0055641	0.00229559	STAT5A/FOXP3	2
BP	GO:0001959	regulation of cytokine-mediated signaling pathway	5/90	187/18986	0.026738	5.64052	4.40111	0.00196389	0.00559845	0.00230976	HIF1A/IL6/CXCR4/PTPRC/CASP8	5
BP	GO:0007219	Notch signaling pathway	5/90	187/18986	0.026738	5.64052	4.40111	0.00196389	0.00559845	0.00230976	AKT1/CDK6/TGFBR2/STAT3/BCL6	5
BP	GO:0030316	osteoclast differentiation	4/90	112/18986	0.0357143	7.53413	4.78637	0.00198567	0.00565128	0.00233155	MTOR/CTNNB1/TNF/IFNG	4
BP	GO:2001243	negative regulation of intrinsic apoptotic signaling pathway	4/90	112/18986	0.0357143	7.53413	4.78637	0.00198567	0.00565128	0.00233155	AKT1/CTNNB1/HIF1A/BCL2	4
BP	GO:0035592	establishment of protein localization to extracellular region	7/90	374/18986	0.0187166	3.94837	3.97432	0.00200305	0.00569142	0.00234811	EGFR/HIF1A/JAK2/IL6/TNF/IFNG/BAD	7
BP	GO:0042176	regulation of protein catabolic process	7/90	374/18986	0.0187166	3.94837	3.97432	0.00200305	0.00569142	0.00234811	EGFR/AKT1/APC/SMAD4/TNF/IFNG/CHEK2	7
BP	GO:0000724	double-strand break repair via homologous recombination	5/90	188/18986	0.0265957	5.61052	4.38445	0.00201012	0.00570682	0.00235447	BRCA1/BRCA2/ATM/CHEK1/RAD51	5
BP	GO:0120034	positive regulation of plasma membrane bounded cell projection assembly	4/90	113/18986	0.0353982	7.46745	4.75876	0.00205117	0.00581863	0.0024006	HRAS/PIK3CA/MTOR/APC	4
BP	GO:0009267	cellular response to starvation	5/90	190/18986	0.0263158	5.55146	4.35148	0.00210495	0.00596632	0.00246153	TP53/MTOR/MAPK1/MAPK3/BCL2	5
BP	GO:0010821	regulation of mitochondrion organization	4/90	114/18986	0.0350877	7.40195	4.73148	0.00211815	0.00599396	0.00247293	TP53/AKT1/BAX/BAD	4
BP	GO:0090277	positive regulation of peptide hormone secretion	4/90	114/18986	0.0350877	7.40195	4.73148	0.00211815	0.00599396	0.00247293	EGFR/HIF1A/JAK2/BAD	4
BP	GO:0002548	monocyte chemotaxis	3/90	54/18986	0.0555556	11.7198	5.44409	0.00214539	0.00605625	0.00249863	IL6/CXCL10/CCL2	3
BP	GO:0010665	regulation of cardiac muscle cell apoptotic process	3/90	54/18986	0.0555556	11.7198	5.44409	0.00214539	0.00605625	0.00249863	TP53/SMAD4/JAK2	3
BP	GO:1902692	regulation of neuroblast proliferation	3/90	54/18986	0.0555556	11.7198	5.44409	0.00214539	0.00605625	0.00249863	TP53/CTNNB1/HIF1A	3
BP	GO:0140014	mitotic nuclear division	6/90	282/18986	0.0212766	4.48842	4.07312	0.00223438	0.00621647	0.00256473	RB1/APC/TNF/ATM/CHEK1/CHEK2	6
BP	GO:0001787	natural killer cell proliferation	2/90	15/18986	0.133333	28.1274	7.25355	0.00224151	0.00621647	0.00256473	JAK2/STAT5B	2
BP	GO:0001833	inner cell mass cell proliferation	2/90	15/18986	0.133333	28.1274	7.25355	0.00224151	0.00621647	0.00256473	BRCA2/CHEK1	2
BP	GO:0002713	negative regulation of B cell mediated immunity	2/90	15/18986	0.133333	28.1274	7.25355	0.00224151	0.00621647	0.00256473	FOXP3/BCL6	2
BP	GO:0002840	regulation of T cell mediated immune response to tumor cell	2/90	15/18986	0.133333	28.1274	7.25355	0.00224151	0.00621647	0.00256473	PDCD1/CD274	2
BP	GO:0002890	negative regulation of immunoglobulin mediated immune response	2/90	15/18986	0.133333	28.1274	7.25355	0.00224151	0.00621647	0.00256473	FOXP3/BCL6	2
BP	GO:0003198	epithelial to mesenchymal transition involved in endocardial cushion formation	2/90	15/18986	0.133333	28.1274	7.25355	0.00224151	0.00621647	0.00256473	SMAD4/TGFBR2	2
BP	GO:0032352	positive regulation of hormone metabolic process	2/90	15/18986	0.133333	28.1274	7.25355	0.00224151	0.00621647	0.00256473	HIF1A/GATA3	2
BP	GO:0035860	glial cell-derived neurotrophic factor receptor signaling pathway	2/90	15/18986	0.133333	28.1274	7.25355	0.00224151	0.00621647	0.00256473	RET/GATA3	2
BP	GO:0043201	response to leucine	2/90	15/18986	0.133333	28.1274	7.25355	0.00224151	0.00621647	0.00256473	PIK3CA/MTOR	2
BP	GO:0043374	CD8-positive, alpha-beta T cell differentiation	2/90	15/18986	0.133333	28.1274	7.25355	0.00224151	0.00621647	0.00256473	RUNX1/BCL2	2
BP	GO:0045348	positive regulation of MHC class II biosynthetic process	2/90	15/18986	0.133333	28.1274	7.25355	0.00224151	0.00621647	0.00256473	JAK2/IFNG	2
BP	GO:0048070	regulation of developmental pigmentation	2/90	15/18986	0.133333	28.1274	7.25355	0.00224151	0.00621647	0.00256473	BCL2/BAX	2
BP	GO:0048302	regulation of isotype switching to IgG isotypes	2/90	15/18986	0.133333	28.1274	7.25355	0.00224151	0.00621647	0.00256473	PTPRC/FOXP3	2
BP	GO:0048934	peripheral nervous system neuron differentiation	2/90	15/18986	0.133333	28.1274	7.25355	0.00224151	0.00621647	0.00256473	NTRK2/RUNX1	2
BP	GO:0048935	peripheral nervous system neuron development	2/90	15/18986	0.133333	28.1274	7.25355	0.00224151	0.00621647	0.00256473	NTRK2/RUNX1	2
BP	GO:0061307	cardiac neural crest cell differentiation involved in heart development	2/90	15/18986	0.133333	28.1274	7.25355	0.00224151	0.00621647	0.00256473	MAPK1/MAPK3	2
BP	GO:0061308	cardiac neural crest cell development involved in heart development	2/90	15/18986	0.133333	28.1274	7.25355	0.00224151	0.00621647	0.00256473	MAPK1/MAPK3	2
BP	GO:0070243	regulation of thymocyte apoptotic process	2/90	15/18986	0.133333	28.1274	7.25355	0.00224151	0.00621647	0.00256473	TP53/HIF1A	2
BP	GO:1901722	regulation of cell proliferation involved in kidney development	2/90	15/18986	0.133333	28.1274	7.25355	0.00224151	0.00621647	0.00256473	MYC/GATA3	2
BP	GO:2000317	negative regulation of T-helper 17 type immune response	2/90	15/18986	0.133333	28.1274	7.25355	0.00224151	0.00621647	0.00256473	STAT5A/FOXP3	2
BP	GO:2000671	regulation of motor neuron apoptotic process	2/90	15/18986	0.133333	28.1274	7.25355	0.00224151	0.00621647	0.00256473	BCL2/BAX	2
BP	GO:0071692	protein localization to extracellular region	7/90	382/18986	0.0183246	3.86568	3.90479	0.00225607	0.00623197	0.00257113	EGFR/HIF1A/JAK2/IL6/TNF/IFNG/BAD	7
BP	GO:0002793	positive regulation of peptide secretion	4/90	116/18986	0.0344828	7.27433	4.67791	0.00225662	0.00623197	0.00257113	EGFR/HIF1A/JAK2/BAD	4
BP	GO:0002204	somatic recombination of immunoglobulin genes involved in immune response	3/90	55/18986	0.0545455	11.5067	5.38519	0.00226144	0.00623197	0.00257113	PTPRC/FOXP3/BCL6	3
BP	GO:0002208	somatic diversification of immunoglobulins involved in immune response	3/90	55/18986	0.0545455	11.5067	5.38519	0.00226144	0.00623197	0.00257113	PTPRC/FOXP3/BCL6	3
BP	GO:0002715	regulation of natural killer cell mediated immunity	3/90	55/18986	0.0545455	11.5067	5.38519	0.00226144	0.00623197	0.00257113	STAT5B/LAG3/HAVCR2	3
BP	GO:0034198	cellular response to amino acid starvation	3/90	55/18986	0.0545455	11.5067	5.38519	0.00226144	0.00623197	0.00257113	MTOR/MAPK1/MAPK3	3
BP	GO:0045190	isotype switching	3/90	55/18986	0.0545455	11.5067	5.38519	0.00226144	0.00623197	0.00257113	PTPRC/FOXP3/BCL6	3
BP	GO:0071385	cellular response to glucocorticoid stimulus	3/90	55/18986	0.0545455	11.5067	5.38519	0.00226144	0.00623197	0.00257113	EGFR/FLT3/JAK2	3
BP	GO:0030336	negative regulation of cell migration	7/90	383/18986	0.0182768	3.85558	3.89623	0.00228936	0.00630392	0.00260081	BRAF/PTEN/AKT1/STAT3/TNF/CCL2/BCL2	7
BP	GO:0000725	recombinational repair	5/90	194/18986	0.0257732	5.437	4.28692	0.00230438	0.00634023	0.0026158	BRCA1/BRCA2/ATM/CHEK1/RAD51	5
BP	GO:1903076	regulation of protein localization to plasma membrane	4/90	117/18986	0.034188	7.21216	4.6516	0.00232814	0.00640056	0.00264068	EGFR/AKT1/TNF/IFNG	4
BP	GO:1900087	positive regulation of G1/S transition of mitotic cell cycle	3/90	56/18986	0.0535714	11.3012	5.3278	0.00238132	0.00654157	0.00269886	EGFR/AKT1/CCND1	3
BP	GO:0045833	negative regulation of lipid metabolic process	4/90	118/18986	0.0338983	7.15104	4.6256	0.00240121	0.00659101	0.00271926	BRCA1/AKT1/ALK/TNF	4
BP	GO:0045089	positive regulation of innate immune response	7/90	387/18986	0.0180879	3.81573	3.86228	0.00242634	0.00665473	0.00274555	AKT1/STAT5B/TNF/CD274/LAG3/HAVCR2/SPI1	7
BP	GO:0006006	glucose metabolic process	5/90	197/18986	0.0253807	5.3542	4.23966	0.00246274	0.00674922	0.00278453	TP53/PIK3CA/AKT1/TNF/BAD	5
BP	GO:0033209	tumor necrosis factor-mediated signaling pathway	4/90	119/18986	0.0336134	7.09094	4.5999	0.00247585	0.00677981	0.00279715	TP53/JAK2/TNF/CASP8	4
BP	GO:0010659	cardiac muscle cell apoptotic process	3/90	57/18986	0.0526316	11.1029	5.27184	0.00250506	0.00684363	0.00282348	TP53/SMAD4/JAK2	3
BP	GO:0010662	regulation of striated muscle cell apoptotic process	3/90	57/18986	0.0526316	11.1029	5.27184	0.00250506	0.00684363	0.00282348	TP53/SMAD4/JAK2	3
BP	GO:0071470	cellular response to osmotic stress	3/90	57/18986	0.0526316	11.1029	5.27184	0.00250506	0.00684363	0.00282348	MTOR/CASP3/BAD	3
BP	GO:0007006	mitochondrial membrane organization	4/90	120/18986	0.0333333	7.03185	4.57449	0.00255206	0.0069063	0.00284934	TP53/BCL2/BAX/BAD	4
BP	GO:0044344	cellular response to fibroblast growth factor stimulus	4/90	120/18986	0.0333333	7.03185	4.57449	0.00255206	0.0069063	0.00284934	CTNNB1/CXCL8/CCL2/GATA3	4
BP	GO:0003214	cardiac left ventricle morphogenesis	2/90	16/18986	0.125	26.3694	7.00614	0.00255384	0.0069063	0.00284934	SMAD4/TGFBR2	2
BP	GO:0006206	pyrimidine nucleobase metabolic process	2/90	16/18986	0.125	26.3694	7.00614	0.00255384	0.0069063	0.00284934	MTOR/MAPK1	2
BP	GO:0046642	negative regulation of alpha-beta T cell proliferation	2/90	16/18986	0.125	26.3694	7.00614	0.00255384	0.0069063	0.00284934	CD274/FOXP3	2
BP	GO:0048291	isotype switching to IgG isotypes	2/90	16/18986	0.125	26.3694	7.00614	0.00255384	0.0069063	0.00284934	PTPRC/FOXP3	2
BP	GO:0060856	establishment of blood-brain barrier	2/90	16/18986	0.125	26.3694	7.00614	0.00255384	0.0069063	0.00284934	CTNNB1/FOXP3	2
BP	GO:0061043	regulation of vascular wound healing	2/90	16/18986	0.125	26.3694	7.00614	0.00255384	0.0069063	0.00284934	TNF/CXCR4	2
BP	GO:0072350	tricarboxylic acid metabolic process	2/90	16/18986	0.125	26.3694	7.00614	0.00255384	0.0069063	0.00284934	IDH1/IDH2	2
BP	GO:0097152	mesenchymal cell apoptotic process	2/90	16/18986	0.125	26.3694	7.00614	0.00255384	0.0069063	0.00284934	HIF1A/ETV6	2
BP	GO:1900006	positive regulation of dendrite development	2/90	16/18986	0.125	26.3694	7.00614	0.00255384	0.0069063	0.00284934	ALK/EZH2	2
BP	GO:2000402	negative regulation of lymphocyte migration	2/90	16/18986	0.125	26.3694	7.00614	0.00255384	0.0069063	0.00284934	AKT1/CCL2	2
BP	GO:2000696	regulation of epithelial cell differentiation involved in kidney development	2/90	16/18986	0.125	26.3694	7.00614	0.00255384	0.0069063	0.00284934	CTNNB1/GATA3	2
BP	GO:0009117	nucleotide metabolic process	8/90	500/18986	0.016	3.37529	3.71468	0.00256569	0.00693295	0.00286033	TP53/MTOR/HIF1A/IDH1/IDH2/STAT3/IFNG/BAD	8
BP	GO:0060759	regulation of response to cytokine stimulus	5/90	199/18986	0.0251256	5.30039	4.20869	0.00257262	0.00694626	0.00286583	HIF1A/IL6/CXCR4/PTPRC/CASP8	5
BP	GO:0031638	zymogen activation	3/90	58/18986	0.0517241	10.9115	5.21726	0.00263272	0.00708652	0.00292369	RUNX1/CASP8/BAD	3
BP	GO:0031663	lipopolysaccharide-mediated signaling pathway	3/90	58/18986	0.0517241	10.9115	5.21726	0.00263272	0.00708652	0.00292369	AKT1/MAPK1/MAPK3	3
BP	GO:1990928	response to amino acid starvation	3/90	58/18986	0.0517241	10.9115	5.21726	0.00263272	0.00708652	0.00292369	MTOR/MAPK1/MAPK3	3
BP	GO:2001238	positive regulation of extrinsic apoptotic signaling pathway	3/90	58/18986	0.0517241	10.9115	5.21726	0.00263272	0.00708652	0.00292369	RET/TNF/PTPRC	3
BP	GO:0030518	intracellular steroid hormone receptor signaling pathway	4/90	122/18986	0.0327869	6.91658	4.52455	0.0027093	0.00728139	0.00300409	BRCA1/MAPK1/KMT2D/JAK2	4
BP	GO:0071482	cellular response to light stimulus	4/90	122/18986	0.0327869	6.91658	4.52455	0.0027093	0.00728139	0.00300409	TP53/MYC/BAX/ATR	4
BP	GO:0002381	immunoglobulin production involved in immunoglobulin-mediated immune response	3/90	59/18986	0.0508475	10.7266	5.16399	0.00276432	0.00741206	0.003058	PTPRC/FOXP3/BCL6	3
BP	GO:0042733	embryonic digit morphogenesis	3/90	59/18986	0.0508475	10.7266	5.16399	0.00276432	0.00741206	0.003058	CTNNB1/SMAD4/BAX	3
BP	GO:0045839	negative regulation of mitotic nuclear division	3/90	59/18986	0.0508475	10.7266	5.16399	0.00276432	0.00741206	0.003058	APC/ATM/CHEK1	3
BP	GO:0050728	negative regulation of inflammatory response	5/90	203/18986	0.0246305	5.19595	4.14799	0.002803	0.00750997	0.0030984	RB1/STAT3/PTPRC/GATA3/FOXP3	5
BP	GO:0045651	positive regulation of macrophage differentiation	2/90	17/18986	0.117647	24.8183	6.78039	0.00288545	0.00768938	0.00317241	RB1/CASP8	2
BP	GO:0051044	positive regulation of membrane protein ectodomain proteolysis	2/90	17/18986	0.117647	24.8183	6.78039	0.00288545	0.00768938	0.00317241	TNF/IFNG	2
BP	GO:0060253	negative regulation of glial cell proliferation	2/90	17/18986	0.117647	24.8183	6.78039	0.00288545	0.00768938	0.00317241	TP53/RB1	2
BP	GO:0060644	mammary gland epithelial cell differentiation	2/90	17/18986	0.117647	24.8183	6.78039	0.00288545	0.00768938	0.00317241	AKT1/HIF1A	2
BP	GO:0072074	kidney mesenchyme development	2/90	17/18986	0.117647	24.8183	6.78039	0.00288545	0.00768938	0.00317241	MYC/SMAD4	2
BP	GO:0097091	synaptic vesicle clustering	2/90	17/18986	0.117647	24.8183	6.78039	0.00288545	0.00768938	0.00317241	PTEN/CTNNB1	2
BP	GO:0120305	regulation of pigmentation	2/90	17/18986	0.117647	24.8183	6.78039	0.00288545	0.00768938	0.00317241	BCL2/BAX	2
BP	GO:0031348	negative regulation of defense response	6/90	297/18986	0.020202	4.26173	3.90998	0.00289023	0.00769622	0.00317524	RB1/STAT3/HAVCR2/PTPRC/GATA3/FOXP3	6
BP	GO:0010658	striated muscle cell apoptotic process	3/90	60/18986	0.05	10.5478	5.11199	0.00289992	0.0077043	0.00317857	TP53/SMAD4/JAK2	3
BP	GO:0044088	regulation of vacuole organization	3/90	60/18986	0.05	10.5478	5.11199	0.00289992	0.0077043	0.00317857	MTOR/ATM/CHEK2	3
BP	GO:0048168	regulation of neuronal synaptic plasticity	3/90	60/18986	0.05	10.5478	5.11199	0.00289992	0.0077043	0.00317857	KRAS/HRAS/KMT2A	3
BP	GO:1902903	regulation of supramolecular fiber organization	7/90	400/18986	0.0175	3.69172	3.75499	0.00291565	0.00774018	0.00319337	BRAF/PIK3CA/MTOR/RB1/MET/APC/SMAD4	7
BP	GO:0120032	regulation of plasma membrane bounded cell projection assembly	5/90	205/18986	0.0243902	5.14526	4.11823	0.00292364	0.00775545	0.00319968	HRAS/PIK3CA/AKT1/MTOR/APC	5
BP	GO:1903532	positive regulation of secretion by cell	6/90	298/18986	0.0201342	4.24743	3.89949	0.00293858	0.00778914	0.00321357	EGFR/SMAD4/HIF1A/JAK2/IFNG/BAD	6
BP	GO:0030278	regulation of ossification	4/90	125/18986	0.032	6.75058	4.4517	0.00295744	0.00782719	0.00322927	MAPK1/MAPK3/HIF1A/BCL2	4
BP	GO:0062014	negative regulation of small molecule metabolic process	4/90	125/18986	0.032	6.75058	4.4517	0.00295744	0.00782719	0.00322927	TP53/BRCA1/AKT1/STAT3	4
BP	GO:0009749	response to glucose	5/90	206/18986	0.0242718	5.12028	4.1035	0.00298535	0.00789504	0.00325726	PIK3CA/SMAD4/HIF1A/CASP3/BAD	5
BP	GO:0048562	embryonic organ morphogenesis	6/90	300/18986	0.02	4.21911	3.87865	0.00303708	0.00802438	0.00331063	MAPK1/MAPK3/CTNNB1/TGFBR2/HIF1A/GATA3	6
BP	GO:0060612	adipose tissue development	3/90	61/18986	0.0491803	10.3749	5.0612	0.00303955	0.00802438	0.00331063	HRAS/PIK3CA/SPI1	3
BP	GO:0006090	pyruvate metabolic process	4/90	126/18986	0.031746	6.697	4.42795	0.00304349	0.00802438	0.00331063	MTOR/HIF1A/STAT3/IFNG	4
BP	GO:0010811	positive regulation of cell-substrate adhesion	4/90	126/18986	0.031746	6.697	4.42795	0.00304349	0.00802438	0.00331063	BRAF/CDK6/JAK2/CD3E	4
BP	GO:0060491	regulation of cell projection assembly	5/90	207/18986	0.0241546	5.09554	4.08886	0.00304799	0.00803015	0.00331301	HRAS/PIK3CA/AKT1/MTOR/APC	5
BP	GO:0002832	negative regulation of response to biotic stimulus	4/90	127/18986	0.0314961	6.64427	4.40445	0.00313124	0.00823698	0.00339834	PDCD1/CD274/HAVCR2/FOXP3	4
BP	GO:0006275	regulation of DNA replication	4/90	127/18986	0.0314961	6.64427	4.40445	0.00313124	0.00823698	0.00339834	TP53/EGFR/BCL6/ATR	4
BP	GO:0016064	immunoglobulin mediated immune response	5/90	209/18986	0.0239234	5.04678	4.05987	0.00317613	0.00834222	0.00344176	TNF/CD19/PTPRC/FOXP3/BCL6	5
BP	GO:0010965	regulation of mitotic sister chromatid separation	3/90	62/18986	0.0483871	10.2075	5.01157	0.00318325	0.00834222	0.00344176	RB1/APC/ATM	3
BP	GO:0022029	telencephalon cell migration	3/90	62/18986	0.0483871	10.2075	5.01157	0.00318325	0.00834222	0.00344176	EGFR/CTNNB1/CXCR4	3
BP	GO:0140719	constitutive heterochromatin formation	3/90	62/18986	0.0483871	10.2075	5.01157	0.00318325	0.00834222	0.00344176	KMT2A/EZH2/DNMT3A	3
BP	GO:1905517	macrophage migration	3/90	62/18986	0.0483871	10.2075	5.01157	0.00318325	0.00834222	0.00344176	MAPK1/MAPK3/CCL2	3
BP	GO:0003231	cardiac ventricle development	4/90	128/18986	0.03125	6.59236	4.38121	0.0032207	0.00837976	0.00345725	SMAD4/TGFBR2/HIF1A/GATA3	4
BP	GO:0071774	response to fibroblast growth factor	4/90	128/18986	0.03125	6.59236	4.38121	0.0032207	0.00837976	0.00345725	CTNNB1/CXCL8/CCL2/GATA3	4
BP	GO:0002424	T cell mediated immune response to tumor cell	2/90	18/18986	0.111111	23.4395	6.57325	0.00323616	0.00837976	0.00345725	PDCD1/CD274	2
BP	GO:0002830	positive regulation of type 2 immune response	2/90	18/18986	0.111111	23.4395	6.57325	0.00323616	0.00837976	0.00345725	IL6/GATA3	2
BP	GO:0002923	regulation of humoral immune response mediated by circulating immunoglobulin	2/90	18/18986	0.111111	23.4395	6.57325	0.00323616	0.00837976	0.00345725	TNF/PTPRC	2
BP	GO:0006089	lactate metabolic process	2/90	18/18986	0.111111	23.4395	6.57325	0.00323616	0.00837976	0.00345725	TP53/HIF1A	2
BP	GO:0006103	2-oxoglutarate metabolic process	2/90	18/18986	0.111111	23.4395	6.57325	0.00323616	0.00837976	0.00345725	IDH1/IDH2	2
BP	GO:0010663	positive regulation of striated muscle cell apoptotic process	2/90	18/18986	0.111111	23.4395	6.57325	0.00323616	0.00837976	0.00345725	TP53/SMAD4	2
BP	GO:0010666	positive regulation of cardiac muscle cell apoptotic process	2/90	18/18986	0.111111	23.4395	6.57325	0.00323616	0.00837976	0.00345725	TP53/SMAD4	2
BP	GO:0034112	positive regulation of homotypic cell-cell adhesion	2/90	18/18986	0.111111	23.4395	6.57325	0.00323616	0.00837976	0.00345725	JAK2/IL6	2
BP	GO:0045475	locomotor rhythm	2/90	18/18986	0.111111	23.4395	6.57325	0.00323616	0.00837976	0.00345725	PTEN/MTOR	2
BP	GO:0060221	retinal rod cell differentiation	2/90	18/18986	0.111111	23.4395	6.57325	0.00323616	0.00837976	0.00345725	NTRK2/STAT3	2
BP	GO:0072189	ureter development	2/90	18/18986	0.111111	23.4395	6.57325	0.00323616	0.00837976	0.00345725	RET/GATA3	2
BP	GO:0097396	response to interleukin-17	2/90	18/18986	0.111111	23.4395	6.57325	0.00323616	0.00837976	0.00345725	STAT3/CXCL10	2
BP	GO:0097398	cellular response to interleukin-17	2/90	18/18986	0.111111	23.4395	6.57325	0.00323616	0.00837976	0.00345725	STAT3/CXCL10	2
BP	GO:0150078	positive regulation of neuroinflammatory response	2/90	18/18986	0.111111	23.4395	6.57325	0.00323616	0.00837976	0.00345725	IL6/TNF	2
BP	GO:0006874	intracellular calcium ion homeostasis	6/90	304/18986	0.0197368	4.1636	3.83749	0.00324149	0.00838733	0.00346037	CXCL10/CCR5/CD19/PTPRC/BCL2/BAX	6
BP	GO:0009154	purine ribonucleotide catabolic process	4/90	129/18986	0.0310078	6.54126	4.35821	0.00331189	0.00856311	0.00353289	MTOR/HIF1A/STAT3/IFNG	4
BP	GO:0016447	somatic recombination of immunoglobulin gene segments	3/90	63/18986	0.047619	10.0455	4.96306	0.00333105	0.00860625	0.00355069	PTPRC/FOXP3/BCL6	3
BP	GO:0019724	B cell mediated immunity	5/90	212/18986	0.0235849	4.97537	4.01706	0.00337556	0.00871476	0.00359546	TNF/CD19/PTPRC/FOXP3/BCL6	5
BP	GO:0019079	viral genome replication	4/90	130/18986	0.0307692	6.49094	4.33546	0.00340483	0.0087838	0.00362394	TNF/CXCL8/CCL2/BCL2	4
BP	GO:0033619	membrane protein proteolysis	3/90	64/18986	0.046875	9.88854	4.91562	0.003483	0.00897881	0.0037044	RET/TNF/IFNG	3
BP	GO:0010759	positive regulation of macrophage chemotaxis	2/90	19/18986	0.105263	22.2058	6.38226	0.00360576	0.00922683	0.00380672	MAPK1/MAPK3	2
BP	GO:0031053	primary miRNA processing	2/90	19/18986	0.105263	22.2058	6.38226	0.00360576	0.00922683	0.00380672	STAT3/IL6	2
BP	GO:0035743	CD4-positive, alpha-beta T cell cytokine production	2/90	19/18986	0.105263	22.2058	6.38226	0.00360576	0.00922683	0.00380672	IL6/GATA3	2
BP	GO:0045346	regulation of MHC class II biosynthetic process	2/90	19/18986	0.105263	22.2058	6.38226	0.00360576	0.00922683	0.00380672	JAK2/IFNG	2
BP	GO:0060231	mesenchymal to epithelial transition	2/90	19/18986	0.105263	22.2058	6.38226	0.00360576	0.00922683	0.00380672	CTNNB1/GATA3	2
BP	GO:0060749	mammary gland alveolus development	2/90	19/18986	0.105263	22.2058	6.38226	0.00360576	0.00922683	0.00380672	CCND1/HIF1A	2
BP	GO:0061323	cell proliferation involved in heart morphogenesis	2/90	19/18986	0.105263	22.2058	6.38226	0.00360576	0.00922683	0.00380672	CTNNB1/SMAD4	2
BP	GO:0061377	mammary gland lobule development	2/90	19/18986	0.105263	22.2058	6.38226	0.00360576	0.00922683	0.00380672	CCND1/HIF1A	2
BP	GO:0071514	genomic imprinting	2/90	19/18986	0.105263	22.2058	6.38226	0.00360576	0.00922683	0.00380672	PIK3CA/DNMT3A	2
BP	GO:2000136	regulation of cell proliferation involved in heart morphogenesis	2/90	19/18986	0.105263	22.2058	6.38226	0.00360576	0.00922683	0.00380672	CTNNB1/SMAD4	2
BP	GO:0002833	positive regulation of response to biotic stimulus	7/90	416/18986	0.0168269	3.54973	3.62892	0.00361818	0.00925179	0.00381702	AKT1/STAT5B/TNF/CD274/LAG3/HAVCR2/SPI1	7
BP	GO:0001756	somitogenesis	3/90	65/18986	0.0461538	9.73641	4.86922	0.00363913	0.00926446	0.00382225	TP53/SMAD4/ATM	3
BP	GO:0021885	forebrain cell migration	3/90	65/18986	0.0461538	9.73641	4.86922	0.00363913	0.00926446	0.00382225	EGFR/CTNNB1/CXCR4	3
BP	GO:0032757	positive regulation of interleukin-8 production	3/90	65/18986	0.0461538	9.73641	4.86922	0.00363913	0.00926446	0.00382225	STAT3/IL6/TNF	3
BP	GO:0051057	positive regulation of small GTPase mediated signal transduction	3/90	65/18986	0.0461538	9.73641	4.86922	0.00363913	0.00926446	0.00382225	KRAS/ERBB2/NTRK1	3
BP	GO:0051306	mitotic sister chromatid separation	3/90	65/18986	0.0461538	9.73641	4.86922	0.00363913	0.00926446	0.00382225	RB1/APC/ATM	3
BP	GO:0071384	cellular response to corticosteroid stimulus	3/90	65/18986	0.0461538	9.73641	4.86922	0.00363913	0.00926446	0.00382225	EGFR/FLT3/JAK2	3
BP	GO:0001885	endothelial cell development	3/90	66/18986	0.0454545	9.58889	4.82381	0.00379948	0.00963737	0.0039761	MET/TNF/FOXP3	3
BP	GO:0010812	negative regulation of cell-substrate adhesion	3/90	66/18986	0.0454545	9.58889	4.82381	0.00379948	0.00963737	0.0039761	PTEN/CDKN2A/BCL6	3
BP	GO:0045453	bone resorption	3/90	66/18986	0.0454545	9.58889	4.82381	0.00379948	0.00963737	0.0039761	EGFR/CTNNB1/IL6	3
BP	GO:0070059	intrinsic apoptotic signaling pathway in response to endoplasmic reticulum stress	3/90	66/18986	0.0454545	9.58889	4.82381	0.00379948	0.00963737	0.0039761	TP53/BCL2/BAX	3
BP	GO:0090303	positive regulation of wound healing	3/90	66/18986	0.0454545	9.58889	4.82381	0.00379948	0.00963737	0.0039761	HRAS/MTOR/CXCR4	3
BP	GO:0009261	ribonucleotide catabolic process	4/90	135/18986	0.0296296	6.25053	4.22518	0.00389625	0.00986841	0.00407142	MTOR/HIF1A/STAT3/IFNG	4
BP	GO:0051983	regulation of chromosome segregation	4/90	135/18986	0.0296296	6.25053	4.22518	0.00389625	0.00986841	0.00407142	RB1/APC/ARID1A/ATM	4
BP	GO:0009952	anterior/posterior pattern specification	5/90	220/18986	0.0227273	4.79444	3.90675	0.00395135	0.00994945	0.00410486	TP53/CTNNB1/SMAD4/KMT2A/ATM	5
BP	GO:0032715	negative regulation of interleukin-6 production	3/90	67/18986	0.0447761	9.44577	4.77935	0.00396408	0.00994945	0.00410486	TNF/HAVCR2/FOXP3	3
BP	GO:0034394	protein localization to cell surface	3/90	67/18986	0.0447761	9.44577	4.77935	0.00396408	0.00994945	0.00410486	AKT1/CTNNB1/TNF	3
BP	GO:0051784	negative regulation of nuclear division	3/90	67/18986	0.0447761	9.44577	4.77935	0.00396408	0.00994945	0.00410486	APC/ATM/CHEK1	3
BP	GO:0006098	pentose-phosphate shunt	2/90	20/18986	0.1	21.0956	6.20539	0.0039941	0.00994945	0.00410486	TP53/MTOR	2
BP	GO:0010522	regulation of calcium ion transport into cytosol	2/90	20/18986	0.1	21.0956	6.20539	0.0039941	0.00994945	0.00410486	BCL2/BAX	2
BP	GO:0032634	interleukin-5 production	2/90	20/18986	0.1	21.0956	6.20539	0.0039941	0.00994945	0.00410486	GATA3/FOXP3	2
BP	GO:0032674	regulation of interleukin-5 production	2/90	20/18986	0.1	21.0956	6.20539	0.0039941	0.00994945	0.00410486	GATA3/FOXP3	2
BP	GO:0034244	negative regulation of transcription elongation by RNA polymerase II	2/90	20/18986	0.1	21.0956	6.20539	0.0039941	0.00994945	0.00410486	VHL/EZH2	2
BP	GO:0034393	positive regulation of smooth muscle cell apoptotic process	2/90	20/18986	0.1	21.0956	6.20539	0.0039941	0.00994945	0.00410486	CDKN2A/IFNG	2
BP	GO:0045342	MHC class II biosynthetic process	2/90	20/18986	0.1	21.0956	6.20539	0.0039941	0.00994945	0.00410486	JAK2/IFNG	2
BP	GO:0048643	positive regulation of skeletal muscle tissue development	2/90	20/18986	0.1	21.0956	6.20539	0.0039941	0.00994945	0.00410486	CTNNB1/BCL2	2
BP	GO:0051546	keratinocyte migration	2/90	20/18986	0.1	21.0956	6.20539	0.0039941	0.00994945	0.00410486	PTEN/MTOR	2
BP	GO:0051797	regulation of hair follicle development	2/90	20/18986	0.1	21.0956	6.20539	0.0039941	0.00994945	0.00410486	SMAD4/TNF	2
BP	GO:0060216	definitive hemopoiesis	2/90	20/18986	0.1	21.0956	6.20539	0.0039941	0.00994945	0.00410486	KMT2A/TAL1	2
BP	GO:0060716	labyrinthine layer blood vessel development	2/90	20/18986	0.1	21.0956	6.20539	0.0039941	0.00994945	0.00410486	AKT1/MAPK1	2
BP	GO:0070314	G1 to G0 transition	2/90	20/18986	0.1	21.0956	6.20539	0.0039941	0.00994945	0.00410486	TP53/EZH2	2
BP	GO:0072079	nephron tubule formation	2/90	20/18986	0.1	21.0956	6.20539	0.0039941	0.00994945	0.00410486	CTNNB1/GATA3	2
BP	GO:0097284	hepatocyte apoptotic process	2/90	20/18986	0.1	21.0956	6.20539	0.0039941	0.00994945	0.00410486	RB1/DNMT3A	2
BP	GO:1900037	regulation of cellular response to hypoxia	2/90	20/18986	0.1	21.0956	6.20539	0.0039941	0.00994945	0.00410486	VHL/DNMT3A	2
BP	GO:1900221	regulation of amyloid-beta clearance	2/90	20/18986	0.1	21.0956	6.20539	0.0039941	0.00994945	0.00410486	TNF/IFNG	2
BP	GO:2000434	regulation of protein neddylation	2/90	20/18986	0.1	21.0956	6.20539	0.0039941	0.00994945	0.00410486	CDKN2A/HIF1A	2
BP	GO:2001185	regulation of CD8-positive, alpha-beta T cell activation	2/90	20/18986	0.1	21.0956	6.20539	0.0039941	0.00994945	0.00410486	CD274/RUNX1	2
BP	GO:0014706	striated muscle tissue development	7/90	424/18986	0.0165094	3.48276	3.56818	0.00401458	0.00999331	0.00412295	KRAS/MTOR/RB1/CTNNB1/SMAD4/RUNX1/BCL2	7
BP	GO:1904062	regulation of monoatomic cation transmembrane transport	6/90	318/18986	0.0188679	3.98029	3.69884	0.0040386	0.0100459	0.00414465	IFNG/CXCL10/MS4A1/CD19/BCL2/BAX	6
BP	GO:0016445	somatic diversification of immunoglobulins	3/90	68/18986	0.0441176	9.30686	4.73582	0.00413296	0.0102513	0.00422937	PTPRC/FOXP3/BCL6	3
BP	GO:0035825	homologous recombination	3/90	68/18986	0.0441176	9.30686	4.73582	0.00413296	0.0102513	0.00422937	BRCA1/ATM/RAD51	3
BP	GO:0045668	negative regulation of osteoblast differentiation	3/90	68/18986	0.0441176	9.30686	4.73582	0.00413296	0.0102513	0.00422937	PTEN/CDK6/TNF	3
BP	GO:1905953	negative regulation of lipid localization	3/90	68/18986	0.0441176	9.30686	4.73582	0.00413296	0.0102513	0.00422937	AKT1/IL6/TNF	3
BP	GO:0009755	hormone-mediated signaling pathway	5/90	223/18986	0.0224215	4.72995	3.86674	0.00418439	0.0103714	0.00427895	BRCA1/MAPK1/KMT2D/EZH2/JAK2	5
BP	GO:0006195	purine nucleotide catabolic process	4/90	138/18986	0.0289855	6.11465	4.16164	0.00421306	0.0104276	0.00430213	MTOR/HIF1A/STAT3/IFNG	4
BP	GO:0043401	steroid hormone mediated signaling pathway	4/90	138/18986	0.0289855	6.11465	4.16164	0.00421306	0.0104276	0.00430213	BRCA1/MAPK1/KMT2D/JAK2	4
BP	GO:0007059	chromosome segregation	7/90	429/18986	0.016317	3.44217	3.53095	0.00427858	0.0105823	0.00436593	BRCA1/PTEN/RB1/APC/ARID1A/ATM/CHEK2	7
BP	GO:0044403	biological process involved in symbiotic interaction	6/90	322/18986	0.0186335	3.93085	3.66067	0.00429094	0.0105977	0.00437232	EGFR/AKT1/CXCL8/CCR5/CXCR4/CD4	6
BP	GO:0051047	positive regulation of secretion	6/90	322/18986	0.0186335	3.93085	3.66067	0.00429094	0.0105977	0.00437232	EGFR/SMAD4/HIF1A/JAK2/IFNG/BAD	6
BP	GO:0070918	regulatory ncRNA processing	3/90	69/18986	0.0434783	9.17198	4.69318	0.00430615	0.0106202	0.00438159	TP53/STAT3/IL6	3
BP	GO:0071300	cellular response to retinoic acid	3/90	69/18986	0.0434783	9.17198	4.69318	0.00430615	0.0106202	0.00438159	RET/TNF/ATM	3
BP	GO:0045727	positive regulation of translation	4/90	139/18986	0.028777	6.07066	4.14088	0.00432241	0.0106528	0.00439502	MTOR/ERBB2/IL6/TNF	4
BP	GO:0003002	regionalization	7/90	430/18986	0.0162791	3.43416	3.52357	0.00433293	0.0106711	0.00440259	TP53/CTNNB1/SMAD4/TGFBR2/HIF1A/KMT2A/ATM	7
BP	GO:0032259	methylation	5/90	225/18986	0.0222222	4.6879	3.84047	0.00434511	0.0106935	0.00441184	AKT1/KMT2D/KMT2A/EZH2/DNMT3A	5
BP	GO:0002544	chronic inflammatory response	2/90	21/18986	0.0952381	20.091	6.04093	0.00440097	0.0107548	0.00443713	TNF/FOXP3	2
BP	GO:0035821	modulation of process of another organism	2/90	21/18986	0.0952381	20.091	6.04093	0.00440097	0.0107548	0.00443713	AKT1/IFNG	2
BP	GO:0042359	vitamin D metabolic process	2/90	21/18986	0.0952381	20.091	6.04093	0.00440097	0.0107548	0.00443713	TNF/IFNG	2
BP	GO:0043586	tongue development	2/90	21/18986	0.0952381	20.091	6.04093	0.00440097	0.0107548	0.00443713	EGFR/CTNNB1	2
BP	GO:0044321	response to leptin	2/90	21/18986	0.0952381	20.091	6.04093	0.00440097	0.0107548	0.00443713	CCND1/STAT3	2
BP	GO:0050965	detection of temperature stimulus involved in sensory perception of pain	2/90	21/18986	0.0952381	20.091	6.04093	0.00440097	0.0107548	0.00443713	NTRK1/CXCR4	2
BP	GO:0097049	motor neuron apoptotic process	2/90	21/18986	0.0952381	20.091	6.04093	0.00440097	0.0107548	0.00443713	BCL2/BAX	2
BP	GO:1904666	regulation of ubiquitin protein ligase activity	2/90	21/18986	0.0952381	20.091	6.04093	0.00440097	0.0107548	0.00443713	PTEN/CDKN2A	2
BP	GO:2000010	positive regulation of protein localization to cell surface	2/90	21/18986	0.0952381	20.091	6.04093	0.00440097	0.0107548	0.00443713	AKT1/TNF	2
BP	GO:2000269	regulation of fibroblast apoptotic process	2/90	21/18986	0.0952381	20.091	6.04093	0.00440097	0.0107548	0.00443713	TP53/PIK3CA	2
BP	GO:0098813	nuclear chromosome segregation	6/90	324/18986	0.0185185	3.90658	3.64182	0.0044214	0.0107972	0.0044546	PTEN/RB1/APC/ARID1A/ATM/CHEK2	6
BP	GO:0007498	mesoderm development	4/90	140/18986	0.0285714	6.0273	4.12032	0.00443367	0.0108119	0.00446069	SMAD4/JAK2/IKZF1/TAL1	4
BP	GO:0043547	positive regulation of GTPase activity	4/90	140/18986	0.0285714	6.0273	4.12032	0.00443367	0.0108119	0.00446069	HRAS/NTRK1/NTRK3/EZH2	4
BP	GO:2000401	regulation of lymphocyte migration	3/90	70/18986	0.0428571	9.04095	4.6514	0.0044837	0.0109263	0.00450786	AKT1/CXCL10/CCL2	3
BP	GO:0046034	ATP metabolic process	5/90	228/18986	0.0219298	4.62622	3.80163	0.00459439	0.0111882	0.00461591	MTOR/HIF1A/STAT3/IFNG/BAD	5
BP	GO:0055074	calcium ion homeostasis	6/90	329/18986	0.0182371	3.84721	3.59533	0.00476039	0.0115843	0.00477934	CXCL10/CCR5/CD19/PTPRC/BCL2/BAX	6
BP	GO:0042594	response to starvation	5/90	230/18986	0.0217391	4.58599	3.77611	0.00476614	0.0115902	0.00478177	TP53/MTOR/MAPK1/MAPK3/BCL2	5
BP	GO:0007098	centrosome cycle	4/90	143/18986	0.027972	5.90085	4.05982	0.00477902	0.0116133	0.00479133	BRCA1/BRCA2/CTNNB1/CHEK1	4
BP	GO:0010921	regulation of phosphatase activity	2/90	22/18986	0.0909091	19.1778	5.88747	0.00482621	0.011679	0.00481843	TNF/IFNG	2
BP	GO:0032816	positive regulation of natural killer cell activation	2/90	22/18986	0.0909091	19.1778	5.88747	0.00482621	0.011679	0.00481843	JAK2/STAT5B	2
BP	GO:0033630	positive regulation of cell adhesion mediated by integrin	2/90	22/18986	0.0909091	19.1778	5.88747	0.00482621	0.011679	0.00481843	RET/CD3E	2
BP	GO:0036092	phosphatidylinositol-3-phosphate biosynthetic process	2/90	22/18986	0.0909091	19.1778	5.88747	0.00482621	0.011679	0.00481843	PIK3CA/ATM	2
BP	GO:0072111	cell proliferation involved in kidney development	2/90	22/18986	0.0909091	19.1778	5.88747	0.00482621	0.011679	0.00481843	MYC/GATA3	2
BP	GO:0097709	connective tissue replacement	2/90	22/18986	0.0909091	19.1778	5.88747	0.00482621	0.011679	0.00481843	HIF1A/RUNX1	2
BP	GO:0009581	detection of external stimulus	4/90	144/18986	0.0277778	5.85988	4.04003	0.00489804	0.0118446	0.00488673	NTRK1/CTNNB1/TNF/CXCR4	4
BP	GO:0060070	canonical Wnt signaling pathway	6/90	332/18986	0.0180723	3.81245	3.56787	0.00497277	0.012017	0.00495785	EGFR/PTEN/APC/CTNNB1/SMAD4/GATA3	6
BP	GO:2000779	regulation of double-strand break repair	4/90	145/18986	0.0275862	5.81946	4.02043	0.00501903	0.0121203	0.00500049	ARID1A/ATR/CHEK1/RAD51	4
BP	GO:0042698	ovulation cycle	3/90	73/18986	0.0410959	8.66941	4.5309	0.00504276	0.0121523	0.00501368	EGFR/STAT5B/CASP3	3
BP	GO:0050766	positive regulation of phagocytosis	3/90	73/18986	0.0410959	8.66941	4.5309	0.00504276	0.0121523	0.00501368	IFNG/CCL2/PTPRC	3
BP	GO:0051101	regulation of DNA binding	3/90	73/18986	0.0410959	8.66941	4.5309	0.00504276	0.0121523	0.00501368	RB1/IFNG/GATA3	3
BP	GO:0009582	detection of abiotic stimulus	4/90	146/18986	0.0273973	5.7796	4.00101	0.00514202	0.0123743	0.00510529	NTRK1/CTNNB1/TNF/CXCR4	4
BP	GO:1903900	regulation of viral life cycle	4/90	146/18986	0.0273973	5.7796	4.00101	0.00514202	0.0123743	0.00510529	TNF/CXCL8/CD4/BCL2	4
BP	GO:0000819	sister chromatid segregation	5/90	235/18986	0.0212766	4.48842	3.71357	0.00521546	0.0125424	0.00517462	RB1/APC/ARID1A/ATM/CHEK2	5
BP	GO:0003281	ventricular septum development	3/90	74/18986	0.0405405	8.55225	4.49226	0.00523801	0.0125532	0.00517907	SMAD4/TGFBR2/GATA3	3
BP	GO:0060260	regulation of transcription initiation by RNA polymerase II	3/90	74/18986	0.0405405	8.55225	4.49226	0.00523801	0.0125532	0.00517907	TP53/MYC/CDK4	3
BP	GO:0060411	cardiac septum morphogenesis	3/90	74/18986	0.0405405	8.55225	4.49226	0.00523801	0.0125532	0.00517907	TP53/SMAD4/TGFBR2	3
BP	GO:2000036	regulation of stem cell population maintenance	3/90	74/18986	0.0405405	8.55225	4.49226	0.00523801	0.0125532	0.00517907	MYC/ARID1A/TAL1	3
BP	GO:2000379	positive regulation of reactive oxygen species metabolic process	3/90	74/18986	0.0405405	8.55225	4.49226	0.00523801	0.0125532	0.00517907	TP53/EGFR/TGFBR2	3
BP	GO:0001832	blastocyst growth	2/90	23/18986	0.0869565	18.344	5.74381	0.00526963	0.0125683	0.0051853	BRCA2/CHEK1	2
BP	GO:0006740	NADPH regeneration	2/90	23/18986	0.0869565	18.344	5.74381	0.00526963	0.0125683	0.0051853	TP53/MTOR	2
BP	GO:0010888	negative regulation of lipid storage	2/90	23/18986	0.0869565	18.344	5.74381	0.00526963	0.0125683	0.0051853	IL6/TNF	2
BP	GO:0032700	negative regulation of interleukin-17 production	2/90	23/18986	0.0869565	18.344	5.74381	0.00526963	0.0125683	0.0051853	IFNG/FOXP3	2
BP	GO:0032785	negative regulation of DNA-templated transcription, elongation	2/90	23/18986	0.0869565	18.344	5.74381	0.00526963	0.0125683	0.0051853	VHL/EZH2	2
BP	GO:0032986	protein-DNA complex disassembly	2/90	23/18986	0.0869565	18.344	5.74381	0.00526963	0.0125683	0.0051853	MYC/ARID1A	2
BP	GO:0046426	negative regulation of receptor signaling pathway via JAK-STAT	2/90	23/18986	0.0869565	18.344	5.74381	0.00526963	0.0125683	0.0051853	VHL/PTPRC	2
BP	GO:0007411	axon guidance	5/90	236/18986	0.0211864	4.4694	3.70127	0.0053088	0.0126443	0.00521669	ERBB2/RET/NTRK1/SMAD4/GATA3	5
BP	GO:0050821	protein stabilization	5/90	236/18986	0.0211864	4.4694	3.70127	0.0053088	0.0126443	0.00521669	TP53/PTEN/CDKN2A/VHL/CHEK2	5
BP	GO:0060537	muscle tissue development	7/90	447/18986	0.01566	3.30355	3.40135	0.00533939	0.0127085	0.00524315	KRAS/MTOR/RB1/CTNNB1/SMAD4/RUNX1/BCL2	7
BP	GO:0034614	cellular response to reactive oxygen species	4/90	148/18986	0.027027	5.7015	3.9627	0.00539404	0.012821	0.00528957	MET/EZH2/IL6/ATM	4
BP	GO:0071333	cellular response to glucose stimulus	4/90	148/18986	0.027027	5.7015	3.9627	0.00539404	0.012821	0.00528957	PIK3CA/SMAD4/HIF1A/BAD	4
BP	GO:0097485	neuron projection guidance	5/90	237/18986	0.021097	4.45054	3.68904	0.00540332	0.0128343	0.00529505	ERBB2/RET/NTRK1/SMAD4/GATA3	5
BP	GO:0019318	hexose metabolic process	5/90	238/18986	0.0210084	4.43184	3.67688	0.00549903	0.0130527	0.00538516	TP53/PIK3CA/AKT1/TNF/BAD	5
BP	GO:0006913	nucleocytoplasmic transport	6/90	340/18986	0.0176471	3.72275	3.49619	0.00557323	0.0132108	0.00545037	TP53/AKT1/CDKN2A/JAK2/STAT3/IFNG	6
BP	GO:0051169	nuclear transport	6/90	340/18986	0.0176471	3.72275	3.49619	0.00557323	0.0132108	0.00545037	TP53/AKT1/CDKN2A/JAK2/STAT3/IFNG	6
BP	GO:0006909	phagocytosis	5/90	239/18986	0.0209205	4.4133	3.66479	0.00559594	0.0132555	0.00546885	PIK3CA/MET/IFNG/CCL2/PTPRC	5
BP	GO:0045661	regulation of myoblast differentiation	3/90	76/18986	0.0394737	8.32719	4.41713	0.00564205	0.0133557	0.00551017	ARID1A/TNF/CXCL10	3
BP	GO:0050714	positive regulation of protein secretion	4/90	150/18986	0.0266667	5.62548	3.92509	0.0056542	0.0133753	0.00551827	EGFR/HIF1A/JAK2/BAD	4
BP	GO:0007005	mitochondrion organization	7/90	452/18986	0.0154867	3.26701	3.36651	0.00566645	0.0133952	0.00552646	TP53/AKT1/CDKN2A/BCL2/MCL1/BAX/BAD	7
BP	GO:0001779	natural killer cell differentiation	2/90	24/18986	0.0833333	17.5796	5.60893	0.00573105	0.0134382	0.00554421	STAT5B/PTPRC	2
BP	GO:0002407	dendritic cell chemotaxis	2/90	24/18986	0.0833333	17.5796	5.60893	0.00573105	0.0134382	0.00554421	CCR5/CXCR4	2
BP	GO:0002922	positive regulation of humoral immune response	2/90	24/18986	0.0833333	17.5796	5.60893	0.00573105	0.0134382	0.00554421	TNF/PTPRC	2
BP	GO:0032891	negative regulation of organic acid transport	2/90	24/18986	0.0833333	17.5796	5.60893	0.00573105	0.0134382	0.00554421	AKT1/TNF	2
BP	GO:0035024	negative regulation of Rho protein signal transduction	2/90	24/18986	0.0833333	17.5796	5.60893	0.00573105	0.0134382	0.00554421	MET/BCL6	2
BP	GO:0045844	positive regulation of striated muscle tissue development	2/90	24/18986	0.0833333	17.5796	5.60893	0.00573105	0.0134382	0.00554421	CTNNB1/BCL2	2
BP	GO:0048636	positive regulation of muscle organ development	2/90	24/18986	0.0833333	17.5796	5.60893	0.00573105	0.0134382	0.00554421	CTNNB1/BCL2	2
BP	GO:0072574	hepatocyte proliferation	2/90	24/18986	0.0833333	17.5796	5.60893	0.00573105	0.0134382	0.00554421	IL6/TNF	2
BP	GO:0072575	epithelial cell proliferation involved in liver morphogenesis	2/90	24/18986	0.0833333	17.5796	5.60893	0.00573105	0.0134382	0.00554421	IL6/TNF	2
BP	GO:0090280	positive regulation of calcium ion import	2/90	24/18986	0.0833333	17.5796	5.60893	0.00573105	0.0134382	0.00554421	CCL2/MS4A1	2
BP	GO:1901863	positive regulation of muscle tissue development	2/90	24/18986	0.0833333	17.5796	5.60893	0.00573105	0.0134382	0.00554421	CTNNB1/BCL2	2
BP	GO:1903429	regulation of cell maturation	2/90	24/18986	0.0833333	17.5796	5.60893	0.00573105	0.0134382	0.00554421	RET/BCL2	2
BP	GO:0071331	cellular response to hexose stimulus	4/90	151/18986	0.0264901	5.58823	3.90654	0.00578737	0.013552	0.00559114	PIK3CA/SMAD4/HIF1A/BAD	4
BP	GO:0120161	regulation of cold-induced thermogenesis	4/90	151/18986	0.0264901	5.58823	3.90654	0.00578737	0.013552	0.00559114	RB1/APC/JAK2/CXCR4	4
BP	GO:1903533	regulation of protein targeting	3/90	77/18986	0.038961	8.21905	4.38059	0.00585089	0.0136823	0.00564491	HRAS/CDKN2A/ERBB2	3
BP	GO:1905818	regulation of chromosome separation	3/90	77/18986	0.038961	8.21905	4.38059	0.00585089	0.0136823	0.00564491	RB1/APC/ATM	3
BP	GO:0046434	organophosphate catabolic process	5/90	242/18986	0.0206612	4.35859	3.6289	0.0058939	0.0137736	0.00568258	MTOR/HIF1A/IDH1/STAT3/IFNG	5
BP	GO:0071326	cellular response to monosaccharide stimulus	4/90	153/18986	0.0261438	5.51518	3.86992	0.00605996	0.0141243	0.00582729	PIK3CA/SMAD4/HIF1A/BAD	4
BP	GO:0106106	cold-induced thermogenesis	4/90	153/18986	0.0261438	5.51518	3.86992	0.00605996	0.0141243	0.00582729	RB1/APC/JAK2/CXCR4	4
BP	GO:0010827	regulation of glucose transmembrane transport	3/90	78/18986	0.0384615	8.11368	4.3447	0.00606432	0.0141243	0.00582729	BRAF/AKT1/TNF	3
BP	GO:0035924	cellular response to vascular endothelial growth factor stimulus	3/90	78/18986	0.0384615	8.11368	4.3447	0.00606432	0.0141243	0.00582729	PIK3CA/AKT1/FLT3	3
BP	GO:0043536	positive regulation of blood vessel endothelial cell migration	3/90	78/18986	0.0384615	8.11368	4.3447	0.00606432	0.0141243	0.00582729	AKT1/HIF1A/STAT5A	3
BP	GO:0006312	mitotic recombination	2/90	25/18986	0.08	16.8764	5.48194	0.0062103	0.0143299	0.00591209	BRCA2/RAD51	2
BP	GO:0009110	vitamin biosynthetic process	2/90	25/18986	0.08	16.8764	5.48194	0.0062103	0.0143299	0.00591209	TNF/IFNG	2
BP	GO:0030220	platelet formation	2/90	25/18986	0.08	16.8764	5.48194	0.0062103	0.0143299	0.00591209	TAL1/CASP3	2
BP	GO:0032693	negative regulation of interleukin-10 production	2/90	25/18986	0.08	16.8764	5.48194	0.0062103	0.0143299	0.00591209	CD274/FOXP3	2
BP	GO:0033233	regulation of protein sumoylation	2/90	25/18986	0.08	16.8764	5.48194	0.0062103	0.0143299	0.00591209	CDKN2A/CTNNB1	2
BP	GO:0035994	response to muscle stretch	2/90	25/18986	0.08	16.8764	5.48194	0.0062103	0.0143299	0.00591209	PIK3CA/CTNNB1	2
BP	GO:0048169	regulation of long-term neuronal synaptic plasticity	2/90	25/18986	0.08	16.8764	5.48194	0.0062103	0.0143299	0.00591209	KRAS/HRAS	2
BP	GO:0050961	detection of temperature stimulus involved in sensory perception	2/90	25/18986	0.08	16.8764	5.48194	0.0062103	0.0143299	0.00591209	NTRK1/CXCR4	2
BP	GO:0050999	regulation of nitric-oxide synthase activity	2/90	25/18986	0.08	16.8764	5.48194	0.0062103	0.0143299	0.00591209	AKT1/HIF1A	2
BP	GO:0060065	uterus development	2/90	25/18986	0.08	16.8764	5.48194	0.0062103	0.0143299	0.00591209	SMAD4/GATA3	2
BP	GO:0061042	vascular wound healing	2/90	25/18986	0.08	16.8764	5.48194	0.0062103	0.0143299	0.00591209	TNF/CXCR4	2
BP	GO:0070233	negative regulation of T cell apoptotic process	2/90	25/18986	0.08	16.8764	5.48194	0.0062103	0.0143299	0.00591209	HIF1A/BCL2	2
BP	GO:1901623	regulation of lymphocyte chemotaxis	2/90	25/18986	0.08	16.8764	5.48194	0.0062103	0.0143299	0.00591209	CXCL10/CCL2	2
BP	GO:1903306	negative regulation of regulated secretory pathway	2/90	25/18986	0.08	16.8764	5.48194	0.0062103	0.0143299	0.00591209	BRAF/SPI1	2
BP	GO:0018107	peptidyl-threonine phosphorylation	3/90	79/18986	0.0379747	8.01097	4.30945	0.00628235	0.0144769	0.00597275	AKT1/MAPK1/CHEK1	3
BP	GO:0042267	natural killer cell mediated cytotoxicity	3/90	79/18986	0.0379747	8.01097	4.30945	0.00628235	0.0144769	0.00597275	STAT5B/LAG3/HAVCR2	3
BP	GO:0072523	purine-containing compound catabolic process	4/90	155/18986	0.0258065	5.44401	3.83395	0.00634098	0.0146023	0.00602449	MTOR/HIF1A/STAT3/IFNG	4
BP	GO:0031023	microtubule organizing center organization	4/90	156/18986	0.025641	5.40912	3.81619	0.00648468	0.0149135	0.00615287	BRCA1/BRCA2/CTNNB1/CHEK1	4
BP	GO:0043535	regulation of blood vessel endothelial cell migration	4/90	156/18986	0.025641	5.40912	3.81619	0.00648468	0.0149135	0.00615287	AKT1/HIF1A/STAT5A/TNF	4
BP	GO:0060390	regulation of SMAD protein signal transduction	3/90	80/18986	0.0375	7.91083	4.27481	0.00650501	0.0149503	0.00616808	SMAD4/TGFBR2/JAK2	3
BP	GO:1903320	regulation of protein modification by small protein conjugation or removal	5/90	248/18986	0.0201613	4.25314	3.55884	0.00652314	0.0149821	0.00618117	PTEN/AKT1/CDKN2A/CTNNB1/HIF1A	5
BP	GO:0032956	regulation of actin cytoskeleton organization	6/90	352/18986	0.0170455	3.59583	3.39263	0.00657137	0.0150829	0.00622277	HRAS/BRAF/PIK3CA/MTOR/MET/SMAD4	6
BP	GO:0007030	Golgi organization	4/90	157/18986	0.0254777	5.37466	3.79859	0.00663054	0.0152087	0.00627465	MAPK1/MAPK3/MAP2K1/MAP2K2	4
BP	GO:0001911	negative regulation of leukocyte mediated cytotoxicity	2/90	26/18986	0.0769231	16.2274	5.36208	0.0067072	0.0152436	0.00628909	HAVCR2/PTPRC	2
BP	GO:0003148	outflow tract septum morphogenesis	2/90	26/18986	0.0769231	16.2274	5.36208	0.0067072	0.0152436	0.00628909	SMAD4/TGFBR2	2
BP	GO:0021542	dentate gyrus development	2/90	26/18986	0.0769231	16.2274	5.36208	0.0067072	0.0152436	0.00628909	PTEN/CDK6	2
BP	GO:0031048	regulatory ncRNA-mediated heterochromatin formation	2/90	26/18986	0.0769231	16.2274	5.36208	0.0067072	0.0152436	0.00628909	EZH2/DNMT3A	2
BP	GO:0034138	toll-like receptor 3 signaling pathway	2/90	26/18986	0.0769231	16.2274	5.36208	0.0067072	0.0152436	0.00628909	TNF/HAVCR2	2
BP	GO:0048011	neurotrophin TRK receptor signaling pathway	2/90	26/18986	0.0769231	16.2274	5.36208	0.0067072	0.0152436	0.00628909	NTRK1/CASP3	2
BP	GO:0048641	regulation of skeletal muscle tissue development	2/90	26/18986	0.0769231	16.2274	5.36208	0.0067072	0.0152436	0.00628909	CTNNB1/BCL2	2
BP	GO:0050927	positive regulation of positive chemotaxis	2/90	26/18986	0.0769231	16.2274	5.36208	0.0067072	0.0152436	0.00628909	NTRK3/CXCL8	2
BP	GO:0051882	mitochondrial depolarization	2/90	26/18986	0.0769231	16.2274	5.36208	0.0067072	0.0152436	0.00628909	CDKN2A/BCL2	2
BP	GO:0062009	secondary palate development	2/90	26/18986	0.0769231	16.2274	5.36208	0.0067072	0.0152436	0.00628909	SMAD4/TGFBR2	2
BP	GO:0070198	protein localization to chromosome, telomeric region	2/90	26/18986	0.0769231	16.2274	5.36208	0.0067072	0.0152436	0.00628909	BRCA2/ATR	2
BP	GO:0072576	liver morphogenesis	2/90	26/18986	0.0769231	16.2274	5.36208	0.0067072	0.0152436	0.00628909	IL6/TNF	2
BP	GO:0090314	positive regulation of protein targeting to membrane	2/90	26/18986	0.0769231	16.2274	5.36208	0.0067072	0.0152436	0.00628909	HRAS/ERBB2	2
BP	GO:1904996	positive regulation of leukocyte adhesion to vascular endothelial cell	2/90	26/18986	0.0769231	16.2274	5.36208	0.0067072	0.0152436	0.00628909	IL6/TNF	2
BP	GO:1903556	negative regulation of tumor necrosis factor superfamily cytokine production	3/90	81/18986	0.037037	7.81317	4.24077	0.00673234	0.0152808	0.00630441	CD274/HAVCR2/FOXP3	3
BP	GO:2000027	regulation of animal organ morphogenesis	3/90	81/18986	0.037037	7.81317	4.24077	0.00673234	0.0152808	0.00630441	CTNNB1/TNF/GATA3	3
BP	GO:0046718	symbiont entry into host cell	4/90	159/18986	0.0251572	5.30706	3.76383	0.00692874	0.0157163	0.00648409	EGFR/CCR5/CXCR4/CD4	4
BP	GO:0009205	purine ribonucleoside triphosphate metabolic process	5/90	252/18986	0.0198413	4.18563	3.51335	0.00696798	0.015795	0.00651655	MTOR/HIF1A/STAT3/IFNG/BAD	5
BP	GO:0008277	regulation of G protein-coupled receptor signaling pathway	4/90	160/18986	0.025	5.27389	3.74667	0.00708112	0.0160335	0.00661496	ALK/MET/HIF1A/CXCL8	4
BP	GO:1901873	regulation of post-translational protein modification	5/90	253/18986	0.0197628	4.16908	3.50213	0.00708243	0.0160335	0.00661496	PTEN/AKT1/CDKN2A/CTNNB1/HIF1A	5
BP	GO:0043603	amide metabolic process	7/90	472/18986	0.0148305	3.12858	3.23186	0.00712715	0.0161243	0.0066524	TP53/MTOR/NTRK2/IDH1/TNF/IFNG/CASP3	7
BP	GO:0006289	nucleotide-excision repair	3/90	83/18986	0.0361446	7.6249	4.17441	0.00720106	0.0161799	0.00667535	TP53/BRCA2/ARID1A	3
BP	GO:0007405	neuroblast proliferation	3/90	83/18986	0.0361446	7.6249	4.17441	0.00720106	0.0161799	0.00667535	TP53/CTNNB1/HIF1A	3
BP	GO:0051279	regulation of release of sequestered calcium ion into cytosol	3/90	83/18986	0.0361446	7.6249	4.17441	0.00720106	0.0161799	0.00667535	CXCL10/CD19/BAX	3
BP	GO:0061053	somite development	3/90	83/18986	0.0361446	7.6249	4.17441	0.00720106	0.0161799	0.00667535	TP53/SMAD4/ATM	3
BP	GO:2000142	regulation of DNA-templated transcription initiation	3/90	83/18986	0.0361446	7.6249	4.17441	0.00720106	0.0161799	0.00667535	TP53/MYC/CDK4	3
BP	GO:0003181	atrioventricular valve morphogenesis	2/90	27/18986	0.0740741	15.6263	5.2487	0.00722158	0.0161799	0.00667535	SMAD4/TGFBR2	2
BP	GO:0006007	glucose catabolic process	2/90	27/18986	0.0740741	15.6263	5.2487	0.00722158	0.0161799	0.00667535	TP53/BAD	2
BP	GO:0032469	endoplasmic reticulum calcium ion homeostasis	2/90	27/18986	0.0740741	15.6263	5.2487	0.00722158	0.0161799	0.00667535	BCL2/BAX	2
BP	GO:0035313	wound healing, spreading of epidermal cells	2/90	27/18986	0.0740741	15.6263	5.2487	0.00722158	0.0161799	0.00667535	PTEN/MTOR	2
BP	GO:0036344	platelet morphogenesis	2/90	27/18986	0.0740741	15.6263	5.2487	0.00722158	0.0161799	0.00667535	TAL1/CASP3	2
BP	GO:0045649	regulation of macrophage differentiation	2/90	27/18986	0.0740741	15.6263	5.2487	0.00722158	0.0161799	0.00667535	RB1/CASP8	2
BP	GO:0045662	negative regulation of myoblast differentiation	2/90	27/18986	0.0740741	15.6263	5.2487	0.00722158	0.0161799	0.00667535	TNF/CXCL10	2
BP	GO:0050926	regulation of positive chemotaxis	2/90	27/18986	0.0740741	15.6263	5.2487	0.00722158	0.0161799	0.00667535	NTRK3/CXCL8	2
BP	GO:1905523	positive regulation of macrophage migration	2/90	27/18986	0.0740741	15.6263	5.2487	0.00722158	0.0161799	0.00667535	MAPK1/MAPK3	2
BP	GO:2000737	negative regulation of stem cell differentiation	2/90	27/18986	0.0740741	15.6263	5.2487	0.00722158	0.0161799	0.00667535	EZH2/STAT3	2
BP	GO:0009166	nucleotide catabolic process	4/90	161/18986	0.0248447	5.24113	3.72966	0.00723571	0.0162011	0.0066841	MTOR/HIF1A/STAT3/IFNG	4
BP	GO:0002228	natural killer cell mediated immunity	3/90	84/18986	0.0357143	7.53413	4.14205	0.0074425	0.0166106	0.00685305	STAT5B/LAG3/HAVCR2	3
BP	GO:0035023	regulation of Rho protein signal transduction	3/90	84/18986	0.0357143	7.53413	4.14205	0.0074425	0.0166106	0.00685305	ERBB2/MET/BCL6	3
BP	GO:0043242	negative regulation of protein-containing complex disassembly	3/90	84/18986	0.0357143	7.53413	4.14205	0.0074425	0.0166106	0.00685305	PIK3CA/APC/TNF	3
BP	GO:0051304	chromosome separation	3/90	84/18986	0.0357143	7.53413	4.14205	0.0074425	0.0166106	0.00685305	RB1/APC/ATM	3
BP	GO:0070509	calcium ion import	3/90	84/18986	0.0357143	7.53413	4.14205	0.0074425	0.0166106	0.00685305	CTNNB1/CCL2/MS4A1	3
BP	GO:0016055	Wnt signaling pathway	7/90	476/18986	0.0147059	3.10229	3.20578	0.00745009	0.0166169	0.00685564	EGFR/PTEN/CCND1/APC/CTNNB1/SMAD4/GATA3	7
BP	GO:1990778	protein localization to cell periphery	6/90	362/18986	0.0165746	3.4965	3.30972	0.00749782	0.0167126	0.00689513	EGFR/HRAS/AKT1/ERBB2/TNF/IFNG	6
BP	GO:0071322	cellular response to carbohydrate stimulus	4/90	163/18986	0.0245399	5.17682	3.69604	0.00755153	0.0168149	0.00693735	PIK3CA/SMAD4/HIF1A/BAD	4
BP	GO:0031669	cellular response to nutrient levels	5/90	257/18986	0.0194553	4.10419	3.4578	0.00755341	0.0168149	0.00693735	TP53/MTOR/MAPK1/MAPK3/BCL2	5
BP	GO:0009199	ribonucleoside triphosphate metabolic process	5/90	258/18986	0.0193798	4.08829	3.44686	0.00767449	0.0170415	0.00703083	MTOR/HIF1A/STAT3/IFNG/BAD	5
BP	GO:0032984	protein-containing complex disassembly	5/90	258/18986	0.0193798	4.08829	3.44686	0.00767449	0.0170415	0.00703083	PIK3CA/MYC/APC/ARID1A/TNF	5
BP	GO:0045069	regulation of viral genome replication	3/90	85/18986	0.0352941	7.44549	4.11022	0.00768869	0.0170415	0.00703083	TNF/CXCL8/BCL2	3
BP	GO:0097009	energy homeostasis	3/90	85/18986	0.0352941	7.44549	4.11022	0.00768869	0.0170415	0.00703083	PIK3CA/ALK/STAT3	3
BP	GO:0001702	gastrulation with mouth forming second	2/90	28/18986	0.0714286	15.0683	5.1412	0.00775327	0.0170415	0.00703083	CTNNB1/SMAD4	2
BP	GO:0002675	positive regulation of acute inflammatory response	2/90	28/18986	0.0714286	15.0683	5.1412	0.00775327	0.0170415	0.00703083	IL6/TNF	2
BP	GO:0002726	positive regulation of T cell cytokine production	2/90	28/18986	0.0714286	15.0683	5.1412	0.00775327	0.0170415	0.00703083	IL6/GATA3	2
BP	GO:0003272	endocardial cushion formation	2/90	28/18986	0.0714286	15.0683	5.1412	0.00775327	0.0170415	0.00703083	SMAD4/TGFBR2	2
BP	GO:0010592	positive regulation of lamellipodium assembly	2/90	28/18986	0.0714286	15.0683	5.1412	0.00775327	0.0170415	0.00703083	PIK3CA/MTOR	2
BP	GO:0010758	regulation of macrophage chemotaxis	2/90	28/18986	0.0714286	15.0683	5.1412	0.00775327	0.0170415	0.00703083	MAPK1/MAPK3	2
BP	GO:0010971	positive regulation of G2/M transition of mitotic cell cycle	2/90	28/18986	0.0714286	15.0683	5.1412	0.00775327	0.0170415	0.00703083	CCND1/CDK4	2
BP	GO:0016048	detection of temperature stimulus	2/90	28/18986	0.0714286	15.0683	5.1412	0.00775327	0.0170415	0.00703083	NTRK1/CXCR4	2
BP	GO:0032740	positive regulation of interleukin-17 production	2/90	28/18986	0.0714286	15.0683	5.1412	0.00775327	0.0170415	0.00703083	JAK2/IL6	2
BP	GO:0033081	regulation of T cell differentiation in thymus	2/90	28/18986	0.0714286	15.0683	5.1412	0.00775327	0.0170415	0.00703083	CDKN2A/ERBB2	2
BP	GO:0048714	positive regulation of oligodendrocyte differentiation	2/90	28/18986	0.0714286	15.0683	5.1412	0.00775327	0.0170415	0.00703083	MTOR/CXCR4	2
BP	GO:0051043	regulation of membrane protein ectodomain proteolysis	2/90	28/18986	0.0714286	15.0683	5.1412	0.00775327	0.0170415	0.00703083	TNF/IFNG	2
BP	GO:0071549	cellular response to dexamethasone stimulus	2/90	28/18986	0.0714286	15.0683	5.1412	0.00775327	0.0170415	0.00703083	EGFR/JAK2	2
BP	GO:1900543	negative regulation of purine nucleotide metabolic process	2/90	28/18986	0.0714286	15.0683	5.1412	0.00775327	0.0170415	0.00703083	TP53/STAT3	2
BP	GO:1902894	negative regulation of miRNA transcription	2/90	28/18986	0.0714286	15.0683	5.1412	0.00775327	0.0170415	0.00703083	HIF1A/TNF	2
BP	GO:2000319	regulation of T-helper 17 cell differentiation	2/90	28/18986	0.0714286	15.0683	5.1412	0.00775327	0.0170415	0.00703083	STAT5A/FOXP3	2
BP	GO:0009144	purine nucleoside triphosphate metabolic process	5/90	259/18986	0.019305	4.0725	3.43597	0.00779691	0.0171266	0.00706594	MTOR/HIF1A/STAT3/IFNG/BAD	5
BP	GO:0001570	vasculogenesis	3/90	86/18986	0.0348837	7.35891	4.0789	0.00793965	0.0174071	0.00718168	NTRK2/CTNNB1/TGFBR2	3
BP	GO:0035050	embryonic heart tube development	3/90	86/18986	0.0348837	7.35891	4.0789	0.00793965	0.0174071	0.00718168	CTNNB1/TGFBR2/HIF1A	3
BP	GO:0050810	regulation of steroid biosynthetic process	3/90	86/18986	0.0348837	7.35891	4.0789	0.00793965	0.0174071	0.00718168	MAPK1/TNF/IFNG	3
BP	GO:0010508	positive regulation of autophagy	4/90	166/18986	0.0240964	5.08327	3.64665	0.00804211	0.0176095	0.00726518	MAPK3/HIF1A/IFNG/BAD	4
BP	GO:0051147	regulation of muscle cell differentiation	4/90	166/18986	0.0240964	5.08327	3.64665	0.00804211	0.0176095	0.00726518	MTOR/SMAD4/EZH2/BCL2	4
BP	GO:0005996	monosaccharide metabolic process	5/90	262/18986	0.019084	4.02587	3.40364	0.00817236	0.0178722	0.00737356	TP53/PIK3CA/AKT1/TNF/BAD	5
BP	GO:0071824	protein-DNA complex organization	5/90	262/18986	0.019084	4.02587	3.40364	0.00817236	0.0178722	0.00737356	TP53/MYC/RB1/ARID1A/RAD51	5
BP	GO:0007492	endoderm development	3/90	87/18986	0.0344828	7.27433	4.04808	0.00819541	0.0179108	0.00738947	MAP2K1/CTNNB1/SMAD4	3
BP	GO:0007517	muscle organ development	6/90	369/18986	0.0162602	3.43017	3.2534	0.0082003	0.0179108	0.00738947	KRAS/RB1/CTNNB1/SMAD4/CXCL10/BCL2	6
BP	GO:0001773	myeloid dendritic cell activation	2/90	29/18986	0.0689655	14.5487	5.03909	0.00830208	0.0179414	0.00740209	TGFBR2/HAVCR2	2
BP	GO:0010039	response to iron ion	2/90	29/18986	0.0689655	14.5487	5.03909	0.00830208	0.0179414	0.00740209	HIF1A/BCL2	2
BP	GO:0021854	hypothalamus development	2/90	29/18986	0.0689655	14.5487	5.03909	0.00830208	0.0179414	0.00740209	CTNNB1/BAX	2
BP	GO:0022011	myelination in peripheral nervous system	2/90	29/18986	0.0689655	14.5487	5.03909	0.00830208	0.0179414	0.00740209	AKT1/NTRK2	2
BP	GO:0031342	negative regulation of cell killing	2/90	29/18986	0.0689655	14.5487	5.03909	0.00830208	0.0179414	0.00740209	HAVCR2/PTPRC	2
BP	GO:0032292	peripheral nervous system axon ensheathment	2/90	29/18986	0.0689655	14.5487	5.03909	0.00830208	0.0179414	0.00740209	AKT1/NTRK2	2
BP	GO:0042634	regulation of hair cycle	2/90	29/18986	0.0689655	14.5487	5.03909	0.00830208	0.0179414	0.00740209	SMAD4/TNF	2
BP	GO:0045116	protein neddylation	2/90	29/18986	0.0689655	14.5487	5.03909	0.00830208	0.0179414	0.00740209	CDKN2A/HIF1A	2
BP	GO:0045948	positive regulation of translational initiation	2/90	29/18986	0.0689655	14.5487	5.03909	0.00830208	0.0179414	0.00740209	MTOR/TNF	2
BP	GO:0045954	positive regulation of natural killer cell mediated cytotoxicity	2/90	29/18986	0.0689655	14.5487	5.03909	0.00830208	0.0179414	0.00740209	STAT5B/LAG3	2
BP	GO:0045980	negative regulation of nucleotide metabolic process	2/90	29/18986	0.0689655	14.5487	5.03909	0.00830208	0.0179414	0.00740209	TP53/STAT3	2
BP	GO:0051156	glucose 6-phosphate metabolic process	2/90	29/18986	0.0689655	14.5487	5.03909	0.00830208	0.0179414	0.00740209	TP53/MTOR	2
BP	GO:0060384	innervation	2/90	29/18986	0.0689655	14.5487	5.03909	0.00830208	0.0179414	0.00740209	RET/NTRK1	2
BP	GO:0060402	calcium ion transport into cytosol	2/90	29/18986	0.0689655	14.5487	5.03909	0.00830208	0.0179414	0.00740209	BCL2/BAX	2
BP	GO:0060479	lung cell differentiation	2/90	29/18986	0.0689655	14.5487	5.03909	0.00830208	0.0179414	0.00740209	KRAS/CTNNB1	2
BP	GO:0060487	lung epithelial cell differentiation	2/90	29/18986	0.0689655	14.5487	5.03909	0.00830208	0.0179414	0.00740209	KRAS/CTNNB1	2
BP	GO:1904036	negative regulation of epithelial cell apoptotic process	2/90	29/18986	0.0689655	14.5487	5.03909	0.00830208	0.0179414	0.00740209	RB1/BCL2	2
BP	GO:0007584	response to nutrient	4/90	168/18986	0.0238095	5.02275	3.61437	0.00838054	0.0180997	0.0074674	EGFR/MTOR/DNMT3A/CXCL10	4
BP	GO:0032024	positive regulation of insulin secretion	3/90	88/18986	0.0340909	7.19167	4.01775	0.00845598	0.0182399	0.00752526	HIF1A/JAK2/BAD	3
BP	GO:0034243	regulation of transcription elongation by RNA polymerase II	3/90	88/18986	0.0340909	7.19167	4.01775	0.00845598	0.0182399	0.00752526	CTNNB1/VHL/EZH2	3
BP	GO:0018210	peptidyl-threonine modification	3/90	89/18986	0.0337079	7.11086	3.98788	0.00872138	0.0187921	0.00775308	AKT1/MAPK1/CHEK1	3
BP	GO:0001678	intracellular glucose homeostasis	4/90	170/18986	0.0235294	4.96366	3.5826	0.00872819	0.0187921	0.00775308	PIK3CA/SMAD4/HIF1A/BAD	4
BP	GO:1990845	adaptive thermogenesis	4/90	170/18986	0.0235294	4.96366	3.5826	0.00872819	0.0187921	0.00775308	RB1/APC/JAK2/CXCR4	4
BP	GO:0003171	atrioventricular valve development	2/90	30/18986	0.0666667	14.0637	4.94191	0.00886786	0.0190456	0.00785767	SMAD4/TGFBR2	2
BP	GO:0045672	positive regulation of osteoclast differentiation	2/90	30/18986	0.0666667	14.0637	4.94191	0.00886786	0.0190456	0.00785767	TNF/IFNG	2
BP	GO:0090330	regulation of platelet aggregation	2/90	30/18986	0.0666667	14.0637	4.94191	0.00886786	0.0190456	0.00785767	JAK2/IL6	2
BP	GO:2000629	negative regulation of miRNA metabolic process	2/90	30/18986	0.0666667	14.0637	4.94191	0.00886786	0.0190456	0.00785767	HIF1A/TNF	2
BP	GO:0048639	positive regulation of developmental growth	4/90	171/18986	0.0233918	4.93463	3.56691	0.00890551	0.0191147	0.00788615	AKT1/STAT5B/CXCR4/BCL2	4
BP	GO:1901888	regulation of cell junction assembly	5/90	268/18986	0.0186567	3.93574	3.34039	0.00896067	0.0192212	0.00793011	PTEN/NTRK1/NTRK2/CTNNB1/TNF	5
BP	GO:0046849	bone remodeling	3/90	90/18986	0.0333333	7.03185	3.95848	0.00899163	0.0192757	0.0079526	EGFR/CTNNB1/IL6	3
BP	GO:0002088	lens development in camera-type eye	3/90	91/18986	0.032967	6.95458	3.92952	0.00926675	0.0198419	0.00818619	CTNNB1/TGFBR2/GATA3	3
BP	GO:1902904	negative regulation of supramolecular fiber organization	4/90	173/18986	0.0231214	4.87759	3.53588	0.00926717	0.0198419	0.00818619	PIK3CA/MET/APC/SMAD4	4
BP	GO:0036336	dendritic cell migration	2/90	31/18986	0.0645161	13.61	4.84928	0.00945043	0.0201721	0.00832244	CCR5/CXCR4	2
BP	GO:0040018	positive regulation of multicellular organism growth	2/90	31/18986	0.0645161	13.61	4.84928	0.00945043	0.0201721	0.00832244	STAT5B/BCL2	2
BP	GO:0050951	sensory perception of temperature stimulus	2/90	31/18986	0.0645161	13.61	4.84928	0.00945043	0.0201721	0.00832244	NTRK1/CXCR4	2
BP	GO:0070723	response to cholesterol	2/90	31/18986	0.0645161	13.61	4.84928	0.00945043	0.0201721	0.00832244	TGFBR2/CCR5	2
BP	GO:1902751	positive regulation of cell cycle G2/M phase transition	2/90	31/18986	0.0645161	13.61	4.84928	0.00945043	0.0201721	0.00832244	CCND1/CDK4	2
BP	GO:0009141	nucleoside triphosphate metabolic process	5/90	274/18986	0.0182482	3.84955	3.27894	0.00980017	0.0209058	0.00862514	MTOR/HIF1A/STAT3/IFNG/BAD	5
BP	GO:0033273	response to vitamin	3/90	93/18986	0.0322581	6.80502	3.8729	0.00983167	0.0209602	0.00864755	EGFR/DNMT3A/CXCL10	3
BP	GO:1902905	positive regulation of supramolecular fiber organization	4/90	177/18986	0.0225989	4.76736	3.47522	0.010019	0.0213332	0.00880146	BRAF/MTOR/RB1/MET	4
BP	GO:0002313	mature B cell differentiation involved in immune response	2/90	32/18986	0.0625	13.1847	4.76082	0.0100496	0.0213332	0.00880146	IL6/BCL6	2
BP	GO:0003299	muscle hypertrophy in response to stress	2/90	32/18986	0.0625	13.1847	4.76082	0.0100496	0.0213332	0.00880146	SMAD4/EZH2	2
BP	GO:0014887	cardiac muscle adaptation	2/90	32/18986	0.0625	13.1847	4.76082	0.0100496	0.0213332	0.00880146	SMAD4/EZH2	2
BP	GO:0014898	cardiac muscle hypertrophy in response to stress	2/90	32/18986	0.0625	13.1847	4.76082	0.0100496	0.0213332	0.00880146	SMAD4/EZH2	2
BP	GO:0090313	regulation of protein targeting to membrane	2/90	32/18986	0.0625	13.1847	4.76082	0.0100496	0.0213332	0.00880146	HRAS/ERBB2	2
BP	GO:2000279	negative regulation of DNA biosynthetic process	2/90	32/18986	0.0625	13.1847	4.76082	0.0100496	0.0213332	0.00880146	TP53/CHEK1	2
BP	GO:0030641	regulation of cellular pH	3/90	94/18986	0.0319149	6.73262	3.84521	0.0101215	0.0214465	0.0088482	MAPK1/MAPK3/BCL2	3
BP	GO:1903321	negative regulation of protein modification by small protein conjugation or removal	3/90	94/18986	0.0319149	6.73262	3.84521	0.0101215	0.0214465	0.0088482	AKT1/CDKN2A/CTNNB1	3
BP	GO:1904705	regulation of vascular associated smooth muscle cell proliferation	3/90	94/18986	0.0319149	6.73262	3.84521	0.0101215	0.0214465	0.0088482	PTEN/JAK2/TNF	3
BP	GO:0007519	skeletal muscle tissue development	4/90	178/18986	0.0224719	4.74057	3.46034	0.0102129	0.021627	0.00892267	KRAS/RB1/CTNNB1/BCL2	4
BP	GO:0034976	response to endoplasmic reticulum stress	5/90	277/18986	0.0180505	3.80786	3.24887	0.0102396	0.0216703	0.00894053	TP53/CCND1/CXCL8/BCL2/BAX	5
BP	GO:0051492	regulation of stress fiber assembly	3/90	95/18986	0.0315789	6.66175	3.81792	0.0104163	0.0220308	0.00908926	BRAF/MTOR/MET	3
BP	GO:0008053	mitochondrial fusion	2/90	33/18986	0.0606061	12.7852	4.67623	0.0106653	0.0224481	0.00926144	MCL1/BAX	2
BP	GO:0031069	hair follicle morphogenesis	2/90	33/18986	0.0606061	12.7852	4.67623	0.0106653	0.0224481	0.00926144	CTNNB1/BCL2	2
BP	GO:0035774	positive regulation of insulin secretion involved in cellular response to glucose stimulus	2/90	33/18986	0.0606061	12.7852	4.67623	0.0106653	0.0224481	0.00926144	HIF1A/BAD	2
BP	GO:0043045	post-fertilization epigenetic regulation of gene expression	2/90	33/18986	0.0606061	12.7852	4.67623	0.0106653	0.0224481	0.00926144	PIK3CA/DNMT3A	2
BP	GO:0048566	embryonic digestive tract development	2/90	33/18986	0.0606061	12.7852	4.67623	0.0106653	0.0224481	0.00926144	TNF/CXCL8	2
BP	GO:0048799	animal organ maturation	2/90	33/18986	0.0606061	12.7852	4.67623	0.0106653	0.0224481	0.00926144	RET/GATA3	2
BP	GO:0060219	camera-type eye photoreceptor cell differentiation	2/90	33/18986	0.0606061	12.7852	4.67623	0.0106653	0.0224481	0.00926144	NTRK2/STAT3	2
BP	GO:1905207	regulation of cardiocyte differentiation	2/90	33/18986	0.0606061	12.7852	4.67623	0.0106653	0.0224481	0.00926144	EGFR/SMAD4	2
BP	GO:0090150	establishment of protein localization to membrane	5/90	280/18986	0.0178571	3.76706	3.21921	0.0106924	0.0224916	0.00927938	EGFR/HRAS/BRAF/ERBB2/BAX	5
BP	GO:1990874	vascular associated smooth muscle cell proliferation	3/90	96/18986	0.03125	6.59236	3.79102	0.010716	0.0225276	0.00929423	PTEN/JAK2/TNF	3
BP	GO:0043534	blood vessel endothelial cell migration	4/90	182/18986	0.021978	4.63639	3.4019	0.0110131	0.0231122	0.00953542	AKT1/HIF1A/STAT5A/TNF	4
BP	GO:0019915	lipid storage	3/90	97/18986	0.0309278	6.5244	3.76451	0.0110207	0.0231122	0.00953542	STAT5B/IL6/TNF	3
BP	GO:0051899	membrane depolarization	3/90	97/18986	0.0309278	6.5244	3.76451	0.0110207	0.0231122	0.00953542	CDKN2A/KMT2A/BCL2	3
BP	GO:0060395	SMAD protein signal transduction	3/90	97/18986	0.0309278	6.5244	3.76451	0.0110207	0.0231122	0.00953542	SMAD4/TGFBR2/JAK2	3
BP	GO:0032970	regulation of actin filament-based process	6/90	395/18986	0.0151899	3.20439	3.05546	0.0112277	0.0235077	0.00969859	HRAS/BRAF/PIK3CA/MTOR/MET/SMAD4	6
BP	GO:0006099	tricarboxylic acid cycle	2/90	34/18986	0.0588235	12.4092	4.59523	0.0112972	0.0235077	0.00969859	IDH1/IDH2	2
BP	GO:0007435	salivary gland morphogenesis	2/90	34/18986	0.0588235	12.4092	4.59523	0.0112972	0.0235077	0.00969859	EGFR/TNF	2
BP	GO:0009112	nucleobase metabolic process	2/90	34/18986	0.0588235	12.4092	4.59523	0.0112972	0.0235077	0.00969859	MTOR/MAPK1	2
BP	GO:0032107	regulation of response to nutrient levels	2/90	34/18986	0.0588235	12.4092	4.59523	0.0112972	0.0235077	0.00969859	BCL2/BAX	2
BP	GO:0033146	regulation of intracellular estrogen receptor signaling pathway	2/90	34/18986	0.0588235	12.4092	4.59523	0.0112972	0.0235077	0.00969859	BRCA1/KMT2D	2
BP	GO:0045879	negative regulation of smoothened signaling pathway	2/90	34/18986	0.0588235	12.4092	4.59523	0.0112972	0.0235077	0.00969859	RB1/CD3E	2
BP	GO:0060055	angiogenesis involved in wound healing	2/90	34/18986	0.0588235	12.4092	4.59523	0.0112972	0.0235077	0.00969859	TNF/CXCR4	2
BP	GO:0070498	interleukin-1-mediated signaling pathway	2/90	34/18986	0.0588235	12.4092	4.59523	0.0112972	0.0235077	0.00969859	MAPK3/IL6	2
BP	GO:0099633	protein localization to postsynaptic specialization membrane	2/90	34/18986	0.0588235	12.4092	4.59523	0.0112972	0.0235077	0.00969859	HRAS/ERBB2	2
BP	GO:0099645	neurotransmitter receptor localization to postsynaptic specialization membrane	2/90	34/18986	0.0588235	12.4092	4.59523	0.0112972	0.0235077	0.00969859	HRAS/ERBB2	2
BP	GO:1901889	negative regulation of cell junction assembly	2/90	34/18986	0.0588235	12.4092	4.59523	0.0112972	0.0235077	0.00969859	PTEN/TNF	2
BP	GO:1903715	regulation of aerobic respiration	2/90	34/18986	0.0588235	12.4092	4.59523	0.0112972	0.0235077	0.00969859	HIF1A/TNF	2
BP	GO:1901874	negative regulation of post-translational protein modification	3/90	98/18986	0.0306122	6.45782	3.73836	0.0113304	0.0235625	0.00972122	AKT1/CDKN2A/CTNNB1	3
BP	GO:1901292	nucleoside phosphate catabolic process	4/90	184/18986	0.0217391	4.58599	3.37332	0.0114279	0.0237511	0.00979903	MTOR/HIF1A/STAT3/IFNG	4
BP	GO:0002717	positive regulation of natural killer cell mediated immunity	2/90	35/18986	0.0571429	12.0546	4.51755	0.0119453	0.0247672	0.0102182	STAT5B/LAG3	2
BP	GO:0110110	positive regulation of animal organ morphogenesis	2/90	35/18986	0.0571429	12.0546	4.51755	0.0119453	0.0247672	0.0102182	CTNNB1/GATA3	2
BP	GO:1902275	regulation of chromatin organization	2/90	35/18986	0.0571429	12.0546	4.51755	0.0119453	0.0247672	0.0102182	KMT2A/TAL1	2
BP	GO:1904893	negative regulation of receptor signaling pathway via STAT	2/90	35/18986	0.0571429	12.0546	4.51755	0.0119453	0.0247672	0.0102182	VHL/PTPRC	2
BP	GO:0021675	nerve development	3/90	100/18986	0.03	6.32867	3.68714	0.0119647	0.0247779	0.0102227	RET/NTRK1/CTNNB1	3
BP	GO:0032784	regulation of DNA-templated transcription elongation	3/90	100/18986	0.03	6.32867	3.68714	0.0119647	0.0247779	0.0102227	CTNNB1/VHL/EZH2	3
BP	GO:0006839	mitochondrial transport	4/90	188/18986	0.0212766	4.48842	3.31736	0.0122875	0.0253898	0.0104751	TP53/BCL2/BAX/BAD	4
BP	GO:0120162	positive regulation of cold-induced thermogenesis	3/90	101/18986	0.029703	6.26601	3.66206	0.0122894	0.0253898	0.0104751	APC/JAK2/CXCR4	3
BP	GO:1903035	negative regulation of response to wounding	3/90	101/18986	0.029703	6.26601	3.66206	0.0122894	0.0253898	0.0104751	PTEN/STAT3/TNF	3
BP	GO:2001251	negative regulation of chromosome organization	3/90	101/18986	0.029703	6.26601	3.66206	0.0122894	0.0253898	0.0104751	TP53/APC/ATM	3
BP	GO:0007565	female pregnancy	4/90	189/18986	0.021164	4.46467	3.30362	0.0125087	0.0258275	0.0106557	AKT1/STAT5B/HAVCR2/BCL2	4
BP	GO:0001569	branching involved in blood vessel morphogenesis	2/90	36/18986	0.0555556	11.7198	4.44297	0.0126093	0.0259017	0.0106863	CTNNB1/TGFBR2	2
BP	GO:0035303	regulation of dephosphorylation	2/90	36/18986	0.0555556	11.7198	4.44297	0.0126093	0.0259017	0.0106863	TNF/IFNG	2
BP	GO:0036314	response to sterol	2/90	36/18986	0.0555556	11.7198	4.44297	0.0126093	0.0259017	0.0106863	TGFBR2/CCR5	2
BP	GO:0045943	positive regulation of transcription by RNA polymerase I	2/90	36/18986	0.0555556	11.7198	4.44297	0.0126093	0.0259017	0.0106863	MTOR/ERBB2	2
BP	GO:0060317	cardiac epithelial to mesenchymal transition	2/90	36/18986	0.0555556	11.7198	4.44297	0.0126093	0.0259017	0.0106863	SMAD4/TGFBR2	2
BP	GO:1902745	positive regulation of lamellipodium organization	2/90	36/18986	0.0555556	11.7198	4.44297	0.0126093	0.0259017	0.0106863	PIK3CA/MTOR	2
BP	GO:1905332	positive regulation of morphogenesis of an epithelium	2/90	36/18986	0.0555556	11.7198	4.44297	0.0126093	0.0259017	0.0106863	CTNNB1/GATA3	2
BP	GO:2000352	negative regulation of endothelial cell apoptotic process	2/90	36/18986	0.0555556	11.7198	4.44297	0.0126093	0.0259017	0.0106863	BRAF/GATA3	2
BP	GO:0035282	segmentation	3/90	102/18986	0.0294118	6.20458	3.63731	0.0126191	0.0259017	0.0106863	TP53/SMAD4/ATM	3
BP	GO:0050764	regulation of phagocytosis	3/90	102/18986	0.0294118	6.20458	3.63731	0.0126191	0.0259017	0.0106863	IFNG/CCL2/PTPRC	3
BP	GO:0046620	regulation of organ growth	3/90	103/18986	0.0291262	6.14434	3.61288	0.0129539	0.0265574	0.0109568	PTEN/AKT1/RUNX1	3
BP	GO:2000177	regulation of neural precursor cell proliferation	3/90	103/18986	0.0291262	6.14434	3.61288	0.0129539	0.0265574	0.0109568	TP53/CTNNB1/HIF1A	3
BP	GO:0060538	skeletal muscle organ development	4/90	192/18986	0.0208333	4.39491	3.26295	0.0131875	0.0270205	0.0111479	KRAS/RB1/CTNNB1/BCL2	4
BP	GO:0002052	positive regulation of neuroblast proliferation	2/90	37/18986	0.0540541	11.403	4.37127	0.0132892	0.0271008	0.011181	CTNNB1/HIF1A	2
BP	GO:0007431	salivary gland development	2/90	37/18986	0.0540541	11.403	4.37127	0.0132892	0.0271008	0.011181	EGFR/TNF	2
BP	GO:0008340	determination of adult lifespan	2/90	37/18986	0.0540541	11.403	4.37127	0.0132892	0.0271008	0.011181	TP53/ATM	2
BP	GO:0034110	regulation of homotypic cell-cell adhesion	2/90	37/18986	0.0540541	11.403	4.37127	0.0132892	0.0271008	0.011181	JAK2/IL6	2
BP	GO:0045920	negative regulation of exocytosis	2/90	37/18986	0.0540541	11.403	4.37127	0.0132892	0.0271008	0.011181	BRAF/SPI1	2
BP	GO:0048730	epidermis morphogenesis	2/90	37/18986	0.0540541	11.403	4.37127	0.0132892	0.0271008	0.011181	CTNNB1/BCL2	2
BP	GO:0071676	negative regulation of mononuclear cell migration	2/90	37/18986	0.0540541	11.403	4.37127	0.0132892	0.0271008	0.011181	AKT1/CCL2	2
BP	GO:0099601	regulation of neurotransmitter receptor activity	2/90	37/18986	0.0540541	11.403	4.37127	0.0132892	0.0271008	0.011181	IFNG/CCL2	2
BP	GO:0008593	regulation of Notch signaling pathway	3/90	105/18986	0.0285714	6.0273	3.56499	0.0136386	0.0277775	0.0114602	AKT1/STAT3/BCL6	3
BP	GO:0000070	mitotic sister chromatid segregation	4/90	194/18986	0.0206186	4.3496	3.2363	0.0136529	0.0277775	0.0114602	RB1/APC/ATM/CHEK2	4
BP	GO:0006941	striated muscle contraction	4/90	194/18986	0.0206186	4.3496	3.2363	0.0136529	0.0277775	0.0114602	PIK3CA/MTOR/TNF/CXCR4	4
BP	GO:0045664	regulation of neuron differentiation	4/90	194/18986	0.0206186	4.3496	3.2363	0.0136529	0.0277775	0.0114602	ALK/RET/BCL2/BCL6	4
BP	GO:0034391	regulation of smooth muscle cell apoptotic process	2/90	38/18986	0.0526316	11.1029	4.30228	0.0139846	0.0283774	0.0117077	CDKN2A/IFNG	2
BP	GO:0043372	positive regulation of CD4-positive, alpha-beta T cell differentiation	2/90	38/18986	0.0526316	11.1029	4.30228	0.0139846	0.0283774	0.0117077	IFNG/FOXP3	2
BP	GO:0070316	regulation of G0 to G1 transition	2/90	38/18986	0.0526316	11.1029	4.30228	0.0139846	0.0283774	0.0117077	ARID1A/CHEK1	2
BP	GO:0006885	regulation of pH	3/90	106/18986	0.0283019	5.97044	3.54151	0.0139886	0.0283774	0.0117077	MAPK1/MAPK3/BCL2	3
BP	GO:1901222	regulation of non-canonical NF-kappaB signal transduction	3/90	106/18986	0.0283019	5.97044	3.54151	0.0139886	0.0283774	0.0117077	TNF/HAVCR2/SPI1	3
BP	GO:0051056	regulation of small GTPase mediated signal transduction	5/90	300/18986	0.0166667	3.51593	3.03139	0.0140663	0.0285182	0.0117658	KRAS/ERBB2/MET/NTRK1/BCL6	5
BP	GO:0050954	sensory perception of mechanical stimulus	4/90	196/18986	0.0204082	4.30522	3.21001	0.0141287	0.0286281	0.0118111	NTRK1/TNF/CXCR4/CASP3	4
BP	GO:0032231	regulation of actin filament bundle assembly	3/90	107/18986	0.0280374	5.91464	3.51832	0.0143437	0.0290299	0.0119769	BRAF/MTOR/MET	3
BP	GO:0032526	response to retinoic acid	3/90	107/18986	0.0280374	5.91464	3.51832	0.0143437	0.0290299	0.0119769	RET/TNF/ATM	3
BP	GO:0002446	neutrophil mediated immunity	2/90	39/18986	0.0512821	10.8182	4.23582	0.0146956	0.0296557	0.0122351	IL6/SPI1	2
BP	GO:0032205	negative regulation of telomere maintenance	2/90	39/18986	0.0512821	10.8182	4.23582	0.0146956	0.0296557	0.0122351	TP53/ATM	2
BP	GO:0032350	regulation of hormone metabolic process	2/90	39/18986	0.0512821	10.8182	4.23582	0.0146956	0.0296557	0.0122351	HIF1A/GATA3	2
BP	GO:0034390	smooth muscle cell apoptotic process	2/90	39/18986	0.0512821	10.8182	4.23582	0.0146956	0.0296557	0.0122351	CDKN2A/IFNG	2
BP	GO:0070884	regulation of calcineurin-NFAT signaling cascade	2/90	39/18986	0.0512821	10.8182	4.23582	0.0146956	0.0296557	0.0122351	MTOR/TNF	2
BP	GO:0060079	excitatory postsynaptic potential	3/90	109/18986	0.0275229	5.80612	3.47282	0.0150691	0.0303742	0.0125315	PTEN/AKT1/MET	3
BP	GO:0090100	positive regulation of transmembrane receptor protein serine/threonine kinase signaling pathway	3/90	109/18986	0.0275229	5.80612	3.47282	0.0150691	0.0303742	0.0125315	SMAD4/TGFBR2/JAK2	3
BP	GO:0009060	aerobic respiration	4/90	200/18986	0.02	4.21911	3.15846	0.0151116	0.0304245	0.0125523	HIF1A/IDH1/IDH2/TNF	4
BP	GO:0140013	meiotic nuclear division	4/90	200/18986	0.02	4.21911	3.15846	0.0151116	0.0304245	0.0125523	BRCA2/PTEN/ATM/RAD51	4
BP	GO:0071560	cellular response to transforming growth factor beta stimulus	5/90	306/18986	0.0163399	3.44699	2.97814	0.0152038	0.0305924	0.0126215	TP53/SMAD4/TGFBR2/KMT2A/STAT3	5
BP	GO:0009303	rRNA transcription	2/90	40/18986	0.05	10.5478	4.17172	0.0154219	0.0309235	0.0127581	TP53/MTOR	2
BP	GO:0032965	regulation of collagen biosynthetic process	2/90	40/18986	0.05	10.5478	4.17172	0.0154219	0.0309235	0.0127581	IL6/RUNX1	2
BP	GO:0045023	G0 to G1 transition	2/90	40/18986	0.05	10.5478	4.17172	0.0154219	0.0309235	0.0127581	ARID1A/CHEK1	2
BP	GO:0048536	spleen development	2/90	40/18986	0.05	10.5478	4.17172	0.0154219	0.0309235	0.0127581	KMT2A/BCL2	2
BP	GO:0070269	pyroptosis	2/90	40/18986	0.05	10.5478	4.17172	0.0154219	0.0309235	0.0127581	CASP3/CASP8	2
BP	GO:0106056	regulation of calcineurin-mediated signaling	2/90	40/18986	0.05	10.5478	4.17172	0.0154219	0.0309235	0.0127581	MTOR/TNF	2
BP	GO:0001708	cell fate specification	3/90	110/18986	0.0272727	5.75333	3.45049	0.0154395	0.0309235	0.0127581	APC/CTNNB1/SMAD4	3
BP	GO:0060291	long-term synaptic potentiation	3/90	110/18986	0.0272727	5.75333	3.45049	0.0154395	0.0309235	0.0127581	BRAF/MAPK1/NTRK2	3
BP	GO:0007178	transmembrane receptor protein serine/threonine kinase signaling pathway	6/90	425/18986	0.0141176	2.9782	2.84646	0.0156202	0.0312675	0.0129001	TP53/MAPK3/SMAD4/TGFBR2/JAK2/STAT3	6
BP	GO:0032963	collagen metabolic process	3/90	111/18986	0.027027	5.7015	3.42844	0.015815	0.0316391	0.0130534	HIF1A/IL6/RUNX1	3
BP	GO:0021953	central nervous system neuron differentiation	4/90	203/18986	0.0197044	4.15676	3.12068	0.0158764	0.0317437	0.0130965	PTEN/NTRK2/CTNNB1/TAL1	4
BP	GO:0007143	female meiotic nuclear division	2/90	41/18986	0.0487805	10.2905	4.10985	0.0161633	0.0320774	0.0132342	PTEN/ATM	2
BP	GO:0010591	regulation of lamellipodium assembly	2/90	41/18986	0.0487805	10.2905	4.10985	0.0161633	0.0320774	0.0132342	PIK3CA/MTOR	2
BP	GO:0010762	regulation of fibroblast migration	2/90	41/18986	0.0487805	10.2905	4.10985	0.0161633	0.0320774	0.0132342	BRAF/AKT1	2
BP	GO:0030279	negative regulation of ossification	2/90	41/18986	0.0487805	10.2905	4.10985	0.0161633	0.0320774	0.0132342	HIF1A/BCL2	2
BP	GO:0040036	regulation of fibroblast growth factor receptor signaling pathway	2/90	41/18986	0.0487805	10.2905	4.10985	0.0161633	0.0320774	0.0132342	CTNNB1/GATA3	2
BP	GO:0042307	positive regulation of protein import into nucleus	2/90	41/18986	0.0487805	10.2905	4.10985	0.0161633	0.0320774	0.0132342	JAK2/IFNG	2
BP	GO:0046427	positive regulation of receptor signaling pathway via JAK-STAT	2/90	41/18986	0.0487805	10.2905	4.10985	0.0161633	0.0320774	0.0132342	JAK2/IL6	2
BP	GO:0051438	regulation of ubiquitin-protein transferase activity	2/90	41/18986	0.0487805	10.2905	4.10985	0.0161633	0.0320774	0.0132342	PTEN/CDKN2A	2
BP	GO:0062098	regulation of programmed necrotic cell death	2/90	41/18986	0.0487805	10.2905	4.10985	0.0161633	0.0320774	0.0132342	TP53/CASP8	2
BP	GO:0071542	dopaminergic neuron differentiation	2/90	41/18986	0.0487805	10.2905	4.10985	0.0161633	0.0320774	0.0132342	CTNNB1/HIF1A	2
BP	GO:0072210	metanephric nephron development	2/90	41/18986	0.0487805	10.2905	4.10985	0.0161633	0.0320774	0.0132342	RET/CTNNB1	2
BP	GO:0097242	amyloid-beta clearance	2/90	41/18986	0.0487805	10.2905	4.10985	0.0161633	0.0320774	0.0132342	TNF/IFNG	2
BP	GO:1904994	regulation of leukocyte adhesion to vascular endothelial cell	2/90	41/18986	0.0487805	10.2905	4.10985	0.0161633	0.0320774	0.0132342	IL6/TNF	2
BP	GO:0030038	contractile actin filament bundle assembly	3/90	112/18986	0.0267857	5.6506	3.40665	0.0161956	0.0320865	0.013238	BRAF/MTOR/MET	3
BP	GO:0043149	stress fiber assembly	3/90	112/18986	0.0267857	5.6506	3.40665	0.0161956	0.0320865	0.013238	BRAF/MTOR/MET	3
BP	GO:0140888	interferon-mediated signaling pathway	3/90	112/18986	0.0267857	5.6506	3.40665	0.0161956	0.0320865	0.013238	TP53/JAK2/IFNG	3
BP	GO:0031396	regulation of protein ubiquitination	4/90	205/18986	0.0195122	4.11621	3.09589	0.0163996	0.0324574	0.013391	PTEN/AKT1/CDKN2A/CTNNB1	4
BP	GO:0050807	regulation of synapse organization	5/90	312/18986	0.0160256	3.3807	2.9262	0.0164015	0.0324574	0.013391	AKT1/NTRK1/NTRK2/CTNNB1/TNF	5
BP	GO:0071559	response to transforming growth factor beta	5/90	313/18986	0.0159744	3.3699	2.91767	0.016607	0.0328455	0.0135511	TP53/SMAD4/TGFBR2/KMT2A/STAT3	5
BP	GO:0098739	import across plasma membrane	4/90	206/18986	0.0194175	4.09622	3.08361	0.0166652	0.0329418	0.0135908	AKT1/TNF/IFNG/MS4A1	4
BP	GO:0000578	embryonic axis specification	2/90	42/18986	0.047619	10.0455	4.05008	0.0169197	0.0333122	0.0137437	CTNNB1/SMAD4	2
BP	GO:0036297	interstrand cross-link repair	2/90	42/18986	0.047619	10.0455	4.05008	0.0169197	0.0333122	0.0137437	ATR/RAD51	2
BP	GO:0044319	wound healing, spreading of cells	2/90	42/18986	0.047619	10.0455	4.05008	0.0169197	0.0333122	0.0137437	PTEN/MTOR	2
BP	GO:0051154	negative regulation of striated muscle cell differentiation	2/90	42/18986	0.047619	10.0455	4.05008	0.0169197	0.0333122	0.0137437	SMAD4/EZH2	2
BP	GO:0090505	epiboly involved in wound healing	2/90	42/18986	0.047619	10.0455	4.05008	0.0169197	0.0333122	0.0137437	PTEN/MTOR	2
BP	GO:1901532	regulation of hematopoietic progenitor cell differentiation	2/90	42/18986	0.047619	10.0455	4.05008	0.0169197	0.0333122	0.0137437	CDK6/SPI1	2
BP	GO:1902742	apoptotic process involved in development	2/90	42/18986	0.047619	10.0455	4.05008	0.0169197	0.0333122	0.0137437	BAX/CHEK1	2
BP	GO:0042752	regulation of circadian rhythm	3/90	114/18986	0.0263158	5.55146	3.36385	0.0169723	0.0333967	0.0137785	TP53/MTOR/EZH2	3
BP	GO:0000422	autophagy of mitochondrion	3/90	115/18986	0.026087	5.50319	3.34282	0.0173683	0.0341374	0.0140841	TP53/CDKN2A/HIF1A	3
BP	GO:0051303	establishment of chromosome localization	3/90	115/18986	0.026087	5.50319	3.34282	0.0173683	0.0341374	0.0140841	RB1/APC/ATM	3
BP	GO:0050803	regulation of synapse structure or activity	5/90	318/18986	0.0157233	3.31691	2.87552	0.0176607	0.034615	0.0142812	AKT1/NTRK1/NTRK2/CTNNB1/TNF	5
BP	GO:0002714	positive regulation of B cell mediated immunity	2/90	43/18986	0.0465116	9.81189	3.99227	0.017691	0.034615	0.0142812	TNF/PTPRC	2
BP	GO:0002891	positive regulation of immunoglobulin mediated immune response	2/90	43/18986	0.0465116	9.81189	3.99227	0.017691	0.034615	0.0142812	TNF/PTPRC	2
BP	GO:0016202	regulation of striated muscle tissue development	2/90	43/18986	0.0465116	9.81189	3.99227	0.017691	0.034615	0.0142812	CTNNB1/BCL2	2
BP	GO:0045124	regulation of bone resorption	2/90	43/18986	0.0465116	9.81189	3.99227	0.017691	0.034615	0.0142812	EGFR/IL6	2
BP	GO:0045746	negative regulation of Notch signaling pathway	2/90	43/18986	0.0465116	9.81189	3.99227	0.017691	0.034615	0.0142812	AKT1/BCL6	2
BP	GO:0060412	ventricular septum morphogenesis	2/90	43/18986	0.0465116	9.81189	3.99227	0.017691	0.034615	0.0142812	SMAD4/TGFBR2	2
BP	GO:0090504	epiboly	2/90	43/18986	0.0465116	9.81189	3.99227	0.017691	0.034615	0.0142812	PTEN/MTOR	2
BP	GO:0044703	multi-organism reproductive process	4/90	210/18986	0.0190476	4.0182	3.03527	0.0177548	0.0347202	0.0143245	AKT1/STAT5B/HAVCR2/BCL2	4
BP	GO:0006661	phosphatidylinositol biosynthetic process	3/90	116/18986	0.0258621	5.45575	3.32204	0.0177695	0.0347295	0.0143284	PIK3CA/PTEN/ATM	3
BP	GO:0010828	positive regulation of glucose transmembrane transport	2/90	44/18986	0.0454545	9.58889	3.93633	0.018477	0.0360515	0.0148738	BRAF/AKT1	2
BP	GO:0035794	positive regulation of mitochondrial membrane permeability	2/90	44/18986	0.0454545	9.58889	3.93633	0.018477	0.0360515	0.0148738	TP53/BAX	2
BP	GO:0048821	erythrocyte development	2/90	44/18986	0.0454545	9.58889	3.93633	0.018477	0.0360515	0.0148738	TAL1/BCL6	2
BP	GO:0006368	transcription elongation by RNA polymerase II	3/90	118/18986	0.0254237	5.36328	3.2812	0.0185874	0.0361907	0.0149312	CTNNB1/VHL/EZH2	3
BP	GO:0046822	regulation of nucleocytoplasmic transport	3/90	118/18986	0.0254237	5.36328	3.2812	0.0185874	0.0361907	0.0149312	CDKN2A/JAK2/IFNG	3
BP	GO:1904659	glucose transmembrane transport	3/90	118/18986	0.0254237	5.36328	3.2812	0.0185874	0.0361907	0.0149312	BRAF/AKT1/TNF	3
BP	GO:0007626	locomotory behavior	4/90	213/18986	0.0187793	3.96161	2.9998	0.0186004	0.0361907	0.0149312	PTEN/MTOR/ALK/TAL1	4
BP	GO:0045732	positive regulation of protein catabolic process	4/90	213/18986	0.0187793	3.96161	2.9998	0.0186004	0.0361907	0.0149312	AKT1/APC/TNF/IFNG	4
BP	GO:0031503	protein-containing complex localization	4/90	214/18986	0.0186916	3.94309	2.98812	0.0188878	0.0367292	0.0151534	HRAS/ERBB2/ATM/ATR	4
BP	GO:0099565	chemical synaptic transmission, postsynaptic	3/90	119/18986	0.0252101	5.31821	3.26112	0.019004	0.0369346	0.0152381	PTEN/AKT1/MET	3
BP	GO:0010712	regulation of collagen metabolic process	2/90	45/18986	0.0444444	9.3758	3.88215	0.0192775	0.0373617	0.0154143	IL6/RUNX1	2
BP	GO:0051602	response to electrical stimulus	2/90	45/18986	0.0444444	9.3758	3.88215	0.0192775	0.0373617	0.0154143	PTEN/NTRK1	2
BP	GO:1901524	regulation of mitophagy	2/90	45/18986	0.0444444	9.3758	3.88215	0.0192775	0.0373617	0.0154143	TP53/HIF1A	2
BP	GO:1901861	regulation of muscle tissue development	2/90	45/18986	0.0444444	9.3758	3.88215	0.0192775	0.0373617	0.0154143	CTNNB1/BCL2	2
BP	GO:1990000	amyloid fibril formation	2/90	45/18986	0.0444444	9.3758	3.88215	0.0192775	0.0373617	0.0154143	CDKN2A/VHL	2
BP	GO:0000045	autophagosome assembly	3/90	120/18986	0.025	5.27389	3.24127	0.0194259	0.0376282	0.0155243	MTOR/ATM/CHEK2	3
BP	GO:0031032	actomyosin structure organization	4/90	216/18986	0.0185185	3.90658	2.96496	0.0194708	0.0376942	0.0155515	BRAF/MTOR/MET/SMAD4	4
BP	GO:0008645	hexose transmembrane transport	3/90	121/18986	0.0247934	5.2303	3.22164	0.0198529	0.0384125	0.0158479	BRAF/AKT1/TNF	3
BP	GO:0044706	multi-multicellular organism process	4/90	218/18986	0.0183486	3.87074	2.94209	0.0200649	0.0387251	0.0159768	AKT1/STAT5B/HAVCR2/BCL2	4
BP	GO:0008038	neuron recognition	2/90	46/18986	0.0434783	9.17198	3.82964	0.0200925	0.0387251	0.0159768	CXCR4/CASP3	2
BP	GO:0045601	regulation of endothelial cell differentiation	2/90	46/18986	0.0434783	9.17198	3.82964	0.0200925	0.0387251	0.0159768	CTNNB1/TNF	2
BP	GO:0045687	positive regulation of glial cell differentiation	2/90	46/18986	0.0434783	9.17198	3.82964	0.0200925	0.0387251	0.0159768	MTOR/CXCR4	2
BP	GO:0060443	mammary gland morphogenesis	2/90	46/18986	0.0434783	9.17198	3.82964	0.0200925	0.0387251	0.0159768	TGFBR2/BAX	2
BP	GO:0097028	dendritic cell differentiation	2/90	46/18986	0.0434783	9.17198	3.82964	0.0200925	0.0387251	0.0159768	TGFBR2/FLT3	2
BP	GO:1905521	regulation of macrophage migration	2/90	46/18986	0.0434783	9.17198	3.82964	0.0200925	0.0387251	0.0159768	MAPK1/MAPK3	2
BP	GO:0051092	positive regulation of NF-kappaB transcription factor activity	3/90	122/18986	0.0245902	5.18743	3.20223	0.0202851	0.0390747	0.0161211	ALK/NTRK1/TNF	3
BP	GO:0030326	embryonic limb morphogenesis	3/90	123/18986	0.0243902	5.14526	3.18303	0.0207225	0.0398509	0.0164413	CTNNB1/SMAD4/BAX	3
BP	GO:0035113	embryonic appendage morphogenesis	3/90	123/18986	0.0243902	5.14526	3.18303	0.0207225	0.0398509	0.0164413	CTNNB1/SMAD4/BAX	3
BP	GO:0050000	chromosome localization	3/90	123/18986	0.0243902	5.14526	3.18303	0.0207225	0.0398509	0.0164413	RB1/APC/ATM	3
BP	GO:0006775	fat-soluble vitamin metabolic process	2/90	47/18986	0.0425532	8.97683	3.7787	0.0209216	0.0400566	0.0165262	TNF/IFNG	2
BP	GO:0010830	regulation of myotube differentiation	2/90	47/18986	0.0425532	8.97683	3.7787	0.0209216	0.0400566	0.0165262	MTOR/BCL2	2
BP	GO:0033173	calcineurin-NFAT signaling cascade	2/90	47/18986	0.0425532	8.97683	3.7787	0.0209216	0.0400566	0.0165262	MTOR/TNF	2
BP	GO:0043154	negative regulation of cysteine-type endopeptidase activity involved in apoptotic process	2/90	47/18986	0.0425532	8.97683	3.7787	0.0209216	0.0400566	0.0165262	AKT1/TNF	2
BP	GO:0045840	positive regulation of mitotic nuclear division	2/90	47/18986	0.0425532	8.97683	3.7787	0.0209216	0.0400566	0.0165262	RB1/TNF	2
BP	GO:0048247	lymphocyte chemotaxis	2/90	47/18986	0.0425532	8.97683	3.7787	0.0209216	0.0400566	0.0165262	CXCL10/CCL2	2
BP	GO:0048634	regulation of muscle organ development	2/90	47/18986	0.0425532	8.97683	3.7787	0.0209216	0.0400566	0.0165262	CTNNB1/BCL2	2
BP	GO:0051205	protein insertion into membrane	2/90	47/18986	0.0425532	8.97683	3.7787	0.0209216	0.0400566	0.0165262	EGFR/BAX	2
BP	GO:0015749	monosaccharide transmembrane transport	3/90	124/18986	0.0241935	5.10376	3.16403	0.021165	0.0404557	0.0166908	BRAF/AKT1/TNF	3
BP	GO:0031640	killing of cells of another organism	3/90	124/18986	0.0241935	5.10376	3.16403	0.021165	0.0404557	0.0166908	IFNG/CXCL8/CXCL10	3
BP	GO:0141061	disruption of cell in another organism	3/90	124/18986	0.0241935	5.10376	3.16403	0.021165	0.0404557	0.0166908	IFNG/CXCL8/CXCL10	3
BP	GO:0016311	dephosphorylation	4/90	222/18986	0.018018	3.801	2.89713	0.0212864	0.0406206	0.0167589	PTEN/TNF/IFNG/PTPRC	4
BP	GO:0099504	synaptic vesicle cycle	4/90	222/18986	0.018018	3.801	2.89713	0.0212864	0.0406206	0.0167589	BRAF/PTEN/CTNNB1/CASP3	4
BP	GO:1903046	meiotic cell cycle process	4/90	222/18986	0.018018	3.801	2.89713	0.0212864	0.0406206	0.0167589	BRCA2/PTEN/ATM/RAD51	4
BP	GO:0043123	positive regulation of canonical NF-kappaB signal transduction	4/90	223/18986	0.0179372	3.78396	2.88606	0.0215987	0.0411941	0.0169955	STAT3/TNF/CD4/CASP8	4
BP	GO:0072655	establishment of protein localization to mitochondrion	3/90	125/18986	0.024	5.06293	3.14524	0.0216127	0.0411982	0.0169972	AKT1/CDKN2A/BAX	3
BP	GO:0002673	regulation of acute inflammatory response	2/90	48/18986	0.0416667	8.78981	3.72926	0.0217649	0.0413069	0.017042	IL6/TNF	2
BP	GO:0002920	regulation of humoral immune response	2/90	48/18986	0.0416667	8.78981	3.72926	0.0217649	0.0413069	0.017042	TNF/PTPRC	2
BP	GO:0006356	regulation of transcription by RNA polymerase I	2/90	48/18986	0.0416667	8.78981	3.72926	0.0217649	0.0413069	0.017042	MTOR/ERBB2	2
BP	GO:0006953	acute-phase response	2/90	48/18986	0.0416667	8.78981	3.72926	0.0217649	0.0413069	0.017042	IL6/TNF	2
BP	GO:0048806	genitalia development	2/90	48/18986	0.0416667	8.78981	3.72926	0.0217649	0.0413069	0.017042	CTNNB1/BAX	2
BP	GO:0071526	semaphorin-plexin signaling pathway	2/90	48/18986	0.0416667	8.78981	3.72926	0.0217649	0.0413069	0.017042	ERBB2/MET	2
BP	GO:1902108	regulation of mitochondrial membrane permeability involved in apoptotic process	2/90	48/18986	0.0416667	8.78981	3.72926	0.0217649	0.0413069	0.017042	TP53/BAX	2
BP	GO:1904894	positive regulation of receptor signaling pathway via STAT	2/90	48/18986	0.0416667	8.78981	3.72926	0.0217649	0.0413069	0.017042	JAK2/IL6	2
BP	GO:0141060	disruption of anatomical structure in another organism	3/90	127/18986	0.023622	4.9832	3.10825	0.0225237	0.0425158	0.0175408	IFNG/CXCL8/CXCL10	3
BP	GO:1905037	autophagosome organization	3/90	127/18986	0.023622	4.9832	3.10825	0.0225237	0.0425158	0.0175408	MTOR/ATM/CHEK2	3
BP	GO:0030198	extracellular matrix organization	5/90	339/18986	0.0147493	3.11144	2.70717	0.0225686	0.0425158	0.0175408	RB1/SMAD4/IL6/TNF/RUNX1	5
BP	GO:0006509	membrane protein ectodomain proteolysis	2/90	49/18986	0.0408163	8.61043	3.68123	0.0226221	0.0425158	0.0175408	TNF/IFNG	2
BP	GO:0007094	mitotic spindle assembly checkpoint signaling	2/90	49/18986	0.0408163	8.61043	3.68123	0.0226221	0.0425158	0.0175408	APC/ATM	2
BP	GO:0021795	cerebral cortex cell migration	2/90	49/18986	0.0408163	8.61043	3.68123	0.0226221	0.0425158	0.0175408	EGFR/CTNNB1	2
BP	GO:0033628	regulation of cell adhesion mediated by integrin	2/90	49/18986	0.0408163	8.61043	3.68123	0.0226221	0.0425158	0.0175408	RET/CD3E	2
BP	GO:0035272	exocrine system development	2/90	49/18986	0.0408163	8.61043	3.68123	0.0226221	0.0425158	0.0175408	EGFR/TNF	2
BP	GO:0035850	epithelial cell differentiation involved in kidney development	2/90	49/18986	0.0408163	8.61043	3.68123	0.0226221	0.0425158	0.0175408	CTNNB1/GATA3	2
BP	GO:0042149	cellular response to glucose starvation	2/90	49/18986	0.0408163	8.61043	3.68123	0.0226221	0.0425158	0.0175408	TP53/BCL2	2
BP	GO:0043330	response to exogenous dsRNA	2/90	49/18986	0.0408163	8.61043	3.68123	0.0226221	0.0425158	0.0175408	MAPK1/MAPK3	2
BP	GO:0045922	negative regulation of fatty acid metabolic process	2/90	49/18986	0.0408163	8.61043	3.68123	0.0226221	0.0425158	0.0175408	BRCA1/AKT1	2
BP	GO:0048066	developmental pigmentation	2/90	49/18986	0.0408163	8.61043	3.68123	0.0226221	0.0425158	0.0175408	BCL2/BAX	2
BP	GO:0061028	establishment of endothelial barrier	2/90	49/18986	0.0408163	8.61043	3.68123	0.0226221	0.0425158	0.0175408	TNF/FOXP3	2
BP	GO:0071173	spindle assembly checkpoint signaling	2/90	49/18986	0.0408163	8.61043	3.68123	0.0226221	0.0425158	0.0175408	APC/ATM	2
BP	GO:0071174	mitotic spindle checkpoint signaling	2/90	49/18986	0.0408163	8.61043	3.68123	0.0226221	0.0425158	0.0175408	APC/ATM	2
BP	GO:0097720	calcineurin-mediated signaling	2/90	49/18986	0.0408163	8.61043	3.68123	0.0226221	0.0425158	0.0175408	MTOR/TNF	2
BP	GO:1905710	positive regulation of membrane permeability	2/90	49/18986	0.0408163	8.61043	3.68123	0.0226221	0.0425158	0.0175408	TP53/BAX	2
BP	GO:0043062	extracellular structure organization	5/90	340/18986	0.0147059	3.10229	2.69948	0.0228223	0.0428689	0.0176865	RB1/SMAD4/IL6/TNF/RUNX1	5
BP	GO:0045229	external encapsulating structure organization	5/90	341/18986	0.0146628	3.09319	2.69182	0.0230778	0.0433254	0.0178748	RB1/SMAD4/IL6/TNF/RUNX1	5
BP	GO:0003012	muscle system process	6/90	465/18986	0.0129032	2.72201	2.5946	0.0231664	0.0434448	0.0179241	PIK3CA/MTOR/SMAD4/EZH2/TNF/CXCR4	6
BP	GO:0007015	actin filament organization	6/90	465/18986	0.0129032	2.72201	2.5946	0.0231664	0.0434448	0.0179241	BRAF/PIK3CA/MTOR/MET/JAK2/BCL2	6
BP	GO:0042471	ear morphogenesis	3/90	129/18986	0.0232558	4.90594	3.07203	0.0234555	0.0438916	0.0181084	MAPK1/MAPK3/GATA3	3
BP	GO:0043244	regulation of protein-containing complex disassembly	3/90	129/18986	0.0232558	4.90594	3.07203	0.0234555	0.0438916	0.0181084	PIK3CA/APC/TNF	3
BP	GO:0045471	response to ethanol	3/90	129/18986	0.0232558	4.90594	3.07203	0.0234555	0.0438916	0.0181084	DNMT3A/TNF/CASP8	3
BP	GO:0019320	hexose catabolic process	2/90	50/18986	0.04	8.43822	3.63456	0.023493	0.0438916	0.0181084	TP53/BAD	2
BP	GO:0022602	ovulation cycle process	2/90	50/18986	0.04	8.43822	3.63456	0.023493	0.0438916	0.0181084	STAT5B/CASP3	2
BP	GO:0031577	spindle checkpoint signaling	2/90	50/18986	0.04	8.43822	3.63456	0.023493	0.0438916	0.0181084	APC/ATM	2
BP	GO:0140894	endolysosomal toll-like receptor signaling pathway	2/90	50/18986	0.04	8.43822	3.63456	0.023493	0.0438916	0.0181084	TNF/HAVCR2	2
BP	GO:0043583	ear development	4/90	229/18986	0.0174672	3.68481	2.82093	0.0235321	0.0439409	0.0181287	MAPK1/MAPK3/GATA3/BCL2	4
BP	GO:0051051	negative regulation of transport	6/90	467/18986	0.012848	2.71035	2.58271	0.0235983	0.0440409	0.01817	BRAF/PTEN/AKT1/TNF/SPI1/BCL2	6
BP	GO:0050830	defense response to Gram-positive bacterium	3/90	130/18986	0.0230769	4.86821	3.0542	0.0239291	0.0446343	0.0184148	IL6/TNF/HAVCR2	3
BP	GO:0033046	negative regulation of sister chromatid segregation	2/90	51/18986	0.0392157	8.27277	3.58917	0.0243777	0.0452282	0.0186598	APC/ATM	2
BP	GO:0033048	negative regulation of mitotic sister chromatid segregation	2/90	51/18986	0.0392157	8.27277	3.58917	0.0243777	0.0452282	0.0186598	APC/ATM	2
BP	GO:0038084	vascular endothelial growth factor signaling pathway	2/90	51/18986	0.0392157	8.27277	3.58917	0.0243777	0.0452282	0.0186598	PIK3CA/FLT3	2
BP	GO:0042311	vasodilation	2/90	51/18986	0.0392157	8.27277	3.58917	0.0243777	0.0452282	0.0186598	EGFR/TNF	2
BP	GO:0045841	negative regulation of mitotic metaphase/anaphase transition	2/90	51/18986	0.0392157	8.27277	3.58917	0.0243777	0.0452282	0.0186598	APC/ATM	2
BP	GO:0046850	regulation of bone remodeling	2/90	51/18986	0.0392157	8.27277	3.58917	0.0243777	0.0452282	0.0186598	EGFR/IL6	2
BP	GO:0051155	positive regulation of striated muscle cell differentiation	2/90	51/18986	0.0392157	8.27277	3.58917	0.0243777	0.0452282	0.0186598	MTOR/BCL2	2
BP	GO:0051496	positive regulation of stress fiber assembly	2/90	51/18986	0.0392157	8.27277	3.58917	0.0243777	0.0452282	0.0186598	BRAF/MTOR	2
BP	GO:1903146	regulation of autophagy of mitochondrion	2/90	51/18986	0.0392157	8.27277	3.58917	0.0243777	0.0452282	0.0186598	TP53/HIF1A	2
BP	GO:2000816	negative regulation of mitotic sister chromatid separation	2/90	51/18986	0.0392157	8.27277	3.58917	0.0243777	0.0452282	0.0186598	APC/ATM	2
BP	GO:0048588	developmental cell growth	4/90	232/18986	0.0172414	3.63716	2.78918	0.0245371	0.0454996	0.0187718	CTNNB1/TGFBR2/KMT2D/CXCR4	4
BP	GO:0001704	formation of primary germ layer	3/90	132/18986	0.0227273	4.79444	3.01908	0.0248919	0.0461084	0.019023	MAP2K1/CTNNB1/TAL1	3
BP	GO:0007127	meiosis I	3/90	132/18986	0.0227273	4.79444	3.01908	0.0248919	0.0461084	0.019023	BRCA2/ATM/RAD51	3
BP	GO:0009150	purine ribonucleotide metabolic process	5/90	348/18986	0.0143678	3.03097	2.63897	0.0249186	0.0461332	0.0190332	MTOR/HIF1A/STAT3/IFNG/BAD	5
BP	GO:0009299	mRNA transcription	2/90	52/18986	0.0384615	8.11368	3.545	0.0252758	0.0465959	0.0192241	TP53/STAT3	2
BP	GO:0032924	activin receptor signaling pathway	2/90	52/18986	0.0384615	8.11368	3.545	0.0252758	0.0465959	0.0192241	SMAD4/TGFBR2	2
BP	GO:0032964	collagen biosynthetic process	2/90	52/18986	0.0384615	8.11368	3.545	0.0252758	0.0465959	0.0192241	IL6/RUNX1	2
BP	GO:0035987	endodermal cell differentiation	2/90	52/18986	0.0384615	8.11368	3.545	0.0252758	0.0465959	0.0192241	MAP2K1/CTNNB1	2
BP	GO:0045910	negative regulation of DNA recombination	2/90	52/18986	0.0384615	8.11368	3.545	0.0252758	0.0465959	0.0192241	FOXP3/BCL6	2
BP	GO:0060688	regulation of morphogenesis of a branching structure	2/90	52/18986	0.0384615	8.11368	3.545	0.0252758	0.0465959	0.0192241	CTNNB1/TNF	2
BP	GO:1903539	protein localization to postsynaptic membrane	2/90	52/18986	0.0384615	8.11368	3.545	0.0252758	0.0465959	0.0192241	HRAS/ERBB2	2
BP	GO:1905562	regulation of vascular endothelial cell proliferation	2/90	52/18986	0.0384615	8.11368	3.545	0.0252758	0.0465959	0.0192241	STAT3/CCL2	2
BP	GO:0014902	myotube differentiation	3/90	133/18986	0.0225564	4.7584	3.00179	0.0253811	0.0467405	0.0192838	MTOR/CXCL10/BCL2	3
BP	GO:0070585	protein localization to mitochondrion	3/90	133/18986	0.0225564	4.7584	3.00179	0.0253811	0.0467405	0.0192838	AKT1/CDKN2A/BAX	3
BP	GO:0006354	DNA-templated transcription elongation	3/90	134/18986	0.0223881	4.72289	2.98466	0.0258754	0.0476004	0.0196385	CTNNB1/VHL/EZH2	3
BP	GO:0038061	non-canonical NF-kappaB signal transduction	3/90	134/18986	0.0223881	4.72289	2.98466	0.0258754	0.0476004	0.0196385	TNF/HAVCR2/SPI1	3
BP	GO:0001754	eye photoreceptor cell differentiation	2/90	53/18986	0.0377358	7.96059	3.502	0.0261873	0.0479456	0.019781	NTRK2/STAT3	2
BP	GO:0021695	cerebellar cortex development	2/90	53/18986	0.0377358	7.96059	3.502	0.0261873	0.0479456	0.019781	MAP2K1/EZH2	2
BP	GO:0030520	intracellular estrogen receptor signaling pathway	2/90	53/18986	0.0377358	7.96059	3.502	0.0261873	0.0479456	0.019781	BRCA1/KMT2D	2
BP	GO:0031648	protein destabilization	2/90	53/18986	0.0377358	7.96059	3.502	0.0261873	0.0479456	0.019781	MTOR/CDKN2A	2
BP	GO:0101023	vascular endothelial cell proliferation	2/90	53/18986	0.0377358	7.96059	3.502	0.0261873	0.0479456	0.019781	STAT3/CCL2	2
BP	GO:1902100	negative regulation of metaphase/anaphase transition of cell cycle	2/90	53/18986	0.0377358	7.96059	3.502	0.0261873	0.0479456	0.019781	APC/ATM	2
BP	GO:1902743	regulation of lamellipodium organization	2/90	53/18986	0.0377358	7.96059	3.502	0.0261873	0.0479456	0.019781	PIK3CA/MTOR	2
BP	GO:1904707	positive regulation of vascular associated smooth muscle cell proliferation	2/90	53/18986	0.0377358	7.96059	3.502	0.0261873	0.0479456	0.019781	JAK2/TNF	2
BP	GO:1905819	negative regulation of chromosome separation	2/90	53/18986	0.0377358	7.96059	3.502	0.0261873	0.0479456	0.019781	APC/ATM	2
BP	GO:0061844	antimicrobial humoral immune response mediated by antimicrobial peptide	3/90	136/18986	0.0220588	4.65343	2.95091	0.0268797	0.0491874	0.0202933	CXCL8/CXCL10/CCL2	3
BP	GO:0016358	dendrite development	4/90	239/18986	0.0167364	3.53064	2.71709	0.0269822	0.0493489	0.0203599	PTEN/ALK/EZH2/CD3E	4
BP	GO:0008608	attachment of spindle microtubules to kinetochore	2/90	54/18986	0.037037	7.81317	3.46011	0.0271119	0.0494302	0.0203935	RB1/APC	2
BP	GO:0010543	regulation of platelet activation	2/90	54/18986	0.037037	7.81317	3.46011	0.0271119	0.0494302	0.0203935	JAK2/IL6	2
BP	GO:0010559	regulation of glycoprotein biosynthetic process	2/90	54/18986	0.037037	7.81317	3.46011	0.0271119	0.0494302	0.0203935	CTNNB1/BCL2	2
BP	GO:0046365	monosaccharide catabolic process	2/90	54/18986	0.037037	7.81317	3.46011	0.0271119	0.0494302	0.0203935	TP53/BAD	2
BP	GO:0051985	negative regulation of chromosome segregation	2/90	54/18986	0.037037	7.81317	3.46011	0.0271119	0.0494302	0.0203935	APC/ATM	2
BP	GO:2000117	negative regulation of cysteine-type endopeptidase activity	2/90	54/18986	0.037037	7.81317	3.46011	0.0271119	0.0494302	0.0203935	AKT1/TNF	2
BP	GO:0034219	carbohydrate transmembrane transport	3/90	137/18986	0.0218978	4.61946	2.93428	0.0273895	0.0499101	0.0205915	BRAF/AKT1/TNF	3
CC	GO:0009897	external side of plasma membrane	17/90	407/19960	0.041769	9.26345	11.3356	3.13356e-12	6.45514e-10	3.76028e-10	TGFBR2/TNF/CXCL10/CCR5/CXCR4/PDCD1/CD274/CTLA4/LAG3/CD3D/CD3E/CD3G/CD4/CD8A/MS4A1/CD19/PTPRC	17
CC	GO:0045121	membrane raft	12/90	293/19960	0.0409556	9.08305	9.38062	7.89993e-09	5.8525e-07	3.40922e-07	EGFR/MAPK1/MAPK3/CTNNB1/TGFBR2/JAK2/TNF/CD4/CD8A/MS4A1/CD19/PTPRC	12
CC	GO:0098857	membrane microdomain	12/90	295/19960	0.040678	9.02147	9.34135	8.52306e-09	5.8525e-07	3.40922e-07	EGFR/MAPK1/MAPK3/CTNNB1/TGFBR2/JAK2/TNF/CD4/CD8A/MS4A1/CD19/PTPRC	12
CC	GO:0097136	Bcl-2 family protein complex	4/90	10/19960	0.4	88.7111	18.6713	7.9496e-08	3.34748e-06	1.94999e-06	BCL2/MCL1/BAX/BAD	4
CC	GO:0005769	early endosome	13/90	438/19960	0.0296804	6.58245	7.95044	8.12496e-08	3.34748e-06	1.94999e-06	EGFR/MAPK1/MAPK3/MAP2K1/MAP2K2/ERBB2/RET/NTRK1/NTRK2/CXCR4/CD274/HAVCR2/CD4	13
CC	GO:0016605	PML body	7/90	109/19960	0.0642202	14.2426	9.33012	6.13658e-07	2.10689e-05	1.22732e-05	TP53/PTEN/MTOR/RB1/ATR/CHEK2/RAD51	7
CC	GO:0044853	plasma membrane raft	7/90	116/19960	0.0603448	13.3831	9.00196	9.36122e-07	2.75487e-05	1.60478e-05	MAPK1/MAPK3/CTNNB1/TGFBR2/JAK2/CD8A/MS4A1	7
CC	GO:0090575	RNA polymerase II transcription regulator complex	9/90	257/19960	0.0350195	7.76654	7.34782	2.4077e-06	6.19982e-05	3.61155e-05	MYC/RB1/CTNNB1/SMAD4/HIF1A/STAT3/STAT5A/STAT5B/RUNX1	9
CC	GO:0000781	chromosome, telomeric region	7/90	173/19960	0.0404624	8.97367	7.08897	1.3278e-05	0.000287907	0.000167713	BRCA2/EZH2/ATM/ATR/CHEK1/CHEK2/RAD51	7
CC	GO:0098687	chromosomal region	10/90	404/19960	0.0247525	5.48955	6.13543	1.39761e-05	0.000287907	0.000167713	BRCA2/APC/EZH2/DNMT3A/IKZF1/ATM/ATR/CHEK1/CHEK2/RAD51	10
CC	GO:0098802	plasma membrane signaling receptor complex	9/90	326/19960	0.0276074	6.1227	6.27617	1.63855e-05	0.000306855	0.000178751	ERBB2/TGFBR2/JAK2/IL6/CD3D/CD3E/CD3G/CD4/CD8A	9
CC	GO:0042105	alpha-beta T cell receptor complex	3/90	12/19960	0.25	55.4444	12.6966	1.89378e-05	0.0003251	0.000189378	CD3D/CD3E/CD3G	3
CC	GO:0000800	lateral element	3/90	14/19960	0.214286	47.5238	11.7193	3.11293e-05	0.00049328	0.000287347	BRCA1/BRCA2/RAD51	3
CC	GO:0005901	caveola	5/90	82/19960	0.0609756	13.523	7.64754	3.45812e-05	0.000508838	0.00029641	MAPK1/MAPK3/CTNNB1/TGFBR2/JAK2	5
CC	GO:0045334	clathrin-coated endocytic vesicle	5/90	93/19960	0.0537634	11.9235	7.10608	6.3354e-05	0.000866709	0.000504879	EGFR/CTLA4/CD3D/CD3G/CD4	5
CC	GO:0005741	mitochondrial outer membrane	7/90	223/19960	0.0313901	6.96163	6.02516	6.73172e-05	0.000866709	0.000504879	KRAS/MTOR/BCL2/MCL1/CASP8/BAX/BAD	7
CC	GO:0005925	focal adhesion	9/90	424/19960	0.0212264	4.70755	5.1933	0.000125044	0.00135574	0.000789753	EGFR/KRAS/MAPK1/MAPK3/MAP2K1/MAP2K2/CTNNB1/JAK2/PTPRC	9
CC	GO:0031968	organelle outer membrane	7/90	252/19960	0.0277778	6.16049	5.54833	0.000144168	0.00135574	0.000789753	KRAS/MTOR/BCL2/MCL1/CASP8/BAX/BAD	7
CC	GO:0000307	cyclin-dependent protein kinase holoenzyme complex	4/90	59/19960	0.0677966	15.0358	7.26636	0.000145545	0.00135574	0.000789753	RB1/CCND1/CDK4/CDK6	4
CC	GO:0031252	cell leading edge	9/90	433/19960	0.0207852	4.6097	5.1108	0.000146425	0.00135574	0.000789753	EGFR/PIK3CA/AKT1/CDK6/ERBB2/APC/CTNNB1/CXCR4/CASP8	9
CC	GO:1990391	DNA repair complex	3/90	23/19960	0.130435	28.9275	9.019	0.000147069	0.00135574	0.000789753	BRCA1/BRCA2/ATM	3
CC	GO:0030055	cell-substrate junction	9/90	434/19960	0.0207373	4.59908	5.10177	0.000148979	0.00135574	0.000789753	EGFR/KRAS/MAPK1/MAPK3/MAP2K1/MAP2K2/CTNNB1/JAK2/PTPRC	9
CC	GO:0019867	outer membrane	7/90	254/19960	0.0275591	6.11199	5.51822	0.000151369	0.00135574	0.000789753	KRAS/MTOR/BCL2/MCL1/CASP8/BAX/BAD	7
CC	GO:0000791	euchromatin	4/90	63/19960	0.0634921	14.0811	6.99864	0.00018789	0.00161272	0.00093945	CTNNB1/HIF1A/DNMT3A/JAK2	4
CC	GO:0030669	clathrin-coated endocytic vesicle membrane	4/90	75/19960	0.0533333	11.8281	6.32286	0.000367929	0.00303174	0.00176606	EGFR/CD3D/CD3G/CD4	4
CC	GO:1902554	serine/threonine protein kinase complex	5/90	139/19960	0.0359712	7.97762	5.55576	0.000416659	0.00330122	0.00192304	RB1/CCND1/CDK4/CDK6/TGFBR2	5
CC	GO:0017053	transcription repressor complex	4/90	79/19960	0.0506329	11.2293	6.13098	0.000448631	0.00342289	0.00199392	TP53/MYC/CCND1/CTNNB1	4
CC	GO:0000794	condensed nuclear chromosome	4/90	81/19960	0.0493827	10.952	6.04014	0.000493384	0.00362989	0.0021145	BRCA1/BRCA2/CHEK1/RAD51	4
CC	GO:0000792	heterochromatin	4/90	82/19960	0.0487805	10.8184	5.9959	0.000516912	0.00367186	0.00213895	CDKN2A/EZH2/DNMT3A/IKZF1	4
CC	GO:0005770	late endosome	7/90	318/19960	0.0220126	4.8819	4.69631	0.000588516	0.00391901	0.00228292	EGFR/MAPK1/MAPK3/MAP2K1/MAP2K2/NTRK1/CXCR4	7
CC	GO:0042101	T cell receptor complex	5/90	150/19960	0.0333333	7.39259	5.28898	0.000589753	0.00391901	0.00228292	CD3D/CD3E/CD3G/CD4/CD8A	5
CC	GO:1902911	protein kinase complex	5/90	153/19960	0.0326797	7.24764	5.22088	0.000645152	0.00415317	0.00241932	RB1/CCND1/CDK4/CDK6/TGFBR2	5
CC	GO:0000795	synaptonemal complex	3/90	40/19960	0.075	16.6333	6.66083	0.000776254	0.00470318	0.00273972	BRCA1/BRCA2/RAD51	3
CC	GO:0099086	synaptonemal structure	3/90	40/19960	0.075	16.6333	6.66083	0.000776254	0.00470318	0.00273972	BRCA1/BRCA2/RAD51	3
CC	GO:0009898	cytoplasmic side of plasma membrane	5/90	163/19960	0.0306748	6.803	5.00655	0.000858283	0.00505161	0.00294269	KRAS/PTEN/MAP2K2/JAK2/PTPRC	5
CC	GO:0019898	extrinsic component of membrane	5/90	167/19960	0.0299401	6.64005	4.92581	0.000956782	0.00547492	0.00318927	PIK3CA/APC/CTNNB1/JAK2/ATM	5
CC	GO:0000152	nuclear ubiquitin ligase complex	3/90	47/19960	0.0638298	14.156	6.07711	0.00124532	0.0069334	0.00403887	BRCA1/BRCA2/RAD51	3
CC	GO:0030877	beta-catenin destruction complex	2/90	12/19960	0.166667	36.963	8.38664	0.00128858	0.00698546	0.0040692	APC/CTNNB1	2
CC	GO:0043209	myelin sheath	3/90	48/19960	0.0625	13.8611	6.0039	0.00132403	0.00699361	0.00407395	PTEN/ERBB2/BCL2	3
CC	GO:0005677	chromatin silencing complex	2/90	13/19960	0.153846	34.1197	8.03916	0.00151841	0.00762906	0.00444411	RB1/EZH2	2
CC	GO:1990909	Wnt signalosome	2/90	13/19960	0.153846	34.1197	8.03916	0.00151841	0.00762906	0.00444411	APC/CTNNB1	2
CC	GO:0005635	nuclear envelope	8/90	498/19960	0.0160643	3.5627	3.89771	0.0018386	0.0090179	0.00525315	EGFR/MTOR/MAPK3/CCND1/CDK4/BCL2/BAX/ATR	8
CC	GO:0090571	RNA polymerase II transcription repressor complex	2/90	15/19960	0.133333	29.5704	7.44966	0.00203205	0.00973496	0.00567085	MYC/CTNNB1	2
CC	GO:0030027	lamellipodium	5/90	203/19960	0.0246305	5.46251	4.30089	0.00226193	0.0105899	0.00616889	PIK3CA/AKT1/APC/CTNNB1/CASP8	5
CC	GO:0001741	XY body	2/90	16/19960	0.125	27.7222	7.19645	0.00231555	0.0106001	0.0061748	BRCA1/DNMT3A	2
CC	GO:0061695	transferase complex, transferring phosphorus-containing groups	6/90	302/19960	0.0198675	4.40618	4.01415	0.00245394	0.0109894	0.00640159	PIK3CA/RB1/CCND1/CDK4/CDK6/TGFBR2	6
CC	GO:0098562	cytoplasmic side of membrane	5/90	210/19960	0.0238095	5.28042	4.19667	0.00261913	0.0114796	0.00668714	KRAS/PTEN/MAP2K2/JAK2/PTPRC	5
CC	GO:0005923	bicellular tight junction	4/90	128/19960	0.03125	6.93056	4.53011	0.0026944	0.0115634	0.00673599	CCND1/CDK4/APC/CTNNB1	4
CC	GO:0090734	site of DNA damage	4/90	131/19960	0.0305344	6.77184	4.46058	0.00292917	0.0120925	0.00704419	TP53/ATM/ATR/RAD51	4
CC	GO:0031143	pseudopodium	2/90	18/19960	0.111111	24.642	6.75348	0.00293508	0.0120925	0.00704419	MAPK1/MAPK3	2
CC	GO:0070160	tight junction	4/90	134/19960	0.0298507	6.62023	4.3932	0.00317758	0.0126698	0.00738049	CCND1/CDK4/APC/CTNNB1	4
CC	GO:0030136	clathrin-coated vesicle	5/90	220/19960	0.0227273	5.0404	4.05559	0.00319821	0.0126698	0.00738049	EGFR/CTLA4/CD3D/CD3G/CD4	5
CC	GO:0030665	clathrin-coated vesicle membrane	4/90	138/19960	0.0289855	6.42834	4.3065	0.00353066	0.0137165	0.00799019	EGFR/CD3D/CD3G/CD4	4
CC	GO:0043073	germ cell nucleus	3/90	68/19960	0.0441176	9.78431	4.88332	0.00359559	0.0137165	0.00799019	TP53/BRCA1/RAD51	3
CC	GO:0035097	histone methyltransferase complex	3/90	70/19960	0.0428571	9.50476	4.79717	0.00390201	0.0146148	0.00851347	KMT2D/KMT2A/EZH2	3
CC	GO:0005777	peroxisome	4/90	146/19960	0.0273973	6.0761	4.14298	0.00431508	0.0155948	0.00908437	MAP2K2/IDH1/IDH2/ATM	4
CC	GO:0042579	microbody	4/90	146/19960	0.0273973	6.0761	4.14298	0.00431508	0.0155948	0.00908437	MAP2K2/IDH1/IDH2/ATM	4
CC	GO:0005657	replication fork	3/90	75/19960	0.04	8.87111	4.59616	0.00473618	0.0168216	0.00979899	TP53/BCL6/CHEK1	3
CC	GO:0043296	apical junction complex	4/90	154/19960	0.025974	5.76046	3.99119	0.00520954	0.0181893	0.0105957	CCND1/CDK4/APC/CTNNB1	4
CC	GO:0030139	endocytic vesicle	6/90	356/19960	0.0168539	3.73783	3.50793	0.00547313	0.0187911	0.0109463	EGFR/MTOR/CTLA4/CD3D/CD3G/CD4	6
CC	GO:0046930	pore complex	2/90	26/19960	0.0769231	17.0598	5.5147	0.00609047	0.0205678	0.0119812	BCL2/BAX	2
CC	GO:0005721	pericentric heterochromatin	2/90	30/19960	0.0666667	14.7852	5.08524	0.00805724	0.0263459	0.0153471	EZH2/IKZF1	2
CC	GO:0016514	SWI/SNF complex	2/90	30/19960	0.0666667	14.7852	5.08524	0.00805724	0.0263459	0.0153471	RB1/ARID1A	2
CC	GO:0016342	catenin complex	2/90	31/19960	0.0645161	14.3082	4.99057	0.00858783	0.0276421	0.0161022	APC/CTNNB1	2
CC	GO:0000793	condensed chromosome	5/90	284/19960	0.0176056	3.90454	3.31787	0.00926367	0.0293587	0.0171022	BRCA1/BRCA2/APC/CHEK1/RAD51	5
CC	GO:0001726	ruffle	4/90	185/19960	0.0216216	4.7952	3.49023	0.00983238	0.0306889	0.0178771	EGFR/CDK6/ERBB2/APC	4
CC	GO:0035861	site of double-strand break	3/90	99/19960	0.030303	6.72054	3.84013	0.0101823	0.0313067	0.0182369	TP53/ATM/RAD51	3
CC	GO:0032587	ruffle membrane	3/90	101/19960	0.029703	6.58746	3.78868	0.0107492	0.0324268	0.0188894	EGFR/ERBB2/APC	3
CC	GO:0000803	sex chromosome	2/90	35/19960	0.0571429	12.673	4.65168	0.0108614	0.0324268	0.0188894	BRCA1/DNMT3A	2
CC	GO:0034708	methyltransferase complex	3/90	103/19960	0.0291262	6.45955	3.73861	0.0113341	0.0333546	0.0194298	KMT2D/KMT2A/EZH2	3
CC	GO:0019897	extrinsic component of plasma membrane	3/90	107/19960	0.0280374	6.21807	3.64234	0.0125582	0.0364364	0.0212251	APC/CTNNB1/JAK2	3
CC	GO:0031901	early endosome membrane	4/90	200/19960	0.02	4.43556	3.28632	0.0127983	0.0366174	0.0213305	EGFR/NTRK1/NTRK2/CD274	4
CC	GO:0005788	endoplasmic reticulum lumen	5/90	314/19960	0.0159236	3.53149	3.04296	0.0138352	0.0386971	0.022542	MAPK1/MAPK3/FLT3/IL6/CD4	5
CC	GO:0030662	coated vesicle membrane	4/90	205/19960	0.0195122	4.32737	3.22279	0.0139009	0.0386971	0.022542	EGFR/CD3D/CD3G/CD4	4
CC	GO:0030666	endocytic vesicle membrane	4/90	207/19960	0.0193237	4.28556	3.19794	0.0143583	0.0394376	0.0229733	EGFR/CD3D/CD3G/CD4	4
CC	GO:0030135	coated vesicle	5/90	320/19960	0.015625	3.46528	2.992	0.0149038	0.0403972	0.0235323	EGFR/CTLA4/CD3D/CD3G/CD4	5
MF	GO:0140297	DNA-binding transcription factor binding	22/89	488/18737	0.045082	9.49102	13.1301	7.01495e-16	2.20971e-13	1.31438e-13	TP53/MAPK3/MYC/CDKN2A/RB1/CTNNB1/SMAD4/VHL/HIF1A/ARID1A/DNMT3A/FLT3/STAT3/STAT5A/STAT5B/SPI1/GATA3/FOXP3/RUNX1/TAL1/BCL2/BCL6	22
MF	GO:0004713	protein tyrosine kinase activity	13/89	138/18737	0.0942029	19.8324	15.3397	9.21528e-14	1.07007e-11	6.36498e-12	EGFR/MAP2K1/MAP2K2/ERBB2/ALK/MET/ROS1/RET/NTRK1/NTRK2/NTRK3/FLT3/JAK2	13
MF	GO:0019199	transmembrane receptor protein kinase activity	11/89	79/18737	0.139241	29.314	17.4221	1.01911e-13	1.07007e-11	6.36498e-12	EGFR/ERBB2/ALK/MET/ROS1/RET/NTRK1/NTRK2/NTRK3/TGFBR2/FLT3	11
MF	GO:0004714	transmembrane receptor protein tyrosine kinase activity	10/89	60/18737	0.166667	35.088	18.2701	2.15757e-13	1.69909e-11	1.01065e-11	EGFR/ERBB2/ALK/MET/ROS1/RET/NTRK1/NTRK2/NTRK3/FLT3	10
MF	GO:0019207	kinase regulator activity	14/89	273/18737	0.0512821	10.7963	11.2641	4.00811e-11	2.52511e-09	1.50199e-09	EGFR/PIK3CA/AKT1/MAP2K1/MAP2K2/CDKN2A/CCND1/CDK4/ALK/APC/TGFBR2/FLT3/CXCL10/CASP3	14
MF	GO:0061629	RNA polymerase II-specific DNA-binding transcription factor binding	15/89	349/18737	0.0429799	9.04849	10.4852	9.15786e-11	4.80788e-09	2.85982e-09	TP53/CDKN2A/RB1/CTNNB1/SMAD4/HIF1A/ARID1A/DNMT3A/FLT3/STAT3/STAT5B/SPI1/GATA3/FOXP3/TAL1	15
MF	GO:0004674	protein serine/threonine kinase activity	16/89	429/18737	0.037296	7.85186	9.91823	1.65255e-10	7.43647e-09	4.42337e-09	EGFR/BRAF/PIK3CA/AKT1/MTOR/MAPK1/MAPK3/MAP2K1/MAP2K2/CDK4/CDK6/TGFBR2/ATM/ATR/CHEK1/CHEK2	16
MF	GO:0106310	protein serine kinase activity	14/89	363/18737	0.0385675	8.11954	9.46282	1.67679e-09	5.93445e-08	3.52993e-08	BRAF/PIK3CA/AKT1/MTOR/MAPK1/MAPK3/MAP2K1/MAP2K2/CDK4/CDK6/ATM/ATR/CHEK1/CHEK2	14
MF	GO:0019887	protein kinase regulator activity	12/89	243/18737	0.0493827	10.3964	10.1852	1.69556e-09	5.93445e-08	3.52993e-08	EGFR/PIK3CA/AKT1/MAP2K1/MAP2K2/CDKN2A/CCND1/CDK4/ALK/APC/CXCL10/CASP3	12
MF	GO:0005126	cytokine receptor binding	12/89	277/18737	0.0433213	9.12035	9.40624	7.41666e-09	2.33625e-07	1.38965e-07	NTRK1/TGFBR2/JAK2/IL6/TNF/IFNG/CXCL8/CXCL10/CCL2/GATA3/CASP3/CASP8	12
MF	GO:0019902	phosphatase binding	10/89	191/18737	0.052356	11.0224	9.61792	2.42184e-08	6.93528e-07	4.12524e-07	TP53/EGFR/MAPK1/MAPK3/MET/ROS1/CTNNB1/STAT3/BCL2/BAD	10
MF	GO:0001221	transcription coregulator binding	8/89	117/18737	0.0683761	14.3951	10.0407	8.41299e-08	2.20841e-06	1.31361e-06	MYC/CTNNB1/SMAD4/HIF1A/EZH2/GATA3/RUNX1/BCL6	8
MF	GO:0140993	histone modifying activity	13/89	438/18737	0.0296804	6.24855	7.67857	1.46047e-07	3.53883e-06	2.10497e-06	BRCA2/BRAF/PIK3CA/AKT1/MTOR/KMT2D/KMT2A/EZH2/JAK2/ATM/ATR/CHEK1/CHEK2	13
MF	GO:0031625	ubiquitin protein ligase binding	11/89	301/18737	0.0365449	7.69372	8.08788	1.83982e-07	4.1396e-06	2.46232e-06	TP53/EGFR/BRCA1/RB1/APC/CTNNB1/HIF1A/CXCR4/BCL2/CASP8/CHEK2	11
MF	GO:0044389	ubiquitin-like protein ligase binding	11/89	321/18737	0.0342679	7.21436	7.75833	3.4973e-07	7.34433e-06	4.36855e-06	TP53/EGFR/BRCA1/RB1/APC/CTNNB1/HIF1A/CXCR4/BCL2/CASP8/CHEK2	11
MF	GO:0019903	protein phosphatase binding	8/89	144/18737	0.0555556	11.696	8.90114	4.18301e-07	8.23531e-06	4.89853e-06	TP53/EGFR/MET/ROS1/CTNNB1/STAT3/BCL2/BAD	8
[truncated: 98 more rows]

## Sheet: KEGG
category	subcategory	ID	Description	GeneRatio	BgRatio	RichFactor	FoldEnrichment	zScore	pvalue	p.adjust	qvalue	geneID	Count
Human Diseases	Cancer: specific types	hsa05223	Non-small cell lung cancer	26/85	73/9564	0.356164	40.0748	31.7342	2.16642e-36	4.52781e-34	9.34979e-35	TP53/EGFR/KRAS/NRAS/HRAS/BRAF/PIK3CA/AKT1/MAPK1/MAPK3/MAP2K1/MAP2K2/CDKN2A/RB1/CCND1/CDK4/CDK6/ERBB2/ALK/MET/RET/STAT3/STAT5A/STAT5B/BAX/BAD	26
Human Diseases	Cancer: specific types	hsa05220	Chronic myeloid leukemia	24/85	77/9564	0.311688	35.0704	28.4239	6.57227e-32	6.86802e-30	1.41823e-30	TP53/KRAS/NRAS/HRAS/BRAF/PIK3CA/AKT1/MAPK1/MAPK3/MAP2K1/MAP2K2/MYC/CDKN2A/RB1/CCND1/CDK4/CDK6/SMAD4/TGFBR2/STAT5A/STAT5B/RUNX1/BAX/BAD	24
Human Diseases	Cancer: overview	hsa05230	Central carbon metabolism in cancer	23/85	71/9564	0.323944	36.4494	28.3897	5.02867e-31	3.17388e-29	6.55396e-30	TP53/EGFR/KRAS/NRAS/HRAS/PIK3CA/PTEN/AKT1/MTOR/MAPK1/MAPK3/MAP2K1/MAP2K2/MYC/ERBB2/MET/RET/NTRK1/NTRK3/HIF1A/IDH1/IDH2/FLT3	23
Human Diseases	Infectious disease: viral	hsa05166	Human T-cell leukemia virus 1 infection	32/85	224/9564	0.142857	16.0739	21.6174	6.0744e-31	3.17388e-29	6.55396e-30	TP53/KRAS/NRAS/HRAS/PIK3CA/PTEN/AKT1/MAPK1/MAPK3/MAP2K1/MAP2K2/MYC/CDKN2A/RB1/CCND1/CDK4/SMAD4/TGFBR2/STAT5A/STAT5B/IL6/TNF/CD3D/CD3E/CD3G/CD4/SPI1/BAX/ATM/ATR/CHEK1/CHEK2	32
Human Diseases	Cancer: specific types	hsa05212	Pancreatic cancer	23/85	77/9564	0.298701	33.6092	27.2048	4.44574e-30	1.85832e-28	3.83738e-29	TP53/EGFR/BRCA2/KRAS/BRAF/PIK3CA/AKT1/MTOR/MAPK1/MAPK3/MAP2K1/CDKN2A/RB1/CCND1/CDK4/CDK6/ERBB2/SMAD4/TGFBR2/STAT3/BAX/BAD/RAD51	23
Human Diseases	Cancer: specific types	hsa05225	Hepatocellular carcinoma	28/85	170/9564	0.164706	18.5323	21.8406	9.72779e-29	3.29249e-27	6.7989e-28	TP53/EGFR/KRAS/NRAS/HRAS/BRAF/PIK3CA/PTEN/AKT1/MTOR/MAPK1/MAPK3/MAP2K1/MAP2K2/MYC/CDKN2A/RB1/CCND1/CDK4/CDK6/MET/APC/CTNNB1/SMAD4/TGFBR2/ARID1A/BAX/BAD	28
Human Diseases	Cancer: specific types	hsa05210	Colorectal cancer	23/85	87/9564	0.264368	29.746	25.5051	1.10275e-28	3.29249e-27	6.7989e-28	TP53/EGFR/KRAS/NRAS/HRAS/BRAF/PIK3CA/AKT1/MTOR/MAPK1/MAPK3/MAP2K1/MAP2K2/MYC/CCND1/APC/CTNNB1/SMAD4/TGFBR2/BCL2/CASP3/BAX/BAD	23
Human Diseases	Cancer: overview	hsa05235	PD-L1 expression and PD-1 checkpoint pathway in cancer	23/85	90/9564	0.255556	28.7545	25.0503	2.65383e-28	6.93312e-27	1.43167e-27	EGFR/KRAS/NRAS/HRAS/PIK3CA/PTEN/AKT1/MTOR/MAPK1/MAPK3/MAP2K1/MAP2K2/ALK/HIF1A/JAK2/STAT3/IFNG/PDCD1/CD274/CD3D/CD3E/CD3G/CD4	23
Human Diseases	Infectious disease: viral	hsa05161	Hepatitis B	27/85	163/9564	0.165644	18.6379	21.5069	9.31837e-28	2.16393e-26	4.46846e-27	TP53/KRAS/NRAS/HRAS/BRAF/PIK3CA/AKT1/MAPK1/MAPK3/MAP2K1/MAP2K2/MYC/RB1/SMAD4/TGFBR2/JAK2/STAT3/STAT5A/STAT5B/IL6/TNF/CXCL8/BCL2/CASP3/CASP8/BAX/BAD	27
Human Diseases	Cancer: specific types	hsa05213	Endometrial cancer	20/85	59/9564	0.338983	38.1416	27.0979	1.84175e-27	3.84926e-26	7.94862e-27	TP53/EGFR/KRAS/NRAS/HRAS/BRAF/PIK3CA/PTEN/AKT1/MAPK1/MAPK3/MAP2K1/MAP2K2/MYC/CCND1/ERBB2/APC/CTNNB1/BAX/BAD	20
Human Diseases	Cancer: specific types	hsa05218	Melanoma	21/85	73/9564	0.287671	32.3681	25.4753	4.49228e-27	8.53533e-26	1.76252e-26	TP53/EGFR/KRAS/NRAS/HRAS/BRAF/PIK3CA/PTEN/AKT1/MAPK1/MAPK3/MAP2K1/MAP2K2/CDKN2A/RB1/CCND1/CDK4/CDK6/MET/BAX/BAD	21
Human Diseases	Infectious disease: viral	hsa05160	Hepatitis C	26/85	156/9564	0.166667	18.7529	21.1694	8.78304e-27	1.52971e-25	3.15881e-26	TP53/EGFR/KRAS/NRAS/HRAS/BRAF/PIK3CA/AKT1/MAPK1/MAPK3/MAP2K1/MAP2K2/MYC/RB1/CCND1/CDK4/CDK6/CTNNB1/STAT3/TNF/IFNG/CXCL10/CASP3/CASP8/BAX/BAD	26
Human Diseases	Infectious disease: viral	hsa05163	Human cytomegalovirus infection	29/85	227/9564	0.127753	14.3745	19.3113	1.7797e-26	2.86122e-25	5.90833e-26	TP53/EGFR/KRAS/NRAS/HRAS/PIK3CA/AKT1/MTOR/MAPK1/MAPK3/MAP2K1/MAP2K2/MYC/CDKN2A/RB1/CCND1/CDK4/CDK6/CTNNB1/STAT3/IL6/TNF/CXCL8/CCL2/CCR5/CXCR4/CASP3/CASP8/BAX	29
Human Diseases	Drug resistance: antineoplastic	hsa01521	EGFR tyrosine kinase inhibitor resistance	21/85	80/9564	0.2625	29.5359	24.2698	3.99837e-26	5.96899e-25	1.23258e-25	EGFR/KRAS/NRAS/HRAS/BRAF/PIK3CA/PTEN/AKT1/MTOR/MAPK1/MAPK3/MAP2K1/MAP2K2/ERBB2/MET/JAK2/STAT3/IL6/BCL2/BAX/BAD	21
Human Diseases	Cancer: specific types	hsa05221	Acute myeloid leukemia	20/85	68/9564	0.294118	33.0934	25.1493	5.10286e-26	7.10998e-25	1.46819e-25	KRAS/NRAS/HRAS/BRAF/PIK3CA/AKT1/MTOR/MAPK1/MAPK3/MAP2K1/MAP2K2/MYC/CCND1/FLT3/STAT3/STAT5A/STAT5B/SPI1/RUNX1/BAD	20
Human Diseases	Cancer: specific types	hsa05224	Breast cancer	25/85	148/9564	0.168919	19.0064	20.9049	6.82199e-26	8.91122e-25	1.84014e-25	TP53/EGFR/BRCA1/BRCA2/KRAS/NRAS/HRAS/BRAF/PIK3CA/PTEN/AKT1/MTOR/MAPK1/MAPK3/MAP2K1/MAP2K2/MYC/RB1/CCND1/CDK4/CDK6/ERBB2/APC/CTNNB1/BAX	25
Human Diseases	Endocrine and metabolic disease	hsa04933	AGE-RAGE signaling pathway in diabetic complications	22/85	101/9564	0.217822	24.5088	22.4906	2.20191e-25	2.70705e-24	5.58998e-25	KRAS/NRAS/HRAS/PIK3CA/AKT1/MAPK1/MAPK3/CCND1/CDK4/SMAD4/TGFBR2/JAK2/STAT3/STAT5A/STAT5B/IL6/TNF/CXCL8/CCL2/BCL2/CASP3/BAX	22
Human Diseases	Cancer: specific types	hsa05219	Bladder cancer	17/85	41/9564	0.414634	46.6537	27.74	3.16877e-25	3.53903e-24	7.308e-25	TP53/EGFR/KRAS/NRAS/HRAS/BRAF/MAPK1/MAPK3/MAP2K1/MAP2K2/MYC/CDKN2A/RB1/CCND1/CDK4/ERBB2/CXCL8	17
Cellular Processes	Cell growth and death	hsa04218	Cellular senescence	25/85	157/9564	0.159236	17.9168	20.238	3.2173e-25	3.53903e-24	7.308e-25	TP53/KRAS/NRAS/HRAS/PIK3CA/PTEN/AKT1/MTOR/MAPK1/MAPK3/MAP2K1/MAP2K2/MYC/CDKN2A/RB1/CCND1/CDK4/CDK6/TGFBR2/IL6/CXCL8/ATM/ATR/CHEK1/CHEK2	25
Human Diseases	Cancer: specific types	hsa05214	Glioma	20/85	76/9564	0.263158	29.6099	23.7116	6.42854e-25	6.71782e-24	1.38721e-24	TP53/EGFR/KRAS/NRAS/HRAS/BRAF/PIK3CA/PTEN/AKT1/MTOR/MAPK1/MAPK3/MAP2K1/MAP2K2/CDKN2A/RB1/CCND1/CDK4/CDK6/BAX	20
Human Diseases	Cancer: specific types	hsa05226	Gastric cancer	24/85	150/9564	0.16	18.0028	19.8749	2.96259e-24	2.94848e-23	6.08853e-24	TP53/EGFR/KRAS/NRAS/HRAS/BRAF/PIK3CA/AKT1/MTOR/MAPK1/MAPK3/MAP2K1/MAP2K2/MYC/RB1/CCND1/ERBB2/MET/APC/CTNNB1/SMAD4/TGFBR2/BCL2/BAX	24
Human Diseases	Infectious disease: viral	hsa05167	Kaposi sarcoma-associated herpesvirus infection	26/85	196/9564	0.132653	14.9258	18.6531	4.17639e-24	3.96757e-23	8.19291e-24	TP53/KRAS/NRAS/HRAS/PIK3CA/AKT1/MTOR/MAPK1/MAPK3/MAP2K1/MAP2K2/MYC/RB1/CCND1/CDK4/CDK6/CTNNB1/HIF1A/JAK2/STAT3/IL6/CXCL8/CCR5/CASP3/CASP8/BAX	26
Human Diseases	Drug resistance: antineoplastic	hsa01522	Endocrine resistance	21/85	99/9564	0.212121	23.8674	21.657	5.64759e-24	5.13194e-23	1.05973e-23	TP53/EGFR/KRAS/NRAS/HRAS/BRAF/PIK3CA/AKT1/MTOR/MAPK1/MAPK3/MAP2K1/MAP2K2/CDKN2A/RB1/CCND1/CDK4/ERBB2/BCL2/BAX/BAD	21
Human Diseases	Cancer: specific types	hsa05216	Thyroid cancer	15/85	37/9564	0.405405	45.6153	25.7473	3.73342e-22	3.25118e-21	6.7136e-22	TP53/KRAS/NRAS/HRAS/BRAF/MAPK1/MAPK3/MAP2K1/MAP2K2/MYC/CCND1/RET/NTRK1/CTNNB1/BAX	15
Environmental Information Processing	Signal transduction	hsa04151	PI3K-Akt signaling pathway	30/85	362/9564	0.0828729	9.32467	15.2899	8.46034e-22	7.07284e-21	1.46052e-21	TP53/EGFR/BRCA1/KRAS/NRAS/HRAS/PIK3CA/PTEN/AKT1/MTOR/MAPK1/MAPK3/MAP2K1/MAP2K2/MYC/CCND1/CDK4/CDK6/ERBB2/MET/RET/NTRK1/NTRK2/FLT3/JAK2/IL6/CD19/BCL2/MCL1/BAD	30
Human Diseases	Infectious disease: viral	hsa05170	Human immunodeficiency virus 1 infection	25/85	214/9564	0.116822	13.1446	17.0141	9.14527e-22	7.29513e-21	1.50642e-21	KRAS/NRAS/HRAS/PIK3CA/AKT1/MTOR/MAPK1/MAPK3/MAP2K1/MAP2K2/TNF/CCR5/CXCR4/CD3D/CD3E/CD3G/CD4/BCL2/CASP3/CASP8/BAX/BAD/ATM/ATR/CHEK1	25
Human Diseases	Cancer: specific types	hsa05215	Prostate cancer	20/85	106/9564	0.188679	21.2297	19.8321	9.42433e-22	7.29513e-21	1.50642e-21	TP53/EGFR/KRAS/NRAS/HRAS/BRAF/PIK3CA/PTEN/AKT1/MTOR/MAPK1/MAPK3/MAP2K1/MAP2K2/RB1/CCND1/ERBB2/CTNNB1/BCL2/BAD	20
Organismal Systems	Immune system	hsa04660	T cell receptor signaling pathway	20/85	122/9564	0.163934	18.4455	18.3636	1.84202e-20	1.37494e-19	2.83921e-20	KRAS/NRAS/HRAS/PIK3CA/AKT1/MAPK1/MAPK3/MAP2K1/MAP2K2/CDK4/TNF/IFNG/PDCD1/CTLA4/CD3D/CD3E/CD3G/CD4/CD8A/PTPRC	20
Organismal Systems	Immune system	hsa04659	Th17 cell differentiation	19/85	109/9564	0.174312	19.6132	18.5067	5.41356e-20	3.9015e-19	8.05648e-20	MTOR/MAPK1/MAPK3/SMAD4/TGFBR2/HIF1A/JAK2/STAT3/STAT5A/STAT5B/IL6/IFNG/CD3D/CD3E/CD3G/CD4/GATA3/FOXP3/RUNX1	19
Human Diseases	Cancer: overview	hsa05206	MicroRNAs in cancer	27/85	320/9564	0.084375	9.49368	14.6341	9.34237e-20	6.50851e-19	1.34399e-19	TP53/EGFR/BRCA1/KRAS/NRAS/HRAS/PIK3CA/PTEN/MTOR/MAPK1/MAPK3/MAP2K1/MAP2K2/MYC/CDKN2A/CCND1/CDK6/ERBB2/MET/APC/EZH2/DNMT3A/STAT3/BCL2/MCL1/CASP3/ATM	27
Environmental Information Processing	Signal transduction	hsa04012	ErbB signaling pathway	17/85	86/9564	0.197674	22.2419	18.7374	6.13445e-19	4.1358e-18	8.54032e-19	EGFR/KRAS/NRAS/HRAS/BRAF/PIK3CA/AKT1/MTOR/MAPK1/MAPK3/MAP2K1/MAP2K2/MYC/ERBB2/STAT5A/STAT5B/BAD	17
Human Diseases	Cancer: overview	hsa05205	Proteoglycans in cancer	22/85	204/9564	0.107843	12.1343	15.2217	2.16408e-18	1.41342e-17	2.91866e-18	TP53/EGFR/KRAS/NRAS/HRAS/BRAF/PIK3CA/AKT1/MTOR/MAPK1/MAPK3/MAP2K1/MAP2K2/MYC/CCND1/ERBB2/MET/CTNNB1/HIF1A/STAT3/TNF/CASP3	22
Environmental Information Processing	Signal transduction	hsa04068	FoxO signaling pathway	19/85	133/9564	0.142857	16.0739	16.5767	2.77694e-18	1.75873e-17	3.63172e-18	EGFR/KRAS/NRAS/HRAS/BRAF/PIK3CA/PTEN/AKT1/MAPK1/MAPK3/MAP2K1/MAP2K2/CCND1/SMAD4/TGFBR2/STAT3/IL6/BCL6/ATM	19
Human Diseases	Infectious disease: viral	hsa05165	Human papillomavirus infection	26/85	333/9564	0.0780781	8.78516	13.6927	3.63636e-18	2.23529e-17	4.61581e-18	TP53/EGFR/KRAS/NRAS/HRAS/PIK3CA/PTEN/AKT1/MTOR/MAPK1/MAPK3/MAP2K1/MAP2K2/RB1/CCND1/CDK4/CDK6/APC/CTNNB1/TNF/CASP3/CASP8/BAX/BAD/ATM/ATR	26
Cellular Processes	Cell growth and death	hsa04210	Apoptosis	19/85	137/9564	0.138686	15.6046	16.3038	4.94858e-18	2.95501e-17	6.10201e-18	TP53/KRAS/NRAS/HRAS/PIK3CA/AKT1/MAPK1/MAPK3/MAP2K1/MAP2K2/NTRK1/TNF/BCL2/MCL1/CASP3/CASP8/BAX/BAD/ATM	19
Human Diseases	Cancer: overview	hsa05203	Viral carcinogenesis	21/85	205/9564	0.102439	11.5262	14.4264	4.19925e-17	2.4379e-16	5.03419e-17	TP53/KRAS/NRAS/HRAS/PIK3CA/MAPK1/MAPK3/CDKN2A/RB1/CCND1/CDK4/CDK6/STAT3/STAT5A/STAT5B/CCR5/CASP3/CASP8/BAX/BAD/CHEK1	21
Human Diseases	Infectious disease: viral	hsa05162	Measles	18/85	136/9564	0.132353	14.892	15.4508	9.68597e-17	5.47126e-16	1.1298e-16	TP53/PIK3CA/AKT1/CCND1/CDK4/CDK6/STAT3/STAT5A/STAT5B/IL6/CD3D/CD3E/CD3G/BCL2/CASP3/CASP8/BAX/BAD	18
Human Diseases	Cancer: overview	hsa05207	Chemical carcinogenesis - receptor activation	21/85	217/9564	0.0967742	10.8888	13.9528	1.36236e-16	7.49299e-16	1.54728e-16	EGFR/KRAS/NRAS/HRAS/PIK3CA/AKT1/MTOR/MAPK1/MAPK3/MAP2K1/MAP2K2/MYC/RB1/CCND1/JAK2/STAT3/STAT5A/STAT5B/BCL2/BCL6/BAD	21
Organismal Systems	Nervous system	hsa04722	Neurotrophin signaling pathway	17/85	120/9564	0.141667	15.94	15.5951	2.32316e-16	1.24498e-15	2.57084e-16	TP53/KRAS/NRAS/HRAS/BRAF/PIK3CA/AKT1/MAPK1/MAPK3/MAP2K1/MAP2K2/NTRK1/NTRK2/NTRK3/BCL2/BAX/BAD	17
Human Diseases	Infectious disease: viral	hsa05169	Epstein-Barr virus infection	20/85	205/9564	0.097561	10.9773	13.6742	6.84534e-16	3.57669e-15	7.38576e-16	TP53/PIK3CA/AKT1/MYC/RB1/CCND1/CDK4/CDK6/STAT3/IL6/TNF/CXCL10/CD3D/CD3E/CD3G/CD19/BCL2/CASP3/CASP8/BAX	20
Human Diseases	Cancer: specific types	hsa05211	Renal cell carcinoma	14/85	70/9564	0.2	22.5035	17.0986	8.16189e-16	4.16057e-15	8.59146e-16	KRAS/NRAS/HRAS/BRAF/PIK3CA/AKT1/MAPK1/MAPK3/MAP2K1/MAP2K2/MET/VHL/HIF1A/BAD	14
Organismal Systems	Endocrine system	hsa04917	Prolactin signaling pathway	14/85	71/9564	0.197183	22.1866	16.9673	1.00958e-15	5.02384e-15	1.03741e-15	KRAS/NRAS/HRAS/PIK3CA/AKT1/MAPK1/MAPK3/MAP2K1/MAP2K2/CCND1/JAK2/STAT3/STAT5A/STAT5B	14
Human Diseases	Drug resistance: antineoplastic	hsa01524	Platinum drug resistance	14/85	75/9564	0.186667	21.0033	16.4682	2.28656e-15	1.08612e-14	2.2428e-15	TP53/BRCA1/PIK3CA/AKT1/MAPK1/MAPK3/CDKN2A/ERBB2/BCL2/CASP3/CASP8/BAX/BAD/ATM	14
Cellular Processes	Cell growth and death	hsa04115	p53 signaling pathway	14/85	75/9564	0.186667	21.0033	16.4682	2.28656e-15	1.08612e-14	2.2428e-15	TP53/PTEN/CDKN2A/CCND1/CDK4/CDK6/BCL2/CASP3/CASP8/BAX/ATM/ATR/CHEK1/CHEK2	14
Organismal Systems	Endocrine system	hsa04919	Thyroid hormone signaling pathway	16/85	122/9564	0.131148	14.7564	14.4803	6.77526e-15	3.14673e-14	6.49791e-15	TP53/KRAS/NRAS/HRAS/PIK3CA/AKT1/MTOR/MAPK1/MAPK3/MAP2K1/MAP2K2/MYC/CCND1/CTNNB1/HIF1A/BAD	16
Human Diseases	Infectious disease: viral	hsa05164	Influenza A	18/85	173/9564	0.104046	11.707	13.4574	7.44994e-15	3.38486e-14	6.98964e-15	PIK3CA/AKT1/MAPK1/MAPK3/MAP2K1/MAP2K2/CDK4/CDK6/JAK2/IL6/TNF/IFNG/CXCL8/CXCL10/CCL2/CASP3/CASP8/BAX	18
Human Diseases	Cardiovascular disease	hsa05417	Lipid and atherosclerosis	19/85	216/9564	0.087963	9.89739	12.5244	2.73228e-14	1.21499e-13	2.50892e-14	TP53/KRAS/NRAS/HRAS/PIK3CA/AKT1/MAPK1/MAPK3/JAK2/STAT3/IL6/TNF/CXCL8/CCL2/BCL2/CASP3/CASP8/BAX/BAD	19
Environmental Information Processing	Signal transduction	hsa04066	HIF-1 signaling pathway	15/85	110/9564	0.136364	15.3433	14.3273	2.82761e-14	1.23119e-13	2.54237e-14	EGFR/PIK3CA/AKT1/MTOR/MAPK1/MAPK3/MAP2K1/MAP2K2/ERBB2/VHL/HIF1A/STAT3/IL6/IFNG/BCL2	15
Organismal Systems	Immune system	hsa04062	Chemokine signaling pathway	18/85	193/9564	0.0932642	10.4939	12.617	5.14258e-14	2.19347e-13	4.52945e-14	KRAS/NRAS/HRAS/BRAF/PIK3CA/AKT1/MAPK1/MAPK3/MAP2K1/JAK2/STAT3/STAT5B/CXCL8/CXCL10/CCL2/CCR5/CXCR4/BAD	18
Environmental Information Processing	Signal transduction	hsa04010	MAPK signaling pathway	21/85	300/9564	0.07	7.87624	11.4588	9.43797e-14	3.94507e-13	8.14646e-14	TP53/EGFR/KRAS/NRAS/HRAS/BRAF/AKT1/MAPK1/MAPK3/MAP2K1/MAP2K2/MYC/ERBB2/MET/RET/NTRK1/NTRK2/TGFBR2/FLT3/TNF/CASP3	21
Human Diseases	Infectious disease: parasitic	hsa05142	Chagas disease	14/85	103/9564	0.135922	15.2937	13.8108	2.30703e-13	9.45431e-13	1.95229e-13	PIK3CA/AKT1/MAPK1/MAPK3/TGFBR2/IL6/TNF/IFNG/CXCL8/CCL2/CD3D/CD3E/CD3G/CASP8	14
Cellular Processes	Cellular community - eukaryotes	hsa04550	Signaling pathways regulating pluripotency of stem cells	15/85	144/9564	0.104167	11.7206	12.2744	1.62008e-12	6.51147e-12	1.3446e-12	KRAS/NRAS/HRAS/PIK3CA/AKT1/MAPK1/MAPK3/MAP2K1/MAP2K2/MYC/APC/CTNNB1/SMAD4/JAK2/STAT3	15
Organismal Systems	Endocrine system	hsa04935	Growth hormone synthesis, secretion and action	14/85	122/9564	0.114754	12.9119	12.5387	2.50955e-12	9.89617e-12	2.04353e-12	KRAS/NRAS/HRAS/PIK3CA/AKT1/MTOR/MAPK1/MAPK3/MAP2K1/MAP2K2/JAK2/STAT3/STAT5A/STAT5B	14
Environmental Information Processing	Signal transduction	hsa04071	Sphingolipid signaling pathway	14/85	125/9564	0.112	12.602	12.3637	3.52009e-12	1.36241e-11	2.81333e-12	TP53/KRAS/NRAS/HRAS/PIK3CA/PTEN/AKT1/MAPK1/MAPK3/MAP2K1/MAP2K2/TNF/BCL2/BAX	14
Human Diseases	Endocrine and metabolic disease	hsa04934	Cushing syndrome	15/85	155/9564	0.0967742	10.8888	11.7534	4.78478e-12	1.81822e-11	3.75457e-12	EGFR/BRAF/MAPK1/MAPK3/MAP2K1/MAP2K2/CDKN2A/RB1/CCND1/CDK4/CDK6/APC/CTNNB1/KMT2D/KMT2A	15
Environmental Information Processing	Signal transduction	hsa04630	JAK-STAT signaling pathway	15/85	168/9564	0.0892857	10.0462	11.2015	1.54675e-11	5.7727e-11	1.19205e-11	EGFR/HRAS/PIK3CA/AKT1/MTOR/MYC/CCND1/JAK2/STAT3/STAT5A/STAT5B/IL6/IFNG/BCL2/MCL1	15
Human Diseases	Cancer: specific types	hsa05222	Small cell lung cancer	12/85	93/9564	0.129032	14.5184	12.4049	2.54054e-11	9.31533e-11	1.92359e-11	TP53/PIK3CA/PTEN/AKT1/MYC/RB1/CCND1/CDK4/CDK6/BCL2/CASP3/BAX	12
Human Diseases	Infectious disease: bacterial	hsa05132	Salmonella infection	17/85	251/9564	0.0677291	7.62072	10.0652	5.02602e-11	1.8111e-10	3.73987e-11	HRAS/PIK3CA/AKT1/MAPK1/MAPK3/MAP2K1/MAP2K2/MYC/CTNNB1/IL6/TNF/CXCL8/PTPRC/BCL2/CASP3/CASP8/BAX	17
Human Diseases	Cancer: overview	hsa05231	Choline metabolism in cancer	12/85	99/9564	0.121212	13.6385	11.9696	5.40188e-11	1.91355e-10	3.95142e-11	EGFR/KRAS/NRAS/HRAS/PIK3CA/AKT1/MTOR/MAPK1/MAPK3/MAP2K1/MAP2K2/HIF1A	12
Environmental Information Processing	Signal transduction	hsa04370	VEGF signaling pathway	10/85	60/9564	0.166667	18.7529	13.0623	9.38688e-11	3.26976e-10	6.75197e-11	KRAS/NRAS/HRAS/PIK3CA/AKT1/MAPK1/MAPK3/MAP2K1/MAP2K2/BAD	10
Human Diseases	Cancer: overview	hsa05202	Transcriptional misregulation in cancer	15/85	201/9564	0.0746269	8.39684	10.036	2.01736e-10	6.91194e-10	1.4273e-10	TP53/MYC/MET/NTRK1/TGFBR2/KMT2A/FLT3/IL6/CXCL8/SPI1/RUNX1/ETV6/BCL6/BAX/ATM	15
Cellular Processes	Transport and catabolism	hsa04140	Autophagy - animal	14/85	169/9564	0.0828402	9.32099	10.3346	2.15715e-10	7.27169e-10	1.50158e-10	KRAS/NRAS/HRAS/PIK3CA/PTEN/AKT1/MTOR/MAPK1/MAPK3/MAP2K1/MAP2K2/HIF1A/BCL2/BAD	14
Cellular Processes	Cellular community - eukaryotes	hsa04510	Focal adhesion	15/85	203/9564	0.0738916	8.31411	9.9741	2.3204e-10	7.68451e-10	1.58683e-10	EGFR/HRAS/BRAF/PIK3CA/PTEN/AKT1/MAPK1/MAPK3/MAP2K1/CCND1/ERBB2/MET/CTNNB1/BCL2/BAD	15
Human Diseases	Infectious disease: parasitic	hsa05145	Toxoplasmosis	12/85	112/9564	0.107143	12.0555	11.1442	2.35315e-10	7.68451e-10	1.58683e-10	AKT1/MAPK1/MAPK3/JAK2/STAT3/TNF/IFNG/CCR5/BCL2/CASP3/CASP8/BAD	12
Organismal Systems	Immune system	hsa04664	Fc epsilon RI signaling pathway	10/85	69/9564	0.144928	16.3069	12.0834	3.9688e-10	1.27612e-09	2.63516e-10	KRAS/NRAS/HRAS/PIK3CA/AKT1/MAPK1/MAPK3/MAP2K1/MAP2K2/TNF	10
Organismal Systems	Immune system	hsa04658	Th1 and Th2 cell differentiation	11/85	93/9564	0.11828	13.3085	11.2947	4.74834e-10	1.50364e-09	3.10498e-10	MAPK1/MAPK3/JAK2/STAT5A/STAT5B/IFNG/CD3D/CD3E/CD3G/CD4/GATA3	11
Human Diseases	Infectious disease: viral	hsa05168	Herpes simplex virus 1 infection	14/85	180/9564	0.0777778	8.75137	9.94137	4.99741e-10	1.55889e-09	3.21907e-10	TP53/PIK3CA/AKT1/MTOR/JAK2/IL6/TNF/IFNG/CCL2/BCL2/CASP3/CASP8/BAX/BAD	14
Environmental Information Processing	Signal transduction	hsa04150	mTOR signaling pathway	13/85	158/9564	0.0822785	9.25778	9.91094	1.10087e-09	3.36361e-09	6.94577e-10	KRAS/NRAS/HRAS/BRAF/PIK3CA/PTEN/AKT1/MTOR/MAPK1/MAPK3/MAP2K1/MAP2K2/TNF	13
Human Diseases	Cancer: overview	hsa05208	Chemical carcinogenesis - reactive oxygen species	15/85	227/9564	0.0660793	7.43509	9.29157	1.11048e-09	3.36361e-09	6.94577e-10	EGFR/KRAS/NRAS/HRAS/BRAF/PIK3CA/PTEN/AKT1/MAPK1/MAPK3/MAP2K1/MAP2K2/MET/HIF1A/BAD	15
Organismal Systems	Immune system	hsa04650	Natural killer cell mediated cytotoxicity	12/85	134/9564	0.0895522	10.0762	10.019	1.91918e-09	5.73013e-09	1.18326e-09	KRAS/NRAS/HRAS/BRAF/PIK3CA/MAPK1/MAPK3/MAP2K1/MAP2K2/TNF/IFNG/CASP3	12
Environmental Information Processing	Signal transduction	hsa04014	Ras signaling pathway	15/85	238/9564	0.0630252	7.09145	9.01128	2.13807e-09	6.29377e-09	1.29965e-09	EGFR/KRAS/NRAS/HRAS/PIK3CA/AKT1/MAPK1/MAPK3/MAP2K1/MAP2K2/MET/NTRK1/NTRK2/FLT3/BAD	15
Organismal Systems	Immune system	hsa04620	Toll-like receptor signaling pathway	11/85	109/9564	0.100917	11.355	10.2957	2.66541e-09	7.61234e-09	1.57193e-09	PIK3CA/AKT1/MAPK1/MAPK3/MAP2K1/MAP2K2/IL6/TNF/CXCL8/CXCL10/CASP8	11
Organismal Systems	Endocrine system	hsa04910	Insulin signaling pathway	12/85	138/9564	0.0869565	9.78414	9.84239	2.69528e-09	7.61234e-09	1.57193e-09	KRAS/NRAS/HRAS/BRAF/PIK3CA/AKT1/MTOR/MAPK1/MAPK3/MAP2K1/MAP2K2/BAD	12
Human Diseases	Infectious disease: bacterial	hsa05135	Yersinia infection	12/85	138/9564	0.0869565	9.78414	9.84239	2.69528e-09	7.61234e-09	1.57193e-09	PIK3CA/AKT1/MAPK1/MAPK3/MAP2K1/MAP2K2/IL6/TNF/CXCL8/CCL2/CD4/CD8A	12
Organismal Systems	Endocrine system	hsa04929	GnRH secretion	9/85	65/9564	0.138462	15.5794	11.1682	4.78774e-09	1.33418e-08	2.75505e-09	KRAS/NRAS/HRAS/PIK3CA/AKT1/MAPK1/MAPK3/MAP2K1/MAP2K2	9
Organismal Systems	Immune system	hsa04662	B cell receptor signaling pathway	10/85	91/9564	0.10989	12.3646	10.3147	6.40548e-09	1.76151e-08	3.63746e-09	KRAS/NRAS/HRAS/PIK3CA/AKT1/MAPK1/MAPK3/MAP2K1/MAP2K2/CD19	10
Environmental Information Processing	Signal transduction	hsa04072	Phospholipase D signaling pathway	12/85	149/9564	0.0805369	9.06182	9.39164	6.493e-09	1.76238e-08	3.63927e-09	EGFR/KRAS/NRAS/HRAS/PIK3CA/AKT1/MTOR/MAPK1/MAPK3/MAP2K1/MAP2K2/CXCL8	12
Human Diseases	Neurodegenerative disease	hsa05010	Alzheimer disease	18/85	391/9564	0.0460358	5.17984	7.9913	6.70914e-09	1.79771e-08	3.71221e-09	KRAS/NRAS/HRAS/BRAF/PIK3CA/AKT1/MTOR/MAPK1/MAPK3/MAP2K1/MAP2K2/APC/CTNNB1/IL6/TNF/CASP3/CASP8/BAD	18
Environmental Information Processing	Signal transduction	hsa04668	TNF signaling pathway	11/85	119/9564	0.092437	10.4008	9.77152	6.81766e-09	1.80366e-08	3.7245e-09	PIK3CA/AKT1/MAPK1/MAPK3/MAP2K1/IL6/TNF/CXCL10/CCL2/CASP3/CASP8	11
Organismal Systems	Immune system	hsa04657	IL-17 signaling pathway	10/85	95/9564	0.105263	11.844	10.0583	9.78606e-09	2.55661e-08	5.27932e-09	MAPK1/MAPK3/IL6/TNF/IFNG/CXCL8/CXCL10/CCL2/CASP3/CASP8	10
Cellular Processes	Cell growth and death	hsa04110	Cell cycle	12/85	158/9564	0.0759494	8.54564	9.05623	1.26404e-08	3.26153e-08	6.73496e-09	TP53/MYC/CDKN2A/RB1/CCND1/CDK4/CDK6/SMAD4/ATM/ATR/CHEK1/CHEK2	12
Organismal Systems	Immune system	hsa04640	Hematopoietic cell lineage	10/85	100/9564	0.1	11.2518	9.75858	1.61727e-08	4.12207e-08	8.51195e-09	FLT3/IL6/TNF/CD3D/CD3E/CD3G/CD4/CD8A/MS4A1/CD19	10
Organismal Systems	Endocrine system	hsa04926	Relaxin signaling pathway	11/85	130/9564	0.0846154	9.52072	9.26244	1.73697e-08	4.37381e-08	9.03179e-09	EGFR/KRAS/NRAS/HRAS/PIK3CA/AKT1/MAPK1/MAPK3/MAP2K1/MAP2K2/TGFBR2	11
Organismal Systems	Immune system	hsa04625	C-type lectin receptor signaling pathway	10/85	105/9564	0.0952381	10.716	9.47945	2.60017e-08	6.46947e-08	1.33593e-08	KRAS/NRAS/HRAS/PIK3CA/AKT1/MAPK1/MAPK3/IL6/TNF/CASP8	10
Organismal Systems	Endocrine system	hsa04915	Estrogen signaling pathway	11/85	139/9564	0.0791367	8.90427	8.88902	3.50052e-08	8.60715e-08	1.77735e-08	EGFR/KRAS/NRAS/HRAS/PIK3CA/AKT1/MAPK1/MAPK3/MAP2K1/MAP2K2/BCL2	11
Environmental Information Processing	Signal transduction	hsa04371	Apelin signaling pathway	11/85	140/9564	0.0785714	8.84067	8.84963	3.77189e-08	9.16656e-08	1.89287e-08	KRAS/NRAS/HRAS/AKT1/MTOR/MAPK1/MAPK3/MAP2K1/MAP2K2/CCND1/SMAD4	11
Environmental Information Processing	Signal transduction	hsa04015	Rap1 signaling pathway	13/85	212/9564	0.0613208	6.89967	8.22562	3.91219e-08	9.39824e-08	1.94071e-08	EGFR/KRAS/NRAS/HRAS/BRAF/PIK3CA/AKT1/MAPK1/MAPK3/MAP2K1/MAP2K2/MET/CTNNB1	13
Organismal Systems	Nervous system	hsa04730	Long-term depression	8/85	60/9564	0.133333	15.0024	10.3026	4.89448e-08	1.16244e-07	2.40041e-08	KRAS/NRAS/HRAS/BRAF/MAPK1/MAPK3/MAP2K1/MAP2K2	8
Human Diseases	Infectious disease: bacterial	hsa05152	Tuberculosis	12/85	182/9564	0.0659341	7.41875	8.27872	6.15755e-08	1.44599e-07	2.98592e-08	AKT1/MAPK1/MAPK3/JAK2/IL6/TNF/IFNG/BCL2/CASP3/CASP8/BAX/BAD	12
Organismal Systems	Nervous system	hsa04725	Cholinergic synapse	10/85	116/9564	0.0862069	9.6998	8.92675	6.79357e-08	1.57762e-07	3.25773e-08	KRAS/NRAS/HRAS/PIK3CA/AKT1/MAPK1/MAPK3/MAP2K1/JAK2/BCL2	10
Cellular Processes	Cell motility	hsa04810	Regulation of actin cytoskeleton	13/85	232/9564	0.0560345	6.30487	7.74563	1.13229e-07	2.60054e-07	5.37004e-08	EGFR/KRAS/NRAS/HRAS/BRAF/PIK3CA/AKT1/MAPK1/MAPK3/MAP2K1/MAP2K2/APC/CXCR4	13
Organismal Systems	Nervous system	hsa04720	Long-term potentiation	8/85	67/9564	0.119403	13.4349	9.67193	1.18646e-07	2.69533e-07	5.56577e-08	KRAS/NRAS/HRAS/BRAF/MAPK1/MAPK3/MAP2K1/MAP2K2	8
Human Diseases	Neurodegenerative disease	hsa05022	Pathways of neurodegeneration - multiple diseases	18/85	483/9564	0.0372671	4.1932	6.8196	1.72314e-07	3.87244e-07	7.99648e-08	KRAS/NRAS/HRAS/BRAF/MTOR/MAPK1/MAPK3/MAP2K1/MAP2K2/APC/CTNNB1/IL6/TNF/BCL2/CASP3/CASP8/BAX/BAD	18
Human Diseases	Immune disease	hsa05340	Primary immunodeficiency	6/85	38/9564	0.157895	17.7659	9.80595	9.06378e-07	2.01525e-06	4.16142e-07	CD3D/CD3E/CD4/CD8A/CD19/PTPRC	6
Organismal Systems	Aging	hsa04211	Longevity regulating pathway	8/85	90/9564	0.0888889	10.0016	8.12453	1.1952e-06	2.62943e-06	5.4297e-07	TP53/KRAS/NRAS/HRAS/PIK3CA/AKT1/MTOR/BAX	8
Cellular Processes	Cellular community - eukaryotes	hsa04540	Gap junction	8/85	92/9564	0.0869565	9.78414	8.01674	1.41471e-06	3.07995e-06	6.36001e-07	EGFR/KRAS/NRAS/HRAS/MAPK1/MAPK3/MAP2K1/MAP2K2	8
Cellular Processes	Cellular community - eukaryotes	hsa04520	Adherens junction	8/85	93/9564	0.0860215	9.67894	7.96408	1.53678e-06	3.27742e-06	6.76777e-07	EGFR/MAPK1/MAPK3/ERBB2/MET/CTNNB1/SMAD4/TGFBR2	8
Organismal Systems	Endocrine system	hsa04912	GnRH signaling pathway	8/85	93/9564	0.0860215	9.67894	7.96408	1.53678e-06	3.27742e-06	6.76777e-07	EGFR/KRAS/NRAS/HRAS/MAPK1/MAPK3/MAP2K1/MAP2K2	8
Human Diseases	Infectious disease: bacterial	hsa05131	Shigellosis	12/85	253/9564	0.0474308	5.33681	6.61999	2.14448e-06	4.52724e-06	9.34862e-07	TP53/EGFR/PIK3CA/AKT1/MTOR/MAPK1/MAPK3/TNF/CXCL8/BCL2/BAX/ATM	12
Organismal Systems	Endocrine system	hsa04916	Melanogenesis	8/85	101/9564	0.0792079	8.91229	7.56961	2.87921e-06	6.01755e-06	1.24261e-06	KRAS/NRAS/HRAS/MAPK1/MAPK3/MAP2K1/MAP2K2/CTNNB1	8
Organismal Systems	Development and regeneration	hsa04380	Osteoclast differentiation	9/85	143/9564	0.0629371	7.08153	6.93837	4.55371e-06	9.42303e-06	1.94583e-06	PIK3CA/AKT1/MAPK1/MAPK3/MAP2K1/TGFBR2/TNF/IFNG/SPI1	9
Human Diseases	Infectious disease: parasitic	hsa05144	Malaria	6/85	50/9564	0.12	13.5021	8.3929	4.79148e-06	9.81784e-06	2.02736e-06	MET/IL6/TNF/IFNG/CXCL8/CCL2	6
Organismal Systems	Nervous system	hsa04726	Serotonergic synapse	8/85	115/9564	0.0695652	7.82731	6.97479	7.62026e-06	1.54625e-05	3.19295e-06	KRAS/NRAS/HRAS/BRAF/MAPK1/MAPK3/MAP2K1/CASP3	8
Organismal Systems	Endocrine system	hsa04921	Oxytocin signaling pathway	9/85	155/9564	0.0580645	6.53328	6.57661	8.80256e-06	1.76898e-05	3.65288e-06	EGFR/KRAS/NRAS/HRAS/MAPK1/MAPK3/MAP2K1/MAP2K2/CCND1	9
Cellular Processes	Transport and catabolism	hsa04148	Efferocytosis	9/85	157/9564	0.0573248	6.45006	6.52004	9.76789e-06	1.94428e-05	4.01487e-06	MAPK1/MAPK3/MAP2K1/MAP2K2/HIF1A/DNMT3A/JAK2/HAVCR2/CASP3	9
Cellular Processes	Cell growth and death	hsa04217	Necroptosis	9/85	168/9564	0.0535714	6.02773	6.22559	1.68597e-05	3.32422e-05	6.86442e-06	JAK2/STAT3/STAT5A/STAT5B/TNF/IFNG/BCL2/CASP8/BAX	9
Organismal Systems	Aging	hsa04213	Longevity regulating pathway - multiple species	6/85	62/9564	0.0967742	10.8888	7.39703	1.7025e-05	3.32543e-05	6.86693e-06	KRAS/NRAS/HRAS/PIK3CA/AKT1/MTOR	6
Human Diseases	Immune disease	hsa05321	Inflammatory bowel disease	6/85	66/9564	0.0909091	10.2289	7.1241	2.44598e-05	4.73342e-05	9.77438e-06	STAT3/IL6/TNF/IFNG/GATA3/FOXP3	6
Environmental Information Processing	Signaling molecules and interaction	hsa04061	Viral protein interaction with cytokine and cytokine receptor	7/85	100/9564	0.07	7.87624	6.54544	2.80211e-05	5.37284e-05	1.10948e-05	IL6/TNF/CXCL8/CXCL10/CCL2/CCR5/CXCR4	7
Human Diseases	Cardiovascular disease	hsa05418	Fluid shear stress and atherosclerosis	8/85	142/9564	0.056338	6.33902	6.06959	3.55946e-05	6.76298e-05	1.39654e-05	TP53/PIK3CA/AKT1/CTNNB1/TNF/IFNG/CCL2/BCL2	8
Human Diseases	Endocrine and metabolic disease	hsa04936	Alcoholic liver disease	8/85	144/9564	0.0555556	6.25098	6.01203	3.93524e-05	7.4096e-05	1.53006e-05	AKT1/CCND1/CTNNB1/IL6/TNF/CXCL8/CASP3/CASP8	8
Human Diseases	Infectious disease: viral	hsa05171	Coronavirus disease - COVID-19	10/85	238/9564	0.0420168	4.72763	5.51441	4.59225e-05	8.56947e-05	1.76957e-05	EGFR/PIK3CA/MAPK1/MAPK3/STAT3/IL6/TNF/CXCL8/CXCL10/CCL2	10
Human Diseases	Endocrine and metabolic disease	hsa04931	Insulin resistance	7/85	109/9564	0.0642202	7.2259	6.19028	4.89101e-05	9.0462e-05	1.86801e-05	PIK3CA/PTEN/AKT1/MTOR/STAT3/IL6/TNF	7
Environmental Information Processing	Signal transduction	hsa04350	TGF-beta signaling pathway	7/85	110/9564	0.0636364	7.16021	6.15332	5.18622e-05	9.50807e-05	1.96339e-05	MAPK1/MAPK3/MYC/SMAD4/TGFBR2/TNF/IFNG	7
Organismal Systems	Endocrine system	hsa04914	Progesterone-mediated oocyte maturation	7/85	111/9564	0.0630631	7.09571	6.11683	5.49589e-05	9.98819e-05	2.06253e-05	KRAS/BRAF/PIK3CA/AKT1/MAPK1/MAPK3/MAP2K1	7
Human Diseases	Endocrine and metabolic disease	hsa04930	Type II diabetes mellitus	5/85	47/9564	0.106383	11.97	7.13887	5.6336e-05	0.000101502	2.09599e-05	PIK3CA/MTOR/MAPK1/MAPK3/TNF	5
NA	NA	hsa04518	Integrin signaling	8/85	154/9564	0.0519481	5.84507	5.73973	6.34923e-05	0.000112497	2.32302e-05	EGFR/PIK3CA/AKT1/MTOR/CCND1/ERBB2/MET/CTNNB1	8
Human Diseases	Infectious disease: bacterial	hsa05133	Pertussis	6/85	78/9564	0.0769231	8.6552	6.42818	6.35148e-05	0.000112497	2.32302e-05	MAPK1/MAPK3/IL6/TNF/CXCL8/CASP3	6
Organismal Systems	Endocrine system	hsa04928	Parathyroid hormone synthesis, secretion and action	7/85	115/9564	0.0608696	6.8489	5.97524	6.8901e-05	0.000121011	2.49884e-05	EGFR/BRAF/MAPK1/MAPK3/MAP2K1/GATA3/BCL2	7
Human Diseases	Endocrine and metabolic disease	hsa04932	Non-alcoholic fatty liver disease	8/85	157/9564	0.0509554	5.73338	5.66267	7.27706e-05	0.000126742	2.61719e-05	PIK3CA/AKT1/IL6/TNF/CXCL8/CASP3/CASP8/BAX	8
Human Diseases	Infectious disease: bacterial	hsa05134	Legionellosis	5/85	56/9564	0.0892857	10.0462	6.42898	0.00013177	0.000227602	4.69992e-05	IL6/TNF/CXCL8/CASP3/CASP8	5
Cellular Processes	Cell growth and death	hsa04215	Apoptosis - multiple species	4/85	32/9564	0.125	14.0647	7.00984	0.00017284	0.000296095	6.11428e-05	BCL2/CASP3/CASP8/BAX	4
Human Diseases	Immune disease	hsa05323	Rheumatoid arthritis	6/85	95/9564	0.0631579	7.10638	5.66394	0.000190572	0.000323818	6.68675e-05	IL6/TNF/IFNG/CXCL8/CCL2/CTLA4	6
Organismal Systems	Development and regeneration	hsa04360	Axon guidance	8/85	184/9564	0.0434783	4.89207	5.04793	0.000219196	0.000369451	7.62906e-05	KRAS/NRAS/HRAS/PIK3CA/MAPK1/MAPK3/MET/CXCR4	8
Organismal Systems	Immune system	hsa04666	Fc gamma R-mediated phagocytosis	6/85	99/9564	0.0606061	6.81925	5.51124	0.000238856	0.000399367	8.24682e-05	PIK3CA/AKT1/MAPK1/MAPK3/MAP2K1/PTPRC	6
Organismal Systems	Immune system	hsa04621	NOD-like receptor signaling pathway	8/85	189/9564	0.042328	4.76265	4.94726	0.000263146	0.000436489	9.01337e-05	MAPK1/MAPK3/IL6/TNF/CXCL8/CCL2/BCL2/CASP8	8
Human Diseases	Substance dependence	hsa05034	Alcoholism	8/85	191/9564	0.0418848	4.71278	4.90797	0.000282637	0.000465127	9.60474e-05	KRAS/NRAS/HRAS/BRAF/MAPK1/MAPK3/MAP2K1/NTRK2	8
Environmental Information Processing	Signaling molecules and interaction	hsa04060	Cytokine-cytokine receptor interaction	10/85	298/9564	0.033557	3.77576	4.60966	0.000293451	0.00047915	9.8943e-05	TGFBR2/IL6/TNF/IFNG/CXCL8/CXCL10/CCL2/CCR5/CXCR4/CD4	10
Human Diseases	Infectious disease: parasitic	hsa05146	Amoebiasis	6/85	103/9564	0.0582524	6.55443	5.36679	0.0002963	0.000480052	9.91293e-05	PIK3CA/IL6/TNF/IFNG/CXCL8/CASP3	6
Organismal Systems	Excretory system	hsa04960	Aldosterone-regulated sodium reabsorption	4/85	38/9564	0.105263	11.844	6.34234	0.000340689	0.000547723	0.000113103	KRAS/PIK3CA/MAPK1/MAPK3	4
Organismal Systems	Endocrine system	hsa04920	Adipocytokine signaling pathway	5/85	70/9564	0.0714286	8.03697	5.59546	0.000378803	0.000604349	0.000124796	AKT1/MTOR/JAK2/STAT3/TNF	5
Human Diseases	Infectious disease: bacterial	hsa05130	Pathogenic Escherichia coli infection	8/85	203/9564	0.0394089	4.43419	4.68314	0.000425992	0.000674488	0.00013928	MAPK1/MAPK3/IL6/TNF/CXCL8/CASP3/CASP8/BAX	8
Genetic Information Processing	Replication and repair	hsa03440	Homologous recombination	4/85	41/9564	0.097561	10.9773	6.0624	0.000458034	0.000719767	0.00014863	BRCA1/BRCA2/ATM/RAD51	4
Environmental Information Processing	Signaling molecules and interaction	hsa04514	Cell adhesion molecule (CAM) interaction	7/85	160/9564	0.04375	4.92265	4.73814	0.000531852	0.00082953	0.000171296	PDCD1/CD274/CTLA4/TIGIT/CD4/CD8A/PTPRC	7
Human Diseases	Infectious disease: parasitic	hsa05140	Leishmaniasis	5/85	79/9564	0.0632911	7.12137	5.17331	0.000662681	0.00102593	0.000211851	MAPK1/MAPK3/JAK2/TNF/IFNG	5
Environmental Information Processing	Signal transduction	hsa04024	cAMP signaling pathway	8/85	226/9564	0.0353982	3.98293	4.29729	0.000864794	0.00132899	0.000274432	BRAF/PIK3CA/AKT1/MAPK1/MAPK3/MAP2K1/MAP2K2/BAD	8
NA	NA	hsa04517	IgSF CAM signaling	9/85	302/9564	0.0298013	3.35317	3.93487	0.00138863	0.00211843	0.000437449	PIK3CA/AKT1/MAPK1/MAPK3/MAP2K1/MAP2K2/NTRK3/CTNNB1/TIGIT	9
Genetic Information Processing	Replication and repair	hsa03460	Fanconi anemia pathway	4/85	55/9564	0.0727273	8.1831	5.05884	0.00140367	0.00212585	0.000438981	BRCA1/BRCA2/ATR/RAD51	4
Organismal Systems	Immune system	hsa04613	Neutrophil extracellular trap formation	7/85	196/9564	0.0357143	4.01849	4.04314	0.00174646	0.00262598	0.000542257	PIK3CA/AKT1/MTOR/MAPK1/MAPK3/MAP2K1/MAP2K2	7
Environmental Information Processing	Signal transduction	hsa04020	Calcium signaling pathway	8/85	254/9564	0.0314961	3.54386	3.891	0.00182659	0.00272684	0.000563084	EGFR/ERBB2/MET/RET/NTRK1/NTRK2/NTRK3/CXCR4	8
Human Diseases	Cancer: specific types	hsa05217	Basal cell carcinoma	4/85	63/9564	0.0634921	7.14398	4.63298	0.0023232	0.0034436	0.000711094	TP53/APC/CTNNB1/BAX	4
Cellular Processes	Transport and catabolism	hsa04137	Mitophagy - animal	5/85	105/9564	0.047619	5.35798	4.2519	0.00237162	0.00349063	0.000720805	TP53/KRAS/NRAS/HRAS/HIF1A	5
Environmental Information Processing	Signal transduction	hsa04390	Hippo signaling pathway	6/85	157/9564	0.0382166	4.30004	3.94792	0.00267495	0.00390955	0.000807311	MYC/CCND1/APC/CTNNB1/SMAD4/TGFBR2	6
Human Diseases	Neurodegenerative disease	hsa05020	Prion disease	8/85	278/9564	0.028777	3.23792	3.58573	0.00319838	0.00464209	0.000958578	PIK3CA/MAPK1/MAPK3/IL6/TNF/CASP3/BAX/BAD	8
Environmental Information Processing	Signal transduction	hsa04022	cGMP-PKG signaling pathway	6/85	166/9564	0.0361446	4.0669	3.77452	0.00352711	0.0050839	0.00104981	AKT1/MAPK1/MAPK3/MAP2K1/MAP2K2/BAD	6
Human Diseases	Infectious disease: bacterial	hsa05120	Epithelial cell signaling in Helicobacter pylori infection	4/85	71/9564	0.056338	6.33902	4.27577	0.00359149	0.00514124	0.00106165	EGFR/MET/CXCL8/CASP3	4
Organismal Systems	Immune system	hsa04622	RIG-I-like receptor signaling pathway	4/85	72/9564	0.0555556	6.25098	4.235	0.00377735	0.00537051	0.00110899	TNF/CXCL8/CXCL10/CASP8	4
Human Diseases	Infectious disease: parasitic	hsa05143	African trypanosomiasis	3/85	37/9564	0.0810811	9.12305	4.68778	0.0042334	0.00597825	0.00123449	IL6/TNF/IFNG	3
Environmental Information Processing	Signal transduction	hsa04310	Wnt signaling pathway	6/85	174/9564	0.0344828	3.87992	3.63034	0.00444152	0.00623004	0.00128649	TP53/MYC/CCND1/APC/CTNNB1/SMAD4	6
Organismal Systems	Immune system	hsa04612	Antigen processing and presentation	4/85	82/9564	0.0487805	5.48867	3.86544	0.0060061	0.0083685	0.00172807	TNF/IFNG/CD4/CD8A	4
Organismal Systems	Immune system	hsa04623	Cytosolic DNA-sensing pathway	4/85	83/9564	0.0481928	5.42254	3.83185	0.00626816	0.0086758	0.00179153	IL6/CXCL10/CASP3/CASP8	4
Organismal Systems	Circulatory system	hsa04270	Vascular smooth muscle contraction	5/85	134/9564	0.0373134	4.19842	3.53067	0.00671435	0.00923223	0.00190643	BRAF/MAPK1/MAPK3/MAP2K1/MAP2K2	5
Human Diseases	Immune disease	hsa05332	Graft-versus-host disease	3/85	45/9564	0.0666667	7.50118	4.13931	0.00734745	0.0100367	0.00207255	IL6/TNF/IFNG	3
NA	NA	hsa04081	Hormone signaling	6/85	219/9564	0.0273973	3.08268	2.95243	0.0131226	0.0178092	0.00367755	PIK3CA/SMAD4/JAK2/STAT3/STAT5A/STAT5B	6
Environmental Information Processing	Signal transduction	hsa04064	NF-kappa B signaling pathway	4/85	105/9564	0.0380952	4.28639	3.20639	0.0140813	0.0189871	0.00392078	TNF/CXCL8/BCL2/ATM	4
Metabolism	Amino acid metabolism	hsa00310	Lysine degradation	3/85	63/9564	0.047619	5.35798	3.28622	0.0183467	0.0245799	0.00507568	KMT2D/KMT2A/EZH2	3
Environmental Information Processing	Signal transduction	hsa04152	AMPK signaling pathway	4/85	122/9564	0.0327869	3.6891	2.83061	0.0231149	0.0307707	0.00635407	PIK3CA/AKT1/MTOR/CCND1	4
Human Diseases	Cardiovascular disease	hsa05416	Viral myocarditis	3/85	70/9564	0.0428571	4.82218	3.03921	0.024199	0.03201	0.00660998	CCND1/CASP3/CASP8	3
Organismal Systems	Immune system	hsa04611	Platelet activation	4/85	126/9564	0.031746	3.57199	2.75194	0.0256529	0.0337198	0.00696305	PIK3CA/AKT1/MAPK1/MAPK3	4
Genetic Information Processing	Information processing in viruses	hsa03250	Viral life cycle - HIV-1	3/85	73/9564	0.0410959	4.62401	2.9432	0.0269812	0.0352442	0.00727784	CCR5/CXCR4/CD4	3
Metabolism	Carbohydrate metabolism	hsa00020	Citrate cycle (TCA cycle)	2/85	30/9564	0.0666667	7.50118	3.37707	0.0289075	0.0372942	0.00770114	IDH1/IDH2	2
Human Diseases	Drug resistance: antineoplastic	hsa01523	Antifolate resistance	2/85	30/9564	0.0666667	7.50118	3.37707	0.0289075	0.0372942	0.00770114	IL6/TNF	2
Human Diseases	Infectious disease: bacterial	hsa05100	Bacterial invasion of epithelial cells	3/85	78/9564	0.0384615	4.3276	2.79423	0.0319827	0.0410085	0.00846814	PIK3CA/MET/CTNNB1	3
Metabolism	Global and overview maps	hsa01210	2-Oxocarboxylic acid metabolism	2/85	33/9564	0.0606061	6.81925	3.17088	0.0344937	0.0439584	0.00907728	IDH1/IDH2	2
Human Diseases	Cardiovascular disease	hsa05415	Diabetic cardiomyopathy	5/85	205/9564	0.0243902	2.74433	2.39065	0.035562	0.0450453	0.00930171	PIK3CA/PTEN/AKT1/MTOR/TGFBR2	5
